# Supplementary material for: Synthesis, structure, catalytic and cytotoxic activities of chlorido­(5-nitro­quinolin-8-olato-κ2N,O)(tri­cyclo­hexyl­phosphine-κP)platinum(II)
Source: Acta Crystallogr E Crystallogr Commun. 2025 Jul 1;81(Pt 8):657–61. doi: 10.1107/S2056989025005766 (PMC12326502; doi:10.1107/S2056989025005766)
Supplement: Supplementary file 1 [file e-81-00657-sup1.cif]

##############################################################################
#                                                                            #
# This CIF contains the data in a paper accepted for publication in          #
# Acta Crystallographica Section E. It conforms to the requirements of       #
# Notes for Authors for Acta Crystallographica Section E, and has been       #
# peer reviewed under the auspices of the IUCr Commission on Journals.       #
#                                                                            #
# Full details of the Crystallographic Information File format               #
# are given in the paper "The Crystallographic Information File (CIF):       #
# a New Standard Archive File for Crystallography" by S. R. Hall, F. H.      #
# Allen and I. D. Brown [Acta Cryst. (1991), A47, 655-685].                  #
#                                                                            #
# The current version of the core CIF dictionary is obtainable from          #
# ftp://ftp.iucr.org/pub/cif_core.dic.                                       #
#                                                                            #
# Software is freely available for graphical display of the structure(s)     #
# in this CIF. For information consult the CIF software page                 #
# http://www.iucr.org/resources/cif/software.                                #
#                                                                            #
# This file may be used for bona fide research purposes within the           #
# scientific community so long as proper attribution is given to the journal # 
# article from which it was obtained.                                        #
#                                                                            #
##############################################################################
data_I
_audit_creation_method
;
Olex2 1.3
(compiled 2020.11.12 svn.r5f609507 for OlexSys, GUI svn.r6408)
;
_journal_date_recd_electronic     2025-05-30
_journal_date_accepted     2025-06-25
_journal_name_full     'Acta Crystallographica, Section E'
_journal_year     2025
_journal_volume     81
_journal_issue      1
_journal_page_first     0
_journal_page_last     0
_journal_paper_category     GM
_journal_paper_doi     10.1107/S2056989025005766
_journal_coeditor_code     HB8142
_publ_contact_author_name     'Luc Van Meervelt'
_publ_contact_author_address
;
Department of Chemistry
KU Leuven
Biomolecular Architecture, Celestijnenlaan 200F
Leuven (Heverlee)
B-3001
Belgium
;
_publ_contact_author_email     'luc.vanmeervelt@kuleuven.be, chintt@hnue.edu.vn'
_publ_contact_author_fax     ?
_publ_contact_author_phone     ?
_publ_section_title
;\
Synthesis, structure, catalytic and cytotoxic activities of
chlorido(5-nitroquinolin-8-olato-\k^2^<i>N</i>,<i>O</i>)\
(tricyclohexylphosphine-\k<i>P</i>)platinum(II)
;
_publ_section_title_footnote     .
loop_
    _publ_author_name
    _publ_author_footnote
    _publ_author_address
    'Chi, Nguyen Thi Thanh' .
;
Department of Chemistry
Hanoi National University of Education
136 Xuan Thuy
Cau Giay
Hanoi
Vietnam
;
    'Ly, Nguyen Tran Huong' .
;
Department of Chemistry
Hanoi National University of Education
136 Xuan Thuy
Cau Giay
Hanoi
Vietnam
;
    'Hieu, Doan Duc' .
;
Department of Chemistry
Hanoi National University of Education
136 Xuan Thuy
Cau Giay
Hanoi
Vietnam
;
    'Van Meervelt, Luc' .
;
Department of Chemistry
KU Leuven
Biomolecular Architecture, Celestijnenlaan 200F
Leuven (Heverlee)
B-3001
Belgium
;
_publ_section_synopsis
;
In the title square-planar complex, the P atom of the tricyclohexylphosphine
group coordinates to the metal atom in the <i>trans</i> position compared to
the coordinating N atom. The complex shows significant catalytic ability and
selectivity for hydrosilylation between phenylacetylene and triethylsilane.
;
_chemical_name_systematic
;\
Chlorido(5-nitroquinolin-8-olato-\k^2^<i>N</i>,<i>O</i>)\
(tricyclohexylphosphine-\k<i>P</i>)platinum(II)
;
_chemical_name_common     ?
_chemical_formula_moiety     'C27 H38 Cl N2 O3 P Pt'
_chemical_formula_sum     'C27 H38 Cl N2 O3 P Pt'
_chemical_formula_iupac     '[Pt (C10 H5 N2 O3) Cl (C18 H33 P)]'
_chemical_formula_weight     700.10
_chemical_melting_point     ?
_chemical_absolute_configuration     ?
_space_group_crystal_system     orthorhombic
_space_group_name_H-M_alt     'P 21 21 21'
_space_group_name_Hall     'P 2ac 2ab'
loop_
    _space_group_symop_operation_xyz
    'x, y, z'
    '-x+1/2, -y, z+1/2'
    '-x, y+1/2, -z+1/2'
    'x+1/2, -y+1/2, -z'
_cell_length_a     9.5189(3)
_cell_length_b     14.0309(5)
_cell_length_c     23.5582(10)
_cell_angle_alpha     90
_cell_angle_beta     90
_cell_angle_gamma     90
_cell_volume     3146.4(2)
_cell_formula_units_Z     4
_cell_measurement_reflns_used     8247
_cell_measurement_theta_min     3.7340
_cell_measurement_theta_max     26.4910
_cell_measurement_temperature     294(2)
loop_
    _twin_individual_id
    _twin_individual_mass_fraction_refined
    1 0.651(12)
    2 0.349(12)
_exptl_crystal_description     plate
_exptl_crystal_colour     yellow
_exptl_crystal_size_max     0.4
_exptl_crystal_size_mid     0.25
_exptl_crystal_size_min     0.1
_exptl_crystal_density_diffrn     1.478
_exptl_crystal_density_meas     ?
_exptl_crystal_density_method     ?
_exptl_crystal_F_000     1392
_exptl_absorpt_coefficient_mu     4.622
_exptl_absorpt_correction_type     multi-scan
_exptl_absorpt_process_details
;
(CrysAlisPro; Rigaku OD, 2024)
;
_exptl_absorpt_correction_T_min     0.60409
_exptl_absorpt_correction_T_max     1.00000
_diffrn_ambient_temperature     294(2)
_diffrn_source     'micro-focus sealed X-ray tube'
_diffrn_radiation_type     'Mo K\a'
_diffrn_radiation_wavelength     0.71073
_diffrn_radiation_monochromator     mirror
_diffrn_measurement_device_type
                                   'SuperNova, Single source at offset/far, Eos'
_diffrn_measurement_device     'four-circle diffractometer'
_diffrn_measurement_method     '\w scans'
_diffrn_detector     'CCD plate'
_diffrn_detector_area_resol_mean     15.9566
loop_
    _diffrn_refln_index_h
    _diffrn_refln_index_k
    _diffrn_refln_index_l
    0 0 4
    0 0 -4
    0 0 5
    0 0 -5
    0 0 -6
    0 0 6
    0 0 7
    0 0 -7
    0 0 -8
    0 0 8
    0 0 9
    0 0 -9
    0 0 -10
    0 0 -11
    0 0 -12
    0 0 -13
    0 0 -14
    0 0 -15
    0 0 -16
    0 0 16
    0 0 -17
    0 0 17
    0 0 -18
    0 0 18
    0 0 -19
    0 0 19
    0 0 -20
    0 0 20
    0 0 -21
    0 0 21
    0 0 -22
    0 0 22
    0 0 -23
    0 0 23
    0 0 -24
    0 0 24
    0 0 -25
    0 0 25
    0 0 -26
    0 0 26
    0 0 -27
    0 0 27
    0 0 -28
    0 0 28
    0 0 -29
    0 0 29
    0 0 30
    0 0 31
    0 1 4
    0 -1 -4
    0 -1 4
    0 1 -4
    0 1 5
    0 -1 5
    0 -1 -5
    0 1 -5
    0 -1 -6
    0 1 6
    0 -1 6
    0 1 -6
    0 -1 7
    0 1 7
    0 -1 -7
    0 1 -7
    0 -1 8
    0 1 -8
    0 -1 -8
    0 1 8
    0 1 -9
    0 -1 9
    0 -1 -9
    0 1 9
    0 1 -10
    0 -1 -10
    0 -1 -11
    0 1 -11
    0 -1 -12
    0 1 -12
    0 -1 -13
    0 1 -13
    0 1 -14
    0 -1 -14
    0 -1 14
    0 1 -15
    0 -1 -15
    0 -1 15
    0 1 -16
    0 -1 -16
    0 -1 16
    0 -1 -17
    0 1 -17
    0 -1 17
    0 -1 -18
    0 -1 18
    0 1 18
    0 1 -19
    0 -1 -19
    0 -1 19
    0 1 19
    0 -1 -20
    0 1 20
    0 -1 20
    0 -1 -21
    0 1 -21
    0 -1 21
    0 1 21
    0 1 -22
    0 -1 -22
    0 1 22
    0 -1 22
    0 1 -23
    0 -1 -23
    0 1 23
    0 -1 23
    0 1 -24
    0 -1 -24
    0 1 24
    0 -1 24
    0 1 -25
    0 -1 -25
    0 1 25
    0 -1 25
    0 -1 -26
    0 1 -26
    0 -1 26
    0 1 26
    0 -1 -27
    0 1 -27
    0 1 27
    0 -1 27
    0 1 -28
    0 -1 -28
    0 -1 28
    0 1 28
    0 -1 -29
    0 1 -29
    0 -1 29
    0 1 29
    0 -1 30
    0 1 30
    0 -1 31
    0 1 31
    0 -1 32
    0 -2 -2
    0 2 2
    0 -2 -3
    0 2 3
    0 2 4
    0 -2 -4
    0 2 -4
    0 -2 4
    0 -2 4
    0 2 5
    0 2 -5
    0 -2 5
    0 2 -5
    0 -2 5
    0 -2 -5
    0 2 6
    0 2 -6
    0 -2 -6
    0 -2 6
    0 2 7
    0 -2 -7
    0 2 -7
    0 -2 7
    0 -2 7
    0 -2 -8
    0 2 8
    0 2 -8
    0 -2 8
    0 -2 8
    0 -2 -9
    0 2 -9
    0 2 9
    0 -2 9
    0 2 -10
    0 -2 -10
    0 -2 10
    0 -2 -11
    0 2 -11
    0 2 -12
    0 -2 -12
    0 -2 12
    0 2 -13
    0 -2 -13
    0 -2 13
    0 2 -14
    0 -2 -14
    0 -2 14
    0 2 -15
    0 -2 15
    0 2 -16
    0 -2 -16
    0 -2 16
    0 -2 -17
    0 2 -17
    0 -2 17
    0 -2 -18
    0 2 -18
    0 -2 18
    0 2 -19
    0 -2 -19
    0 2 19
    0 -2 19
    0 -2 -20
    0 2 -20
    0 -2 20
    0 2 20
    0 -2 -21
    0 -2 21
    0 2 21
    0 2 -22
    0 -2 -22
    0 2 22
    0 -2 22
    0 2 -23
    0 -2 -23
    0 2 23
    0 -2 23
    0 2 -24
    0 -2 -24
    0 2 24
    0 -2 24
    0 -2 -25
    0 2 -25
    0 2 25
    0 -2 25
    0 2 -26
    0 -2 -26
    0 2 26
    0 -2 26
    0 2 -27
    0 -2 -27
    0 2 27
    0 -2 27
    0 -2 -28
    0 2 -28
    0 2 28
    0 -2 28
    0 2 -29
    0 -2 -29
    0 -2 29
    0 2 29
    0 2 30
    0 -2 30
    0 -2 31
    0 -3 0
    0 3 0
    0 -3 -1
    0 3 -1
    0 -3 1
    0 -3 -2
    0 3 -2
    0 -3 2
    0 -3 -3
    0 3 3
    0 3 -3
    0 -3 -4
    0 3 4
    0 3 -4
    0 -3 4
    0 3 -4
    0 3 5
    0 3 -5
    0 -3 5
    0 -3 -5
    0 -3 5
    0 3 -6
    0 -3 6
    0 -3 -6
    0 -3 6
    0 3 6
    0 3 7
    0 3 -7
    0 -3 7
    0 -3 -7
    0 -3 7
    0 3 8
    0 -3 -8
    0 3 -8
    0 -3 8
    0 3 -8
    0 -3 8
    0 -3 -9
    0 -3 9
    0 3 -9
    0 -3 9
    0 3 -9
    0 -3 -10
    0 3 -10
    0 -3 10
    0 3 -10
    0 -3 -11
    0 3 -11
    0 3 -11
    0 -3 11
    0 -3 -12
    0 3 -12
    0 -3 12
    0 3 -12
    0 -3 -13
    0 3 -13
    0 3 -13
    0 -3 -14
    0 3 -14
    0 -3 -15
    0 3 -15
    0 -3 -16
    0 3 -16
    0 -3 16
    0 3 -17
    0 -3 -17
    0 -3 17
    0 3 -18
    0 -3 18
    0 -3 -19
    0 3 -19
    0 -3 19
    0 -3 -20
    0 3 -20
    0 -3 20
    0 3 20
    0 3 -21
    0 -3 -21
    0 3 21
    0 -3 21
    0 3 -22
    0 -3 -22
    0 3 22
    0 -3 22
    0 3 -23
    0 -3 -23
    0 3 23
    0 -3 23
    0 -3 -24
    0 3 -24
    0 -3 24
    0 3 24
    0 -3 -25
    0 3 -25
    0 3 25
    0 -3 25
    0 -3 -26
    0 3 -26
    0 3 26
    0 -3 26
    0 -3 -27
    0 3 -27
    0 3 27
    0 -3 27
    0 3 -28
    0 -3 -28
    0 3 28
    0 -3 28
    0 -3 -29
    0 3 -29
    0 3 29
    0 -3 29
    0 4 0
    0 -4 0
    0 4 -1
    0 -4 -1
    0 -4 1
    0 -4 -2
    0 -4 -2
    0 4 -2
    0 -4 2
    0 -4 -3
    0 -4 3
    0 -4 3
    0 4 -3
    0 -4 -4
    0 4 4
    0 -4 4
    0 4 -4
    0 4 5
    0 -4 -5
    0 4 -5
    0 4 -5
    0 4 6
    0 -4 -6
    0 -4 6
    0 4 -6
    0 -4 6
    0 4 -6
    0 4 7
    0 -4 -7
    0 -4 7
    0 4 -7
    0 -4 7
    0 4 -7
    0 -4 8
    0 -4 -8
    0 4 -8
    0 -4 8
    0 -4 -9
    0 -4 9
    0 4 -9
    0 -4 -10
    0 4 -10
    0 -4 10
    0 -4 11
    0 4 -11
    0 -4 -12
    0 4 -12
    0 -4 12
    0 4 -13
    0 -4 -13
    0 4 -13
    0 -4 13
    0 4 -14
    0 -4 -14
    0 4 -14
    0 -4 14
    0 -4 -15
    0 -4 15
    0 -4 -16
    0 4 -16
    0 -4 16
    0 4 -17
    0 -4 -17
    0 -4 17
    0 4 -18
    0 -4 -18
    0 -4 18
    0 -4 -19
    0 4 -19
    0 -4 19
    0 4 -20
    0 -4 -20
    0 4 20
    0 -4 20
    0 4 -21
    0 -4 -21
    0 -4 21
    0 4 -22
    0 -4 -22
    0 4 22
    0 -4 22
    0 -4 -23
    0 4 -23
    0 4 23
    0 -4 23
    0 4 -24
    0 -4 -24
    0 4 24
    0 -4 24
    0 4 -25
    0 -4 -25
    0 4 25
    0 -4 25
    0 -4 -26
    0 4 -26
    0 4 26
    0 -4 26
    0 -4 -27
    0 4 -27
    0 4 27
    0 -4 27
    0 4 -28
    0 -4 -28
    0 4 28
    0 4 29
    0 -5 0
    0 5 0
    0 5 -1
    0 -5 -1
    0 -5 1
    0 -5 -2
    0 5 -2
    0 -5 2
    0 -5 -3
    0 -5 -3
    0 -5 3
    0 5 -3
    0 -5 -4
    0 -5 4
    0 -5 4
    0 5 -4
    0 -5 -5
    0 -5 5
    0 5 -5
    0 5 6
    0 -5 -6
    0 5 -6
    0 -5 -7
    0 -5 7
    0 5 -7
    0 5 -7
    0 -5 7
    0 -5 -8
    0 5 -8
    0 -5 8
    0 5 -8
    0 -5 -9
    0 5 -9
    0 5 -9
    0 -5 9
    0 -5 -10
    0 5 -10
    0 -5 10
    0 -5 -11
    0 5 -11
    0 -5 11
    0 -5 -12
    0 -5 12
    0 5 -12
    0 -5 13
    0 5 -13
    0 -5 -14
    0 -5 14
    0 5 -14
    0 -5 -15
    0 -5 15
    0 5 -15
    0 -5 -16
    0 -5 16
    0 -5 -17
    0 -5 17
    0 -5 -18
    0 -5 18
    0 -5 -19
    0 -5 19
    0 -5 -20
    0 5 20
    0 -5 20
    0 -5 -21
    0 5 21
    0 -5 -22
    0 5 22
    0 -5 22
    0 -5 -23
    0 5 23
    0 -5 -24
    0 5 24
    0 -5 24
    0 -5 25
    0 -5 -25
    0 5 26
    0 -5 -26
    0 5 27
    0 -5 -27
    0 5 28
    0 -5 -28
    0 6 0
    0 -6 0
    0 -6 -1
    0 6 -1
    0 -6 1
    0 6 -2
    0 -6 -2
    0 -6 2
    0 -6 -3
    0 -6 -3
    0 6 -3
    0 -6 3
    0 -6 -4
    0 -6 -4
    0 -6 4
    0 -6 4
    0 6 -4
    0 -6 -5
    0 -6 5
    0 6 -5
    0 -6 -6
    0 -6 6
    0 6 -6
    0 -6 -7
    0 6 -7
    0 -6 -8
    0 6 -8
    0 -6 -9
    0 6 -9
    0 6 -9
    0 -6 9
    0 -6 -10
    0 6 -10
    0 -6 10
    0 6 -11
    0 -6 11
    0 -6 -12
    0 6 -12
    0 -6 12
    0 -6 -13
    0 6 -13
    0 -6 13
    0 -6 -14
    0 6 -14
    0 -6 14
    0 -6 -15
    0 6 -15
    0 -6 15
    0 -6 -16
    0 6 -16
    0 -6 16
    0 -6 -17
    0 -6 17
    0 -6 -18
    0 -6 18
    0 -6 -19
    0 -6 19
    0 -6 -20
    0 6 20
    0 -6 20
    0 -6 -21
    0 6 21
    0 -6 21
    0 -6 -22
    0 6 22
    0 -6 22
    0 6 23
    0 -6 -23
    0 6 24
    0 -6 -24
    0 6 25
    0 -6 -25
    0 6 26
    0 -6 -26
    0 6 27
    0 -6 -27
    0 7 0
    0 -7 0
    0 -7 -1
    0 7 -1
    0 -7 1
    0 7 -2
    0 -7 -2
    0 -7 2
    0 -7 -3
    0 7 -3
    0 -7 -3
    0 -7 3
    0 -7 -4
    0 -7 -4
    0 7 -4
    0 -7 4
    0 -7 4
    0 -7 -5
    0 -7 -5
    0 -7 5
    0 7 -5
    0 -7 -6
    0 -7 6
    0 7 -6
    0 -7 -7
    0 7 -7
    0 -7 -8
    0 7 -8
    0 -7 -9
    0 -7 -10
    0 -7 -11
    0 -7 -12
    0 7 -12
    0 -7 12
    0 -7 -13
    0 7 -13
    0 -7 13
    0 -7 -14
    0 7 -14
    0 -7 14
    0 -7 -15
    0 7 -15
    0 -7 15
    0 -7 -16
    0 -7 16
    0 -7 -17
    0 -7 17
    0 -7 -18
    0 -7 18
    0 -7 -19
    0 -7 19
    0 -7 -20
    0 7 20
    0 -7 -21
    0 7 21
    0 -7 -22
    0 7 22
    0 -7 -23
    0 7 23
    0 -7 -24
    0 7 24
    0 -7 -25
    0 7 25
    0 -7 -26
    0 7 26
    0 -7 -27
    0 7 27
    0 -8 0
    0 8 -1
    0 -8 -1
    0 -8 1
    0 -8 -2
    0 8 -2
    0 -8 2
    0 8 -3
    0 -8 -3
    0 -8 -3
    0 -8 3
    0 8 -4
    0 -8 -4
    0 -8 -4
    0 -8 4
    0 -8 -5
    0 8 -5
    0 -8 -5
    0 -8 5
    0 -8 5
    0 -8 -6
    0 -8 -6
    0 -8 6
    0 8 -6
    0 -8 -7
    0 8 -7
    0 -8 -7
    0 -8 -8
    0 8 -8
    0 -8 -9
    0 -8 -10
    0 -8 -11
    0 -8 -12
    0 -8 -13
    0 -8 -14
    0 -8 -15
    0 -8 15
    0 -8 -16
    0 -8 16
    0 -8 -17
    0 -8 -18
    0 8 19
    0 -8 -19
    0 8 20
    0 -8 -20
    0 8 21
    0 -8 -21
    0 8 22
    0 -8 -22
    0 8 23
    0 -8 -23
    0 8 24
    0 -8 -24
    0 8 25
    0 -8 -25
    0 8 26
    0 -8 -26
    0 -9 0
    0 9 -1
    0 -9 -1
    0 -9 1
    0 -9 -2
    0 9 -2
    0 -9 -2
    0 -9 2
    0 -9 -3
    0 9 -3
    0 -9 -3
    0 9 -3
    0 -9 3
    0 -9 -4
    0 9 -4
    0 -9 -4
    0 -9 4
    0 9 -5
    0 -9 -5
    0 -9 -5
    0 -9 5
    0 -9 5
    0 -9 -6
    0 9 -6
    0 -9 -6
    0 -9 6
    0 -9 -7
    0 9 -7
    0 -9 -7
    0 -9 -8
    0 -9 -8
    0 -9 -9
    0 -9 -10
    0 -9 -11
    0 -9 -12
    0 -9 -13
    0 -9 -14
    0 -9 -15
    0 -9 -16
    0 -9 -17
    0 -9 -18
    0 -9 -19
    0 9 19
    0 -9 -20
    0 9 20
    0 -9 -21
    0 9 21
    0 -9 -22
    0 9 22
    0 -9 -23
    0 9 23
    0 -9 -24
    0 9 24
    0 -9 -25
    0 9 25
    0 -10 0
    0 -10 -1
    0 -10 1
    0 -10 -2
    0 10 -2
    0 -10 -2
    0 10 -2
    0 -10 2
    0 -10 -3
    0 -10 -3
    0 10 -3
    0 10 -3
    0 -10 3
    0 -10 -4
    0 -10 -4
    0 10 -4
    0 -10 4
    0 -10 -5
    0 -10 -5
    0 10 -5
    0 -10 5
    0 -10 5
    0 -10 -6
    0 -10 -6
    0 -10 6
    0 -10 -7
    0 -10 -7
    0 -10 -8
    0 -10 -8
    0 -10 -9
    0 -10 -9
    0 -10 -10
    0 -10 -10
    0 -10 -11
    0 -10 -12
    0 -10 -13
    0 -10 -14
    0 -10 -15
    0 -10 -16
    0 10 17
    0 -10 -17
    0 10 18
    0 -10 -18
    0 10 19
    0 -10 -19
    0 10 20
    0 -10 -20
    0 10 21
    0 -10 -21
    0 10 22
    0 -10 -22
    0 10 23
    0 -10 -23
    0 10 24
    0 -10 -24
    0 -11 0
    0 11 0
    0 -11 -1
    0 11 -1
    0 -11 1
    0 -11 -2
    0 -11 -2
    0 11 -2
    0 -11 2
    0 -11 -3
    0 -11 -3
    0 -11 3
    0 11 -3
    0 -11 -4
    0 -11 -4
    0 -11 4
    0 -11 -5
    0 -11 -5
    0 -11 5
    0 -11 5
    0 -11 -6
    0 -11 -6
    0 -11 -7
    0 -11 -7
    0 -11 -8
    0 -11 -8
    0 -11 -9
    0 -11 -9
    0 -11 -10
    0 -11 -10
    0 -11 -11
    0 -11 -11
    0 -11 -12
    0 -11 -12
    0 -11 -13
    0 -11 -13
    0 -11 -14
    0 -11 -15
    0 -11 -16
    0 11 16
    0 -11 -17
    0 11 17
    0 -11 -18
    0 11 18
    0 -11 -19
    0 11 19
    0 -11 -20
    0 11 20
    0 -11 -21
    0 11 21
    0 -11 -22
    0 11 22
    0 -11 -23
    0 11 23
    0 12 0
    0 -12 0
    0 -12 -1
    0 12 1
    0 12 -1
    0 -12 -1
    0 -12 1
    0 -12 -2
    0 -12 -2
    0 12 2
    0 -12 2
    0 -12 -3
    0 -12 -3
    0 12 3
    0 -12 3
    0 -12 -4
    0 -12 -4
    0 -12 4
    0 -12 -5
    0 -12 -5
    0 -12 -6
    0 -12 -6
    0 -12 -7
    0 -12 -7
    0 -12 -8
    0 -12 -8
    0 -12 -9
    0 -12 -9
    0 -12 -10
    0 -12 -10
    0 -12 -11
    0 -12 -11
    0 -12 -12
    0 -12 -12
    0 -12 -13
    0 12 13
    0 -12 -13
    0 -12 -14
    0 12 14
    0 -12 -14
    0 -12 -15
    0 12 15
    0 -12 -15
    0 -12 -16
    0 -12 -16
    0 12 16
    0 -12 -17
    0 12 17
    0 -12 -18
    0 12 18
    0 -12 -19
    0 12 19
    0 -12 -20
    0 12 20
    0 -12 -21
    0 12 21
    0 -12 -22
    0 12 22
    0 -13 0
    0 -13 -1
    0 -13 -1
    0 -13 1
    0 -13 -2
    0 -13 -2
    0 -13 2
    0 -13 -3
    0 13 3
    0 -13 3
    0 -13 -3
    0 -13 -4
    0 -13 -4
    0 13 4
    0 -13 4
    0 -13 -5
    0 -13 -5
    0 13 5
    0 -13 -6
    0 -13 -6
    0 13 6
    0 -13 -7
    0 -13 -7
    0 13 7
    0 -13 -8
    0 13 8
    0 -13 -8
    0 -13 -9
    0 -13 -9
    0 13 9
    0 -13 -10
    0 13 10
    0 -13 -10
    0 -13 -11
    0 13 11
    0 -13 -11
    0 -13 -12
    0 13 12
    0 -13 -12
    0 -13 -13
    0 13 13
    0 -13 -13
    0 -13 -14
    0 -13 -14
    0 -13 -15
    0 13 15
    0 -13 -15
    0 -13 -16
    0 13 16
    0 -13 -16
    0 -13 -17
    0 13 17
    0 -13 -17
    0 -13 -18
    0 13 18
    0 -13 -18
    0 -13 -19
    0 -13 -19
    0 -13 -20
    0 13 20
    0 -13 -20
    0 -13 -21
    0 13 21
    0 -13 -21
    0 -13 -22
    0 -14 0
    0 -14 0
    0 -14 -1
    0 -14 -1
    0 -14 -2
    0 -14 -2
    0 -14 -3
    0 -14 -3
    0 -14 -4
    0 -14 -4
    0 -14 -5
    0 -14 -5
    0 -14 -6
    0 -14 -6
    0 14 6
    0 -14 -7
    0 14 7
    0 -14 -7
    0 -14 -8
    0 14 8
    0 -14 -8
    0 -14 -9
    0 14 9
    0 -14 -9
    0 -14 -10
    0 -14 -10
    0 14 10
    0 -14 -11
    0 14 11
    0 -14 -11
    0 -14 -12
    0 14 12
    0 -14 -12
    0 -14 -13
    0 14 13
    0 -14 -13
    0 -14 -14
    0 14 14
    0 -14 -14
    0 -14 -15
    0 14 15
    0 -14 -15
    0 -14 -16
    0 -14 -16
    0 -14 -17
    0 14 17
    0 -14 -17
    0 -14 -18
    0 -14 -18
    0 -14 -19
    0 14 19
    0 -14 -19
    0 -14 -20
    0 14 20
    0 -14 -21
    0 -14 -22
    0 -15 0
    0 -15 -1
    0 -15 1
    0 -15 -2
    0 -15 -3
    0 -15 -4
    0 -15 -5
    0 -15 -6
    0 -15 -7
    0 -15 -8
    0 -15 -9
    0 15 10
    0 -15 -10
    0 15 11
    0 -15 -11
    0 15 12
    0 -15 -12
    0 15 13
    0 -15 -13
    0 15 14
    0 -15 -14
    0 15 15
    0 -15 -15
    0 15 16
    0 -15 -16
    0 15 17
    0 -15 -17
    0 15 18
    0 -15 -18
    0 -16 0
    0 -16 1
    0 -16 -1
    0 -16 -2
    0 -16 2
    0 -16 -3
    0 -16 -4
    0 -16 -5
    0 -16 -6
    0 -16 -7
    0 -16 -8
    0 -16 -9
    0 -16 -10
    0 -16 -11
    0 -16 -12
    0 -16 -13
    0 -16 -14
    0 -16 -15
    0 -16 -16
    0 16 17
    0 -17 0
    0 -17 -1
    0 -17 1
    0 -17 -2
    0 -17 -3
    0 -17 -4
    0 -17 -5
    0 -17 -6
    0 -17 -7
    0 -17 -8
    0 -17 -9
    0 -17 -10
    0 -17 -11
    0 -17 -12
    0 -17 -13
    0 -17 -14
    -1 0 -3
    1 0 3
    1 0 -3
    -1 0 -3
    1 0 -3
    -1 0 3
    -1 0 4
    1 0 -4
    -1 0 -4
    1 0 4
    1 0 4
    1 0 -4
    -1 0 4
    -1 0 -4
    -1 0 5
    -1 0 -5
    1 0 5
    1 0 -5
    -1 0 5
    -1 0 -5
    1 0 -6
    1 0 6
    -1 0 -6
    -1 0 6
    1 0 -6
    -1 0 6
    -1 0 -6
    -1 0 7
    1 0 -7
    -1 0 -7
    1 0 7
    -1 0 7
    -1 0 8
    1 0 -8
    1 0 8
    -1 0 -8
    -1 0 8
    -1 0 -9
    1 0 9
    1 0 -9
    -1 0 9
    -1 0 9
    1 0 -10
    -1 0 10
    -1 0 -10
    -1 0 10
    1 0 -11
    -1 0 -11
    -1 0 11
    -1 0 -12
    1 0 -12
    -1 0 12
    -1 0 -13
    -1 0 13
    1 0 -14
    -1 0 -14
    -1 0 14
    -1 0 -15
    1 0 -15
    -1 0 15
    1 0 -16
    -1 0 -16
    -1 0 16
    -1 0 -17
    1 0 -17
    -1 0 17
    1 0 -18
    -1 0 -18
    -1 0 18
    1 0 -19
    -1 0 -19
    -1 0 19
    1 0 -20
    -1 0 -20
    -1 0 20
    -1 0 -21
    1 0 -21
    -1 0 21
    -1 0 -22
    1 0 -22
    -1 0 22
    1 0 -23
    -1 0 -23
    1 0 23
    -1 0 23
    -1 0 -24
    1 0 -24
    1 0 24
    -1 0 24
    -1 0 -25
    1 0 -25
    1 0 25
    -1 0 25
    1 0 -26
    -1 0 -26
    1 0 26
    -1 0 26
    1 0 -27
    -1 0 -27
    1 0 27
    -1 0 27
    1 0 -28
    -1 0 -28
    1 0 28
    -1 0 28
    -1 0 -29
    1 0 -29
    1 0 29
    -1 0 29
    1 0 30
    -1 0 30
    -1 0 31
    1 0 31
    1 -1 32
    1 -1 31
    1 1 -30
    1 -1 30
    -1 1 30
    -1 -1 -29
    1 1 -29
    -1 1 29
    1 -1 29
    -1 -1 -28
    1 1 -28
    1 -1 28
    -1 1 28
    -1 -1 -27
    1 1 -27
    1 -1 27
    -1 1 27
    -1 -1 -26
    1 1 -26
    1 -1 26
    -1 1 26
    1 1 -25
    -1 -1 -25
    1 -1 25
    -1 1 25
    -1 -1 -24
    1 1 -24
    1 -1 24
    -1 1 24
    1 1 -23
    -1 -1 -23
    1 -1 23
    -1 1 23
    -1 -1 -22
    1 1 -22
    1 -1 22
    -1 1 22
    -1 -1 -21
    1 1 -21
    -1 1 21
    -1 1 20
    -1 -1 -20
    1 1 -20
    -1 1 19
    1 1 -19
    -1 -1 -19
    -1 1 18
    1 1 -18
    -1 -1 -18
    -1 1 17
    1 1 -17
    -1 -1 -17
    -1 1 16
    1 1 -16
    -1 -1 -16
    -1 1 15
    1 1 -15
    -1 -1 -15
    -1 1 14
    -1 -1 -14
    1 1 -14
    -1 1 13
    1 1 -13
    -1 -1 -13
    -1 1 12
    -1 -1 -12
    1 1 -12
    -1 1 11
    1 1 -11
    -1 -1 -11
    -1 1 10
    1 1 -10
    -1 -1 -10
    -1 1 9
    -1 1 9
    -1 -1 -9
    1 1 -9
    -1 1 8
    -1 1 8
    -1 -1 -8
    1 1 -8
    1 -1 8
    -1 1 7
    -1 1 7
    -1 -1 -7
    1 1 -7
    1 -1 7
    -1 1 6
    1 1 -6
    -1 1 6
    1 1 -6
    -1 -1 -6
    1 -1 6
    -1 1 5
    1 1 -5
    1 -1 5
    -1 1 5
    -1 -1 -5
    1 1 -5
    1 -1 5
    -1 1 4
    1 -1 4
    1 1 -4
    -1 -1 -4
    1 1 -4
    1 -1 4
    -1 1 4
    -1 1 3
    -1 -1 -3
    1 -1 3
    1 1 -3
    1 -1 3
    -1 1 3
    -1 -1 -3
    1 1 -3
    1 1 -3
    1 -1 -3
    1 1 3
    -1 1 -3
    1 -1 -3
    -1 -1 3
    1 -1 -4
    -1 -1 4
    1 1 4
    1 -1 -4
    -1 1 -4
    -1 -1 4
    1 1 5
    -1 -1 5
    1 -1 -5
    -1 1 -5
    1 -1 -5
    -1 1 -5
    -1 -1 5
    -1 -1 6
    1 1 6
    1 -1 -6
    -1 1 -6
    -1 1 -6
    -1 -1 6
    -1 1 -7
    1 -1 -7
    1 1 7
    -1 -1 7
    -1 1 -7
    -1 -1 7
    -1 -1 8
    1 1 8
    -1 1 -8
    1 -1 -8
    -1 -1 8
    -1 1 -8
    -1 -1 9
    1 -1 -9
    1 1 9
    -1 1 -9
    -1 -1 9
    -1 1 -9
    -1 -1 10
    -1 1 -10
    1 -1 -10
    -1 -1 10
    -1 1 -10
    -1 1 -11
    1 -1 -11
    -1 -1 11
    -1 1 -11
    1 -1 -12
    -1 1 -12
    -1 -1 12
    -1 1 -13
    -1 -1 13
    1 -1 -14
    -1 1 -14
    1 -1 -15
    -1 1 -15
    -1 -1 15
    -1 1 -16
    1 -1 -16
    -1 -1 16
    -1 1 -17
    1 -1 -17
    -1 -1 17
    1 -1 -18
    -1 1 -18
    -1 -1 18
    -1 1 -19
    -1 -1 19
    1 -1 -20
    -1 1 -20
    -1 -1 20
    -1 1 -21
    -1 -1 21
    -1 1 -22
    1 -1 -22
    -1 -1 22
    1 -1 -23
    -1 1 -23
    -1 -1 23
    1 -1 -24
    -1 1 -24
    1 1 24
    -1 -1 24
    1 -1 -25
    -1 1 -25
    1 1 25
    -1 -1 25
    1 -1 -26
    -1 1 -26
    1 1 26
    -1 -1 26
    -1 1 -27
    1 -1 -27
    1 1 27
    -1 -1 27
    1 -1 -28
    -1 1 -28
    1 1 28
    -1 -1 28
    -1 1 -29
    1 -1 -29
    1 1 29
    -1 -1 29
    1 1 30
    -1 -1 30
    -1 -1 31
    1 1 31
    1 -2 31
    1 2 -30
    -1 2 30
    1 -2 30
    1 2 -29
    -1 -2 -29
    1 -2 29
    -1 2 29
    -1 -2 -28
    1 2 -28
    -1 2 28
    1 -2 28
    1 2 -27
    -1 -2 -27
    -1 2 27
    1 -2 27
    1 2 -26
    -1 -2 -26
    1 -2 26
    -1 2 26
    -1 -2 -25
    1 2 -25
    1 -2 25
    -1 2 25
    1 2 -24
    -1 -2 -24
    1 -2 24
    -1 2 24
    1 2 -23
    -1 -2 -23
    1 -2 23
    -1 2 23
    -1 -2 -22
    1 2 -22
    1 -2 22
    -1 2 22
    1 2 -21
    -1 -2 -21
    1 -2 21
    -1 2 21
    1 -2 20
    -1 2 20
    1 2 -20
    -1 -2 -20
    -1 2 19
    1 2 -19
    -1 -2 -19
    -1 2 18
    -1 -2 -18
    1 2 -18
    -1 -2 -17
    1 2 -17
    1 2 -16
    -1 -2 -16
    -1 2 15
    1 2 -15
    -1 -2 -15
    -1 2 14
    -1 -2 -14
    1 2 -14
    -1 2 13
    -1 -2 -13
    1 2 -13
    -1 2 12
    1 2 -12
    -1 -2 -12
    -1 2 11
    1 2 -11
    -1 -2 -11
    -1 -2 -10
    1 2 -10
    -1 -2 -9
    1 2 -9
    -1 2 8
    -1 2 8
    1 2 -8
    1 -2 8
    -1 -2 -8
    1 2 -8
    -1 2 7
    -1 2 7
    1 2 -7
    -1 -2 -7
    1 2 -7
    1 -2 7
    -1 2 6
    1 2 -6
    1 -2 6
    -1 2 6
    1 2 -6
    1 -2 6
    -1 2 5
    -1 -2 -5
    1 -2 5
    1 2 -5
    1 -2 5
    1 2 -5
    -1 2 5
    1 2 -5
    -1 2 4
    -1 -2 -4
    1 2 -4
    1 -2 4
    -1 2 4
    1 2 -4
    1 2 -4
    -1 -2 -3
    1 2 -3
    1 -2 3
    -1 2 3
    1 2 -3
    1 2 -3
    -1 -2 -2
    -1 -2 -2
    -1 2 2
    1 -2 2
    1 2 -2
    -1 -2 -1
    1 2 -1
    -1 -2 -1
    1 2 -1
    -1 -2 -1
    -1 2 1
    1 -2 1
    -1 -2 0
    1 2 0
    -1 -2 0
    1 2 0
    -1 2 0
    1 -2 0
    1 2 1
    1 2 1
    -1 -2 1
    1 -2 -1
    -1 -2 1
    1 2 2
    -1 -2 2
    1 -2 -2
    -1 -2 2
    1 -2 -3
    -1 -2 3
    1 2 3
    -1 2 -3
    1 -2 -3
    -1 -2 3
    1 -2 -4
    1 2 4
    -1 -2 4
    -1 2 -4
    -1 -2 4
    1 -2 -5
    1 2 5
    -1 -2 5
    -1 2 -5
    -1 -2 5
    1 -2 -6
    1 2 6
    -1 -2 6
    -1 2 -6
    -1 -2 6
    -1 2 -7
    1 -2 -7
    -1 -2 7
    1 2 7
    -1 2 -7
    -1 -2 7
    1 -2 -8
    -1 2 -8
    -1 -2 8
    1 2 8
    -1 -2 8
    -1 2 -8
    1 -2 -9
    -1 2 -9
    -1 -2 9
    1 2 9
    -1 2 -9
    -1 -2 9
    -1 2 -10
    1 -2 -10
    -1 -2 10
    -1 -2 10
    -1 2 -10
    -1 2 -11
    1 -2 -11
    -1 -2 11
    -1 2 -11
    -1 2 -12
    1 -2 -12
    -1 -2 12
    -1 2 -13
    1 -2 -13
    -1 -2 13
    -1 2 -14
    1 -2 -14
    -1 -2 14
    -1 2 -15
    1 -2 -15
    -1 -2 15
    1 -2 -16
    -1 2 -16
    1 -2 -17
    -1 2 -17
    -1 -2 17
    1 -2 -18
    -1 2 -18
    -1 -2 18
    1 -2 -19
    -1 2 -19
    -1 -2 19
    1 -2 -20
    -1 2 -20
    -1 -2 20
    1 -2 -21
    -1 2 -21
    -1 -2 21
    -1 2 -22
    1 -2 -22
    -1 -2 22
    1 -2 -23
    -1 2 -23
    -1 -2 23
    1 -2 -24
    -1 2 -24
    -1 -2 24
    1 -2 -25
    -1 2 -25
    1 2 25
    -1 -2 25
    -1 2 -26
    1 -2 -26
    1 2 26
    -1 -2 26
    1 -2 -27
    -1 2 -27
    1 2 27
    -1 -2 27
    1 -2 -28
    -1 2 -28
    1 2 28
    -1 -2 28
    -1 2 -29
    1 2 29
    -1 -2 29
    1 2 30
    -1 -2 30
    -1 -2 31
    1 3 -30
    -1 -3 -29
    1 3 -29
    1 -3 29
    -1 3 29
    -1 -3 -28
    1 3 -28
    1 -3 28
    -1 3 28
    1 3 -27
    -1 -3 -27
    1 -3 27
    -1 3 27
    -1 -3 -26
    1 3 -26
    1 -3 26
    -1 3 26
    1 3 -25
    -1 -3 -25
    -1 3 25
    1 -3 25
    1 3 -24
    -1 -3 -24
    1 -3 24
    -1 3 24
    1 3 -23
    -1 -3 -23
    1 -3 23
    1 3 -22
    -1 -3 -22
    1 -3 22
    -1 3 22
    1 3 -21
    -1 -3 -21
    -1 3 21
    1 -3 21
    -1 -3 -20
    1 3 -20
    -1 3 20
    1 -3 20
    1 3 -19
    -1 -3 -19
    1 -3 19
    -1 3 19
    1 3 -18
    -1 -3 -18
    1 -3 18
    -1 3 18
    -1 -3 -17
    1 3 -17
    -1 3 17
    1 3 -16
    -1 -3 -16
    -1 3 16
    1 3 -15
    -1 -3 -15
    -1 3 15
    1 3 -14
    -1 -3 -14
    -1 3 14
    1 3 -13
    -1 -3 -13
    -1 3 13
    1 3 -12
    -1 -3 -12
    -1 3 12
    -1 -3 -11
    1 3 -11
    -1 3 11
    -1 -3 -10
    1 3 -10
    -1 -3 -9
    1 3 -9
    1 3 -8
    1 -3 8
    -1 -3 -8
    1 3 -8
    -1 3 7
    1 3 -7
    1 -3 7
    -1 -3 -7
    -1 3 7
    1 3 -7
    1 -3 7
    1 3 -7
    -1 3 6
    1 3 -6
    -1 -3 -6
    1 -3 6
    1 3 -6
    1 -3 6
    -1 3 6
    1 3 -6
    -1 3 5
    -1 -3 -5
    -1 3 5
    1 -3 5
    1 3 -5
    1 3 -5
    -1 -3 -4
    1 -3 4
    -1 3 4
    1 3 -4
    1 3 -4
    -1 -3 -3
    -1 -3 -3
    -1 3 3
    1 -3 3
    1 3 -3
    1 3 -3
    -1 -3 -2
    -1 -3 -2
    -1 3 2
    1 3 -2
    1 -3 2
    -1 -3 -1
    1 3 -1
    -1 -3 -1
    -1 3 1
    1 -3 1
    1 3 0
    -1 -3 0
    -1 -3 0
    1 -3 0
    -1 3 0
    1 3 1
    1 -3 -1
    -1 -3 1
    -1 3 -1
    -1 -3 1
    1 3 2
    -1 -3 2
    1 -3 -3
    1 3 3
    -1 -3 3
    1 -3 -4
    1 3 4
    -1 -3 4
    -1 3 -4
    -1 -3 4
    1 -3 -5
    1 3 5
    -1 -3 5
    -1 3 -5
    -1 -3 5
    1 -3 -6
    1 3 6
    -1 -3 6
    -1 3 -6
    -1 -3 6
    1 -3 -7
    1 3 7
    -1 -3 7
    -1 3 -7
    -1 -3 7
    1 -3 -8
    1 3 8
    -1 -3 8
    -1 3 -8
    -1 -3 8
    -1 -3 9
    1 -3 -9
    -1 3 -9
    -1 -3 9
    -1 -3 10
    1 -3 -10
    -1 -3 10
    -1 3 -10
    -1 3 -11
    1 -3 -11
    -1 -3 11
    -1 3 -11
    1 -3 -12
    -1 3 -12
    -1 3 -12
    -1 -3 12
    1 -3 -13
    -1 3 -13
    -1 -3 13
    -1 3 -14
    1 -3 -14
    -1 -3 14
    1 -3 -15
    -1 3 -15
    -1 -3 15
    -1 3 -16
    1 -3 -16
    -1 -3 16
    1 -3 -17
    -1 3 -17
    -1 -3 17
    1 -3 -18
    -1 3 -18
    -1 -3 18
    1 -3 -19
    -1 3 -19
    -1 3 -20
    1 -3 -20
    -1 -3 20
    -1 3 -21
    1 -3 -21
    -1 -3 21
    1 -3 -22
    -1 3 -22
    -1 -3 22
    -1 3 -23
    1 -3 -23
    -1 -3 23
    1 -3 -24
    -1 3 -24
    -1 -3 24
    1 -3 -25
    -1 3 -25
    -1 -3 25
    1 3 25
    1 -3 -26
    -1 3 -26
    1 3 26
    -1 -3 26
    -1 3 -27
    1 -3 -27
    1 3 27
    -1 -3 27
    1 -3 -28
    -1 3 -28
    1 3 28
    -1 -3 28
    1 -3 -29
    -1 3 -29
    1 3 29
    -1 -3 29
    -1 -3 30
    1 4 -29
    -1 4 29
    -1 -4 -28
    1 4 -28
    -1 4 28
    1 4 -27
    -1 -4 -27
    1 -4 27
    -1 4 27
    -1 -4 -26
    1 4 -26
    1 -4 26
    -1 4 26
    1 4 -25
    -1 -4 -25
    1 -4 25
    -1 4 25
    -1 -4 -24
    1 4 -24
    -1 4 24
    1 -4 24
    -1 -4 -23
    1 4 -23
    -1 4 23
    1 -4 23
    -1 -4 -22
    1 4 -22
    1 -4 22
    -1 4 22
    1 4 -21
    -1 -4 -21
    1 -4 21
    -1 4 21
    1 4 -20
    -1 -4 -20
    1 -4 20
    -1 -4 -19
    1 4 -19
    1 -4 19
    -1 4 19
    -1 -4 -18
    1 4 -18
    -1 4 18
    1 -4 18
    1 4 -17
    -1 -4 -17
    1 -4 17
    -1 4 17
    -1 -4 -16
    1 4 -16
    -1 4 16
    1 -4 16
    1 4 -15
    -1 -4 -15
    1 -4 15
    -1 4 15
    1 4 -14
    -1 -4 -14
    -1 4 14
    -1 -4 -13
    1 4 -13
    -1 4 13
    1 4 -12
    -1 -4 -12
    -1 4 12
    1 4 -11
    -1 -4 -11
    -1 4 11
    1 4 -10
    -1 4 10
    -1 -4 -9
    -1 4 9
    -1 -4 -8
    -1 4 8
    1 -4 8
    1 4 -8
    1 4 -8
    -1 -4 -7
    1 -4 7
    1 -4 7
    1 4 -7
    1 4 -7
    -1 4 6
    -1 -4 -6
    1 -4 6
    1 4 -6
    -1 4 6
    1 4 -6
    -1 -4 -5
    -1 4 5
    1 -4 5
    1 4 -5
    1 4 -5
    -1 -4 -4
    -1 -4 -4
    -1 4 4
    1 -4 4
    1 4 -4
    1 4 -4
    -1 -4 -3
    -1 -4 -3
    -1 4 3
    1 -4 3
    1 4 -3
    1 4 -2
    -1 -4 -2
    -1 -4 -2
    1 -4 2
    -1 4 2
    -1 -4 -1
    -1 -4 -1
    1 4 -1
    -1 4 1
    1 4 0
    1 -4 0
    -1 -4 0
    -1 4 0
    1 4 1
    -1 -4 1
    -1 -4 1
    -1 4 -1
    1 4 2
    -1 4 -2
    -1 4 -2
    -1 -4 2
    1 -4 -3
    1 4 3
    -1 -4 3
    -1 4 -3
    1 4 4
    1 -4 -4
    -1 -4 4
    -1 4 -4
    -1 -4 5
    1 4 5
    1 -4 -5
    -1 -4 5
    1 -4 -6
    1 4 6
    -1 -4 6
    -1 4 -6
    1 4 7
    1 -4 -7
    -1 -4 7
    -1 4 -7
    -1 -4 7
    1 4 8
    1 -4 -8
    -1 -4 8
    -1 4 -8
    -1 -4 8
    1 -4 -9
    -1 -4 9
    -1 4 -9
    -1 -4 9
    1 -4 -10
    -1 4 -10
    -1 -4 10
    1 -4 -11
    -1 4 -11
    -1 -4 11
    1 -4 -12
    -1 4 -12
    -1 -4 12
    1 -4 -13
    -1 -4 13
    1 -4 -14
    -1 -4 14
    1 -4 -15
    -1 -4 15
    1 -4 -16
    -1 -4 16
    1 -4 -17
    -1 -4 17
    1 -4 -18
    -1 -4 18
    1 -4 -19
    -1 -4 19
    1 -4 -20
    -1 -4 20
    1 -4 -21
    -1 -4 21
    1 -4 -22
    -1 -4 22
    1 -4 -23
    -1 -4 23
    1 -4 -24
    -1 -4 24
    1 -4 -25
    1 4 25
    -1 -4 25
    1 -4 -26
    1 4 26
    -1 -4 26
    1 -4 -27
    1 4 27
    -1 -4 27
    1 -4 -28
    1 4 28
    -1 -4 28
    1 4 29
    -1 -5 -28
    -1 5 28
    -1 -5 -27
    -1 5 27
    -1 -5 -26
    -1 5 26
    1 5 -25
    -1 -5 -25
    -1 5 25
    1 5 -24
    -1 -5 -24
    1 -5 24
    -1 5 24
    -1 -5 -23
    1 5 -23
    1 -5 23
    -1 5 23
    1 5 -22
    -1 -5 -22
    -1 5 22
    1 -5 22
    -1 -5 -21
    1 5 -21
    -1 5 21
    1 -5 21
    -1 -5 -20
    1 5 -20
    -1 5 20
    1 -5 20
    -1 -5 -19
    1 5 -19
    1 -5 19
    -1 5 19
    1 5 -18
    -1 -5 -18
    1 -5 18
    -1 5 18
    -1 -5 -17
    1 5 -17
    -1 5 17
    1 -5 17
    1 5 -16
    -1 -5 -16
    1 -5 16
    -1 5 16
    1 5 -16
    -1 -5 -15
    1 -5 15
    1 5 -15
    -1 -5 -14
    1 5 -14
    -1 -5 -13
    -1 5 13
    1 5 -13
    1 -5 13
    -1 -5 -12
    -1 5 12
    1 -5 12
    1 5 -12
    -1 -5 -11
    1 5 -11
    1 -5 11
    -1 5 11
    -1 -5 -10
    1 5 -10
    1 -5 10
    -1 5 10
    -1 -5 -9
    1 -5 9
    1 5 -9
    1 5 -9
    -1 -5 -8
    1 5 -8
    1 5 -8
    1 -5 8
    1 -5 8
    -1 -5 -7
    -1 5 7
    1 -5 7
    1 5 -7
    1 -5 7
    1 5 -7
    -1 -5 -6
    -1 5 6
    1 -5 6
    1 5 -6
    1 5 -6
    -1 -5 -5
    -1 -5 -5
    -1 5 5
    1 -5 5
    1 5 -5
    1 5 -5
    -1 -5 -4
    -1 -5 -4
    1 -5 4
    -1 5 4
    1 5 -4
    1 5 -4
    -1 -5 -3
    -1 -5 -3
    -1 5 3
    1 5 -3
    -1 -5 -2
    -1 -5 -2
    1 5 -2
    -1 5 2
    1 -5 2
    -1 -5 -1
    -1 -5 -1
    1 5 -1
    -1 5 1
    1 -5 1
    1 5 0
    -1 -5 0
    1 -5 0
    -1 5 0
    1 -5 -1
    1 5 1
    -1 5 -1
    -1 -5 1
    -1 5 -2
    -1 -5 2
    -1 5 -2
    -1 -5 2
    -1 5 -3
    -1 -5 3
    1 5 4
    1 -5 -4
    -1 5 -4
    -1 -5 4
    1 5 5
    1 -5 -5
    -1 -5 5
    -1 5 -5
    -1 -5 6
    1 -5 -6
    1 5 6
    -1 5 -6
    1 5 7
    1 -5 -7
    -1 -5 7
    -1 5 -7
    1 -5 -8
    -1 -5 8
    -1 5 -8
    -1 -5 8
    1 -5 -9
    -1 -5 9
    -1 5 -9
    -1 -5 9
    1 -5 -10
    -1 5 -10
    -1 -5 10
    1 -5 -11
    -1 5 -11
    -1 -5 11
    1 -5 -12
    -1 5 -12
    -1 -5 12
    1 -5 -13
    -1 5 -13
    -1 -5 13
    1 -5 -14
    -1 -5 14
    1 -5 -15
    -1 -5 15
    1 -5 -16
    -1 -5 16
    1 -5 -17
    -1 -5 17
    1 -5 -18
    -1 -5 18
    1 -5 -19
    -1 -5 19
    1 -5 -20
    -1 -5 20
    1 -5 -21
    -1 -5 21
    1 -5 -22
    -1 -5 22
    1 -5 -23
    -1 -5 23
    1 -5 -24
    -1 -5 24
    1 -5 -25
    1 5 25
    -1 -5 25
    1 -5 -26
    1 5 26
    1 -5 -27
    1 5 27
    1 -5 -28
    1 5 28
    -1 -6 -27
    -1 6 27
    -1 -6 -26
    -1 6 26
    -1 -6 -25
    -1 6 25
    -1 -6 -24
    -1 6 24
    -1 -6 -23
    -1 6 23
    -1 -6 -22
    1 -6 22
    -1 6 22
    -1 -6 -21
    -1 6 21
    -1 -6 -20
    -1 6 20
    1 -6 20
    -1 -6 -19
    -1 6 19
    1 -6 19
    -1 -6 -18
    -1 6 18
    1 -6 18
    -1 -6 -17
    -1 6 17
    1 -6 17
    -1 -6 -16
    1 6 -16
    -1 6 16
    1 -6 16
    1 6 -15
    1 -6 15
    -1 -6 -14
    1 6 -14
    1 -6 14
    1 -6 13
    1 6 -13
    -1 -6 -12
    1 6 -12
    1 -6 12
    -1 -6 -11
    1 -6 11
    -1 6 11
    1 6 -11
    -1 -6 -10
    -1 6 10
    1 6 -10
    1 -6 10
    -1 -6 -9
    1 6 -9
    1 -6 9
    1 -6 9
    -1 6 9
    -1 -6 -8
    1 -6 8
    1 6 -8
    -1 -6 -7
    -1 6 7
    1 6 -7
    1 -6 7
    1 6 -7
    -1 -6 -6
    -1 -6 -6
    1 -6 6
    1 6 -6
    1 6 -6
    -1 -6 -5
    -1 -6 -5
    -1 6 5
    1 -6 5
    1 6 -5
    1 6 -5
    -1 -6 -4
    -1 -6 -4
    -1 6 4
    1 -6 4
    1 6 -4
    1 6 -3
    -1 -6 -3
    -1 -6 -3
    -1 6 3
    1 6 -2
    -1 -6 -2
    -1 -6 -2
    -1 6 2
    1 -6 2
    -1 -6 -1
    -1 -6 -1
    1 6 -1
    -1 6 1
    1 -6 1
    -1 -6 0
    1 6 0
    1 -6 0
    -1 6 0
    1 6 1
    1 -6 -1
    -1 6 -1
    -1 -6 1
    -1 6 -2
    1 -6 -2
    -1 6 -2
    -1 -6 2
    -1 6 -3
    -1 -6 3
    1 -6 -4
    -1 -6 4
    -1 6 -4
    1 -6 -5
    -1 6 -5
    -1 -6 5
    1 -6 -6
    -1 -6 6
    -1 6 -6
    -1 -6 7
    1 -6 -7
    -1 6 -7
    -1 -6 8
    1 -6 -8
    -1 6 -8
    1 -6 -9
    -1 6 -9
    -1 6 -9
    1 -6 -10
    -1 6 -10
    1 -6 -11
    -1 6 -11
    -1 -6 11
    1 -6 -12
    -1 6 -12
    -1 -6 12
    1 -6 -13
    -1 6 -13
    -1 -6 13
    1 -6 -14
    -1 6 -14
    -1 -6 14
    1 -6 -15
    -1 -6 15
    1 -6 -16
    -1 -6 16
    1 -6 -17
    -1 -6 17
    1 -6 -18
    -1 -6 18
    1 -6 -19
    -1 -6 19
    1 -6 -20
    -1 -6 20
    1 -6 -21
    -1 -6 21
    1 -6 -22
    -1 -6 22
    1 -6 -23
    -1 -6 23
    1 -6 -24
    1 -6 -25
    1 6 25
    1 -6 -26
    1 6 26
    1 -6 -27
    1 6 27
    -1 -7 -27
    -1 -7 -26
    -1 7 26
    -1 -7 -25
    -1 7 25
    -1 -7 -24
    -1 7 24
    -1 -7 -23
    -1 7 23
    -1 -7 -22
    -1 7 22
    -1 -7 -21
    -1 7 21
    -1 -7 -20
    -1 7 20
    -1 -7 -19
    1 -7 19
    -1 -7 -18
    -1 7 18
    1 -7 18
    -1 -7 -17
    1 -7 17
    -1 -7 -16
    -1 7 16
    1 -7 16
    -1 -7 -15
    1 7 -15
    1 -7 15
    -1 -7 -14
    -1 7 14
    1 -7 14
    1 7 -14
    -1 -7 -13
    1 7 -13
    1 -7 13
    -1 -7 -12
    1 7 -12
    -1 7 12
    1 -7 12
    -1 -7 -11
    1 -7 11
    -1 7 10
    -1 -7 -10
    1 -7 9
    -1 7 9
    -1 -7 -9
    1 7 -8
    -1 7 8
    1 -7 8
    -1 -7 -8
    -1 -7 -7
    -1 -7 -7
    1 -7 7
    1 7 -7
    -1 7 7
    -1 -7 -6
    -1 -7 -6
    1 -7 6
    -1 7 6
    1 7 -6
    -1 -7 -5
    -1 -7 -5
    1 -7 5
    -1 7 5
    1 7 -5
    1 7 -5
    1 7 -4
    -1 -7 -4
    -1 -7 -4
    1 -7 4
    -1 7 4
    -1 -7 -3
    -1 -7 -3
    1 7 -3
    -1 7 3
    -1 -7 -2
    1 7 -2
    -1 -7 -2
    -1 7 2
    1 -7 2
    1 7 -1
    -1 -7 -1
    -1 -7 -1
    -1 7 1
    1 -7 1
    1 7 0
    -1 -7 0
    -1 7 0
    1 -7 0
    1 7 1
    1 -7 -1
    -1 7 -1
    -1 -7 1
    1 -7 -2
    -1 7 -2
    -1 7 -2
    -1 -7 2
    -1 7 -3
    1 -7 -3
    -1 -7 3
    -1 7 -4
    1 -7 -4
    1 -7 -4
    -1 -7 4
    1 -7 -5
    -1 7 -5
    -1 -7 5
    1 -7 -6
    -1 7 -6
    -1 -7 6
    -1 -7 7
    1 -7 -7
    -1 7 -7
    1 -7 -8
    -1 7 -8
    1 -7 -9
    -1 7 -9
    1 -7 -10
    -1 7 -10
    1 -7 -11
    1 -7 -12
    -1 7 -12
    1 -7 -13
    -1 7 -13
    -1 -7 13
    1 -7 -14
    -1 7 -14
    -1 -7 14
    1 -7 -15
    -1 7 -15
    -1 -7 15
    1 -7 -16
    -1 -7 16
    1 -7 -17
    -1 -7 17
    1 -7 -18
    -1 -7 18
    1 -7 -19
    -1 -7 19
    1 -7 -20
    -1 -7 20
    1 -7 -21
    1 -7 -22
    1 -7 -23
    1 -7 -24
    1 -7 -25
    1 7 25
    1 -7 -26
    1 7 26
    -1 -8 -26
    -1 8 26
    -1 -8 -25
    -1 8 25
    -1 -8 -24
    -1 8 24
    -1 -8 -23
    -1 8 23
    -1 -8 -22
    -1 8 22
    -1 -8 -21
    -1 8 21
    -1 -8 -20
    -1 8 20
    -1 -8 -19
    -1 8 19
    -1 -8 -18
    -1 8 18
    -1 -8 -17
    -1 8 17
    -1 -8 -16
    -1 8 16
    -1 -8 -15
    1 -8 15
    -1 -8 -14
    -1 8 14
    1 -8 14
    -1 8 13
    -1 -8 -13
    -1 8 12
    -1 -8 -12
    -1 8 11
    -1 -8 -11
    -1 8 10
    -1 -8 -10
    -1 -8 -9
    -1 8 9
    1 -8 9
    -1 -8 -9
    -1 -8 -8
    -1 -8 -8
    -1 8 8
    1 -8 8
    1 8 -8
    -1 -8 -7
    -1 -8 -7
    -1 8 7
    1 8 -7
    1 -8 7
    -1 -8 -6
    -1 -8 -6
    1 -8 6
    -1 8 6
    1 8 -6
    -1 -8 -5
    -1 -8 -5
    1 -8 5
    -1 8 5
    1 8 -5
    -1 -8 -4
    -1 -8 -4
    -1 8 4
    1 -8 4
    1 8 -3
    -1 -8 -3
    -1 -8 -3
    -1 8 3
    1 -8 3
    1 8 -2
    -1 -8 -2
    -1 -8 -2
    -1 8 2
    1 -8 2
    1 8 -1
    -1 -8 -1
    -1 -8 -1
    -1 8 1
    1 -8 1
    1 8 0
    -1 8 0
    -1 -8 0
    1 -8 0
    1 -8 -1
    -1 8 -1
    -1 -8 1
    -1 8 -2
    1 -8 -2
    -1 -8 2
    -1 8 -2
    1 -8 -3
    -1 8 -3
    -1 -8 3
    -1 8 -3
    1 -8 -4
    -1 8 -4
    1 -8 -4
    -1 -8 4
    1 -8 -5
    1 -8 -5
    -1 8 -5
    -1 -8 5
    1 -8 -6
    -1 8 -6
    -1 -8 6
    1 -8 -7
    -1 8 -7
    1 -8 -8
    -1 8 -8
    1 -8 -9
    -1 8 -9
    1 -8 -10
    -1 8 -10
    1 -8 -11
    1 -8 -12
    1 -8 -13
    1 -8 -14
    1 -8 -15
    1 -8 -16
    1 -8 -17
    -1 -8 17
    1 -8 -18
    1 -8 -19
    1 -8 -20
    1 -8 -21
    1 -8 -22
    1 -8 -23
    1 -8 -24
    1 -8 -25
    1 8 25
    1 -8 -26
    1 8 26
    -1 -9 -25
    -1 9 25
    -1 -9 -24
    -1 9 24
    -1 -9 -23
    -1 9 23
    -1 9 22
    -1 -9 -22
    -1 9 21
    -1 -9 -21
    -1 9 20
    -1 -9 -20
    -1 9 19
    -1 -9 -19
    -1 9 18
    -1 -9 -18
    -1 9 17
    -1 -9 -17
    -1 9 16
    -1 -9 -16
    -1 9 15
    -1 -9 -15
    -1 9 14
    -1 -9 -14
    -1 9 13
    -1 -9 -13
    -1 9 12
    -1 -9 -12
    -1 -9 -11
    -1 9 11
    -1 -9 -11
    -1 -9 -10
    -1 9 10
    -1 -9 -10
    -1 -9 -9
    -1 -9 -9
    1 -9 9
    -1 9 9
    -1 -9 -8
    -1 -9 -8
    1 -9 8
    -1 9 8
    -1 -9 -7
    -1 -9 -7
    -1 9 7
    1 9 -7
    1 -9 7
    -1 -9 -6
    -1 -9 -6
    -1 9 6
    1 -9 6
    1 9 -6
    -1 -9 -5
    -1 -9 -5
    -1 9 5
    1 -9 5
    1 9 -5
    -1 -9 -4
    -1 -9 -4
    -1 9 4
    -1 -9 -3
    -1 -9 -3
    -1 9 3
    1 -9 3
    -1 -9 -2
    -1 -9 -2
    -1 9 2
    1 -9 2
    -1 -9 -1
    -1 -9 -1
    -1 9 1
    1 -9 1
    1 -9 0
    -1 -9 0
    -1 9 0
    1 -9 -1
    -1 9 -1
    -1 -9 1
    1 -9 -2
    -1 9 -2
    -1 -9 2
    -1 9 -3
    1 -9 -3
    1 -9 -3
    -1 9 -3
    -1 -9 3
    1 -9 -4
    1 -9 -4
    -1 9 -4
    -1 -9 4
    -1 -9 4
    1 -9 -5
    -1 9 -5
    1 -9 -5
    -1 -9 5
    1 -9 -6
    1 -9 -6
    -1 9 -6
    -1 -9 6
    -1 9 -7
    1 -9 -7
    1 -9 -8
    -1 9 -8
    1 -9 -9
    -1 9 -9
    1 -9 -10
    1 -9 -11
    1 -9 -12
    1 -9 -13
    1 -9 -14
    1 -9 -15
    1 -9 -16
    1 -9 -17
    1 -9 -18
    1 -9 -19
    1 -9 -20
    1 -9 -21
    1 -9 -22
    1 -9 -23
    1 -9 -24
    1 9 24
    1 -9 -25
    1 9 25
    -1 -10 -24
    -1 10 24
    -1 -10 -23
    -1 10 23
    -1 -10 -22
    -1 10 22
    -1 10 21
    -1 -10 -21
    -1 10 20
    -1 -10 -20
    -1 10 19
    -1 -10 -19
    -1 10 18
    -1 -10 -18
    -1 10 17
    -1 -10 -17
    -1 10 16
    -1 -10 -16
    -1 10 15
    -1 -10 -15
    -1 10 14
    -1 -10 -14
    -1 -10 -13
    -1 10 13
    -1 -10 -13
    -1 -10 -12
    -1 10 12
    -1 -10 -12
    -1 -10 -11
    -1 10 11
    -1 -10 -11
    -1 -10 -10
    -1 10 10
    -1 -10 -10
    -1 -10 -9
    -1 10 9
    1 -10 9
    -1 -10 -9
    -1 -10 -8
    1 -10 8
    -1 10 8
    -1 -10 -8
    -1 -10 -7
    -1 -10 -7
    1 -10 7
    -1 10 7
    -1 -10 -6
    -1 -10 -6
    -1 10 6
    1 -10 6
    1 10 -6
    -1 -10 -5
    -1 -10 -5
    -1 10 5
    1 -10 5
    1 10 -5
    -1 -10 -4
    -1 -10 -4
    -1 10 4
    -1 -10 -3
    -1 -10 -3
    -1 10 3
    1 -10 3
    -1 -10 -2
    -1 -10 -2
    -1 10 2
    1 -10 2
    -1 -10 -1
    -1 10 1
    1 -10 1
    -1 -10 -1
    -1 10 0
    -1 -10 0
    1 -10 0
    -1 10 -1
    1 -10 -1
    -1 -10 1
    1 -10 -2
    -1 10 -2
    -1 -10 2
    1 -10 -3
    1 -10 -3
    -1 -10 3
    -1 10 -3
    -1 10 -4
    1 -10 -4
    1 -10 -4
    -1 -10 4
    -1 -10 4
    1 -10 -5
    -1 10 -5
    1 -10 -5
    -1 -10 5
    1 -10 -6
    1 -10 -6
    -1 10 -6
    -1 -10 6
    1 -10 -7
    -1 10 -7
    1 -10 -7
    -1 10 -8
    1 -10 -8
    1 -10 -8
    1 -10 -9
    1 -10 -10
    1 -10 -11
    1 -10 -12
    1 -10 -13
    1 -10 -14
    1 -10 -15
    1 -10 -16
    1 -10 -17
    1 -10 -18
    1 -10 -19
    1 -10 -20
    1 -10 -21
    1 -10 -22
    1 -10 -23
    1 10 23
    1 -10 -24
    1 10 24
    -1 -11 -24
    -1 -11 -23
    -1 11 23
    -1 -11 -22
    -1 11 22
    -1 -11 -21
    -1 11 21
    -1 -11 -20
    -1 11 20
    -1 11 19
    -1 -11 -19
    -1 11 18
    -1 -11 -18
    -1 -11 -17
    -1 -11 -17
    -1 -11 -16
    -1 -11 -16
    -1 -11 -15
    -1 11 15
    -1 -11 -15
    -1 -11 -14
    -1 11 14
    -1 -11 -14
    -1 -11 -13
    -1 11 13
    -1 -11 -13
    -1 -11 -12
    -1 11 12
    -1 -11 -12
    -1 -11 -11
    -1 11 11
    -1 -11 -11
    -1 -11 -10
    -1 11 10
    -1 -11 -10
    -1 -11 -9
    -1 -11 -9
    -1 11 9
    -1 -11 -8
    -1 11 8
    -1 -11 -8
    -1 -11 -7
    -1 -11 -7
    -1 11 7
    1 -11 7
    -1 -11 -6
    -1 -11 -6
    1 -11 6
    -1 11 6
    -1 -11 -5
    -1 11 5
    1 -11 5
    -1 -11 -5
    -1 -11 -4
    -1 -11 -4
    -1 11 4
    -1 -11 -3
    -1 -11 -3
    -1 11 3
    1 -11 3
    -1 -11 -2
    -1 -11 -2
    1 -11 2
    -1 11 2
    -1 -11 -1
    -1 11 1
    -1 -11 -1
    1 -11 1
    -1 -11 0
    -1 -11 0
    -1 11 0
    1 -11 0
    -1 11 -1
    -1 -11 1
    1 -11 -1
    1 -11 -2
    -1 -11 2
    -1 11 -2
    1 -11 -3
    1 -11 -3
    -1 11 -3
    -1 -11 3
    1 -11 -4
    1 -11 -4
    -1 -11 4
    1 -11 -5
    1 -11 -5
    -1 -11 5
    1 -11 -6
    1 -11 -6
    -1 -11 6
    1 -11 -7
    1 -11 -7
    1 -11 -8
    1 -11 -8
    1 -11 -9
    1 -11 -9
    1 -11 -10
    1 -11 -10
    1 -11 -11
    1 -11 -11
    1 -11 -12
    1 -11 -13
    1 -11 -14
    1 -11 -15
    1 -11 -16
    1 -11 -17
    1 -11 -18
    1 -11 -19
    1 -11 -20
    1 -11 -21
    1 -11 -22
    1 11 22
    1 -11 -23
    1 11 23
    -1 -12 -22
    -1 -12 -22
    -1 -12 -21
    -1 -12 -21
    -1 12 21
    -1 -12 -20
    -1 -12 -20
    -1 -12 -19
    -1 -12 -19
    -1 -12 -18
    -1 -12 -18
    -1 -12 -17
    -1 -12 -17
    -1 -12 -16
    -1 12 16
    -1 -12 -16
    -1 -12 -15
    -1 -12 -15
    -1 -12 -14
    -1 -12 -14
    -1 -12 -13
    -1 12 13
    -1 -12 -13
    -1 -12 -12
    -1 12 12
    -1 -12 -12
    -1 -12 -11
    -1 12 11
    -1 -12 -11
    -1 -12 -10
    -1 -12 -10
    -1 12 10
    -1 -12 -9
    -1 12 9
    -1 -12 -9
    -1 -12 -8
    -1 12 8
    -1 -12 -8
    -1 -12 -7
    -1 -12 -7
    -1 12 7
    -1 -12 -6
    -1 -12 -6
    -1 12 6
    -1 -12 -5
    -1 -12 -5
    -1 12 5
    -1 -12 -4
    -1 -12 -4
    -1 12 4
    1 -12 4
    -1 -12 -3
    -1 -12 -3
    -1 12 3
    -1 -12 -2
    -1 -12 -2
    -1 12 2
    1 -12 2
    -1 -12 -1
    -1 12 1
    -1 -12 -1
    1 -12 1
    -1 -12 0
    -1 12 0
    1 -12 0
    -1 -12 0
    -1 -12 1
    1 -12 -1
    1 -12 -2
    -1 -12 2
    1 -12 -2
    1 -12 -3
    1 -12 -3
    -1 -12 3
    1 -12 -4
    1 -12 -4
    -1 -12 4
    1 -12 -5
    1 -12 -5
    -1 -12 5
    1 -12 -6
    1 -12 -6
    -1 -12 6
    1 -12 -7
    1 -12 -7
    1 -12 -8
    1 -12 -8
    1 -12 -9
    1 -12 -9
    1 -12 -10
    1 -12 -10
    1 -12 -11
    1 -12 -11
    1 -12 -12
    1 -12 -12
    1 -12 -13
    1 -12 -13
    1 -12 -14
    1 -12 -15
    1 -12 -16
    1 -12 -17
    1 -12 -18
    1 -12 -19
    1 -12 -20
    1 12 21
    1 -12 -21
    1 12 22
    1 -12 -22
    -1 -13 -22
    -1 -13 -21
    -1 -13 -21
    -1 -13 -20
    -1 -13 -20
    -1 -13 -19
    -1 -13 -19
    -1 13 19
    -1 -13 -18
    -1 -13 -18
    -1 -13 -17
    -1 -13 -17
    -1 13 17
    -1 -13 -16
    -1 -13 -16
    -1 13 16
    -1 -13 -15
    -1 -13 -15
    -1 13 15
    -1 -13 -14
    -1 13 14
    -1 -13 -14
    -1 -13 -13
    -1 13 13
    -1 -13 -13
    -1 -13 -12
    -1 13 12
    -1 -13 -12
    -1 -13 -11
    -1 -13 -11
    -1 13 11
    -1 -13 -10
    -1 -13 -10
    -1 13 10
    -1 -13 -9
    -1 -13 -9
    -1 13 9
    -1 -13 -8
    -1 -13 -8
    -1 13 8
    -1 -13 -7
    -1 -13 -7
    -1 13 7
    -1 -13 -6
    -1 -13 -6
    -1 13 6
    -1 -13 -5
    -1 -13 -5
    -1 13 5
    -1 -13 -4
    -1 -13 -4
    -1 13 4
    -1 -13 -3
    -1 -13 -3
    -1 13 3
    -1 -13 -2
    -1 -13 -2
    -1 -13 -1
    -1 -13 -1
    -1 -13 0
    -1 -13 0
    1 -13 0
    -1 -13 1
    1 -13 -1
    -1 -13 1
    1 -13 -2
    1 -13 -2
    -1 -13 2
    1 -13 -3
    1 -13 -3
    -1 -13 3
    1 -13 -4
    1 -13 -4
    -1 -13 4
    1 -13 -5
    1 -13 -5
    -1 -13 5
    1 -13 -6
    1 -13 -6
    -1 -13 6
    1 -13 -7
    1 -13 -7
    1 -13 -8
    1 -13 -8
    1 -13 -9
    1 -13 -9
    1 -13 -10
    1 -13 -10
    1 -13 -11
    1 -13 -11
    1 -13 -12
    1 -13 -12
    1 -13 -13
    1 -13 -13
    1 -13 -14
    1 -13 -14
    1 -13 -15
    1 -13 -15
    1 -13 -16
    1 -13 -16
    1 -13 -17
    1 -13 -17
    1 -13 -18
    1 13 19
    1 -13 -19
    1 13 20
    1 -13 -20
    1 13 21
    -1 -14 -21
    -1 -14 -20
    -1 -14 -20
    -1 14 20
    -1 -14 -19
    -1 -14 -19
    -1 14 19
    -1 -14 -18
    -1 -14 -18
    -1 14 18
    -1 -14 -17
    -1 -14 -17
    -1 14 17
    -1 -14 -16
    -1 -14 -16
    -1 14 16
    -1 -14 -15
    -1 -14 -15
    -1 14 15
    -1 -14 -14
    -1 -14 -14
    -1 14 14
    -1 -14 -13
    -1 -14 -13
    -1 14 13
    -1 -14 -12
    -1 -14 -12
    -1 14 12
    -1 -14 -11
    -1 -14 -11
    -1 14 11
    -1 -14 -10
    -1 -14 -10
    -1 14 10
    -1 -14 -9
    -1 -14 -9
    -1 14 9
    -1 -14 -8
    -1 -14 -8
    -1 14 8
    -1 -14 -7
    -1 -14 -7
    -1 14 7
    -1 -14 -6
    -1 -14 -6
    -1 -14 -5
    -1 -14 -5
    -1 -14 -4
    -1 -14 -4
    -1 -14 -3
    -1 -14 -3
    -1 -14 -2
    -1 -14 -2
    -1 -14 -1
    -1 -14 -1
    -1 -14 0
    -1 -14 0
    1 -14 -1
    -1 -14 1
    -1 -14 1
    1 -14 -2
    -1 -14 2
    -1 -14 2
    1 -14 -3
    -1 -14 3
    1 -14 -4
    -1 -14 4
    1 -14 -5
    -1 -14 5
    1 -14 -6
    1 -14 -7
    1 -14 -8
    1 -14 -9
    1 -14 -10
    1 -14 -11
    1 -14 -12
    1 -14 -13
    1 -14 -14
    1 -14 -15
    1 -14 -16
    1 14 17
    1 -14 -17
    1 14 18
    1 -14 -18
    1 14 19
    1 -14 -19
    -1 -15 -20
    -1 -15 -19
    -1 -15 -18
    -1 -15 -18
    -1 15 18
    -1 -15 -17
    -1 -15 -17
    -1 15 17
    -1 -15 -16
    -1 -15 -16
    -1 15 16
    -1 -15 -15
    -1 -15 -15
    -1 15 15
    -1 -15 -14
    -1 -15 -14
    -1 15 14
    -1 -15 -13
    -1 -15 -13
    -1 15 13
    -1 -15 -12
    -1 -15 -12
    -1 15 12
    -1 -15 -11
    -1 -15 -11
    -1 15 11
    -1 -15 -10
    -1 -15 -10
    -1 -15 -9
    -1 -15 -9
    -1 -15 -8
    -1 -15 -8
    -1 -15 -7
    -1 -15 -7
    -1 -15 -6
    -1 -15 -6
    -1 -15 -5
    -1 -15 -5
    -1 -15 -4
    -1 -15 -4
    -1 -15 -3
    -1 -15 -3
    -1 -15 -2
    -1 -15 -2
    -1 -15 -1
    1 -15 0
    -1 -15 0
    -1 -15 1
    1 -15 -1
    1 -15 -2
    -1 -15 2
    1 -15 -3
    1 -15 -4
    1 -15 -5
    1 -15 -6
    1 -15 -7
    1 -15 -8
    1 -15 -9
    1 -15 -10
    1 -15 -11
    1 -15 -12
    1 -15 -13
    1 15 13
    1 15 14
    1 -15 -14
    1 15 15
    1 -15 -15
    1 15 16
    1 -15 -16
    1 15 17
    1 -15 -17
    1 15 18
    -1 -16 -17
    -1 -16 -16
    -1 -16 -15
    -1 -16 -14
    -1 -16 -13
    -1 -16 -12
    -1 -16 -11
    -1 -16 -10
    -1 -16 -9
    -1 -16 -8
    -1 -16 -7
    -1 -16 -6
    -1 -16 -5
    -1 -16 -4
    -1 -16 -3
    -1 -16 -2
    1 -16 1
    1 -16 0
    1 -16 -1
    1 -16 -2
    1 -16 -3
    1 -16 -4
    1 -16 -5
    1 -16 -6
    1 -16 -7
    1 -16 -8
    1 -16 -9
    1 -16 -10
    1 -16 -11
    1 -16 -12
    1 -16 -13
    1 -16 -14
    1 16 15
    1 -16 -15
    1 16 16
    1 16 17
    1 -17 2
    1 -17 1
    1 -17 0
    1 -17 -1
    1 -17 -2
    1 -17 -3
    1 -17 -4
    1 -17 -5
    1 -17 -6
    1 -17 -7
    1 -17 -8
    1 -17 -9
    1 -17 -10
    1 -17 -11
    1 -17 -12
    1 -18 3
    1 -18 2
    1 -18 1
    1 -18 0
    1 -18 -1
    1 -18 -2
    1 -18 -3
    1 -18 -4
    1 -18 -5
    1 -18 -6
    1 -18 -7
    1 -18 -8
    1 -18 -9
    2 0 0
    2 0 0
    -2 0 0
    -2 0 -1
    2 0 1
    2 0 1
    -2 0 -1
    2 0 -1
    2 0 -1
    -2 0 1
    -2 0 -2
    2 0 2
    2 0 2
    -2 0 -2
    2 0 -2
    2 0 -2
    -2 0 2
    -2 0 2
    -2 0 -3
    2 0 -3
    2 0 3
    -2 0 -3
    2 0 3
    2 0 -3
    -2 0 3
    2 0 -3
    -2 0 3
    2 0 -4
    -2 0 4
    2 0 4
    -2 0 -4
    2 0 4
    2 0 -4
    2 0 -4
    -2 0 4
    2 0 -5
    -2 0 5
    -2 0 -5
    2 0 5
    2 0 5
    -2 0 -5
    2 0 -5
    -2 0 5
    2 0 -5
    -2 0 6
    2 0 -6
    2 0 6
    -2 0 -6
    2 0 -6
    -2 0 -6
    2 0 6
    -2 0 6
    -2 0 7
    -2 0 -7
    2 0 7
    2 0 -7
    -2 0 -7
    2 0 -7
    -2 0 7
    -2 0 8
    -2 0 -8
    2 0 -8
    2 0 8
    -2 0 -8
    2 0 -8
    -2 0 8
    -2 0 9
    -2 0 9
    2 0 -9
    -2 0 -9
    -2 0 10
    2 0 -10
    -2 0 -10
    -2 0 10
    -2 0 -11
    2 0 -11
    -2 0 11
    2 0 -12
    -2 0 -12
    -2 0 12
    2 0 -13
    -2 0 -13
    -2 0 13
    2 0 -14
    -2 0 -14
    -2 0 14
    -2 0 -15
    2 0 -15
    -2 0 15
    -2 0 -16
    -2 0 16
    2 0 -17
    -2 0 -17
    -2 0 17
    -2 0 -18
    2 0 -18
    -2 0 -19
    -2 0 19
    -2 0 -20
    -2 0 20
    -2 0 -21
    2 0 -21
    -2 0 21
    2 0 -22
    -2 0 22
    -2 0 -23
    2 0 -23
    -2 0 23
    -2 0 -24
    2 0 -24
    -2 0 24
    2 0 -25
    -2 0 -25
    -2 0 25
    2 0 -26
    -2 0 -26
    -2 0 26
    2 0 -27
    -2 0 -27
    2 0 27
    -2 0 27
    2 0 -28
    -2 0 -28
    2 0 28
    -2 0 28
    -2 0 -29
    2 0 -29
    2 0 29
    -2 0 29
    2 0 30
    -2 0 30
    2 0 31
    2 -1 31
    2 1 -30
    2 -1 30
    -2 1 30
    2 1 -29
    -2 -1 -29
    2 -1 29
    -2 1 29
    -2 -1 -28
    2 1 -28
    2 -1 28
    -2 1 28
    2 1 -27
    -2 -1 -27
    2 -1 27
    -2 1 27
    2 1 -26
    -2 -1 -26
    2 -1 26
    -2 1 26
    -2 -1 -25
    2 1 -25
    -2 1 25
    2 1 -24
    -2 -1 -24
    -2 1 24
    2 1 -23
    -2 -1 -23
    -2 1 23
    2 1 -22
    -2 -1 -22
    -2 1 22
    2 1 -21
    -2 -1 -21
    -2 1 21
    -2 -1 -20
    2 1 -20
    -2 1 20
    2 1 -19
    -2 -1 -19
    -2 1 19
    -2 -1 -18
    2 1 -18
    -2 1 18
    2 1 -17
    -2 -1 -17
    -2 1 17
    -2 -1 -16
    2 1 -16
    -2 1 16
    -2 -1 -15
    2 1 -15
    -2 1 15
    -2 -1 -14
    -2 1 14
    2 1 -13
    -2 -1 -13
    -2 1 13
    -2 -1 -12
    2 1 -12
    -2 1 12
    -2 1 11
    -2 -1 -11
    2 1 -11
    -2 1 10
    -2 -1 -10
    2 1 -10
    -2 1 9
    -2 1 9
    2 1 -9
    2 1 -9
    -2 -1 -9
    -2 1 8
    -2 -1 -8
    2 -1 8
    2 1 -8
    2 -1 8
    -2 -1 -8
    2 1 -8
    -2 1 8
    -2 1 7
    -2 -1 -7
    2 1 -7
    2 -1 7
    2 -1 7
    2 1 -7
    -2 -1 -7
    -2 1 7
    2 1 -7
    -2 1 6
    2 1 -6
    2 -1 6
    -2 -1 -6
    2 -1 6
    2 1 -6
    -2 -1 -6
    2 1 -6
    -2 1 6
    -2 1 5
    2 -1 5
    -2 -1 -5
    2 1 -5
    -2 -1 -5
    2 -1 5
    -2 1 5
    2 1 -5
    2 1 -5
    -2 -1 -4
    2 -1 4
    -2 -1 -4
    2 1 -4
    2 -1 4
    -2 -1 -4
    2 1 -4
    2 1 -4
    -2 1 4
    -2 -1 -3
    2 1 -3
    -2 -1 -3
    -2 -1 -3
    2 -1 3
    -2 1 3
    2 1 -3
    2 1 -3
    -2 -1 -2
    2 1 -2
    -2 -1 -2
    2 -1 2
    2 1 -2
    2 1 -2
    -2 1 2
    -2 1 2
    -2 -1 -1
    2 -1 1
    2 -1 1
    2 1 -1
    -2 -1 -1
    -2 1 1
    2 1 -1
    -2 1 1
    2 1 0
    2 -1 0
    -2 -1 0
    -2 -1 0
    2 1 0
    2 -1 0
    -2 1 0
    2 1 1
    -2 1 -1
    2 1 1
    2 1 1
    2 -1 -1
    -2 -1 1
    2 -1 -1
    2 1 2
    -2 1 -2
    2 1 2
    2 1 2
    -2 1 -2
    2 -1 -2
    -2 -1 2
    2 -1 -2
    -2 -1 3
    2 -1 -3
    -2 1 -3
    2 1 3
    2 1 3
    -2 1 -3
    -2 -1 3
    2 -1 -3
    2 -1 -3
    -2 -1 3
    -2 -1 4
    2 -1 -4
    2 1 4
    -2 1 -4
    2 1 4
    2 -1 -4
    -2 -1 4
    -2 -1 4
    2 -1 -5
    -2 -1 5
    2 1 5
    2 -1 -5
    -2 1 -5
    2 1 5
    -2 -1 5
    2 -1 -6
    -2 -1 6
    2 1 6
    2 -1 -6
    -2 1 -6
    -2 -1 6
    -2 -1 7
    2 -1 -7
    2 1 7
    -2 1 -7
    -2 1 -7
    2 -1 -7
    -2 -1 7
    -2 1 -8
    2 1 8
    2 -1 -8
    -2 -1 8
    2 -1 -8
    -2 1 -8
    -2 -1 8
    2 -1 -9
    -2 -1 9
    -2 1 -9
    -2 1 -9
    -2 -1 9
    -2 1 -10
    -2 -1 10
    2 -1 -10
    -2 -1 10
    -2 1 -11
    2 -1 -11
    -2 -1 11
    2 -1 -12
    -2 1 -12
    -2 -1 12
    -2 1 -13
    2 -1 -13
    -2 -1 13
    2 -1 -14
    -2 1 -14
    -2 -1 14
    2 -1 -15
    -2 1 -15
    -2 -1 15
    -2 1 -16
    2 -1 -16
    -2 -1 16
    -2 1 -17
    2 -1 -17
    -2 -1 17
    -2 1 -18
    -2 -1 18
    2 -1 -19
    -2 1 -19
    -2 -1 19
    -2 1 -20
    -2 -1 20
    2 -1 -21
    -2 1 -21
    -2 -1 21
    2 -1 -22
    -2 1 -22
    -2 -1 22
    -2 1 -23
    2 -1 -23
    -2 -1 23
    -2 1 -24
    2 -1 -24
    -2 -1 24
    2 -1 -25
    -2 1 -25
    -2 -1 25
    -2 1 -26
    2 -1 -26
    -2 -1 26
    2 -1 -27
    -2 1 -27
    -2 -1 27
    2 -1 -28
    -2 1 -28
    2 1 28
    -2 -1 28
    2 -1 -29
    -2 1 -29
    2 1 29
    -2 -1 29
    2 1 30
    -2 -1 30
    -2 -1 31
    2 2 -30
    2 -2 30
    2 2 -29
    2 -2 29
    -2 2 29
    2 2 -28
    -2 -2 -28
    2 -2 28
    -2 2 28
    -2 -2 -27
    2 2 -27
    2 -2 27
    -2 2 27
    2 2 -26
    -2 -2 -26
    2 -2 26
    -2 2 26
    -2 -2 -25
    2 2 -25
    2 -2 25
    -2 2 25
    -2 -2 -24
    2 2 -24
    -2 2 24
    2 2 -23
    -2 -2 -23
    -2 2 23
    -2 -2 -22
    2 2 -22
    -2 2 22
    2 2 -21
    -2 -2 -21
    -2 2 21
    2 2 -20
    -2 -2 -20
    -2 2 20
    -2 -2 -19
    2 2 -19
    -2 2 19
    2 2 -18
    -2 -2 -18
    -2 2 18
    2 2 -17
    -2 -2 -17
    -2 2 17
    2 2 -16
    -2 -2 -16
    -2 2 16
    -2 2 15
    -2 -2 -15
    2 2 -15
    -2 2 14
    2 2 -14
    -2 -2 -14
    -2 2 13
    2 2 -13
    -2 -2 -13
    2 2 -12
    -2 -2 -12
    -2 2 11
    2 2 -11
    -2 -2 -11
    -2 2 10
    2 2 -10
    2 2 -10
    -2 -2 -10
    2 -2 9
    -2 2 9
    2 2 -9
    2 2 -9
    -2 -2 -9
    -2 2 8
    2 2 -8
    -2 -2 -8
    -2 2 8
    2 -2 8
    2 2 -8
    -2 2 7
    2 2 -7
    2 -2 7
    -2 -2 -7
    2 -2 7
    -2 2 7
    -2 -2 -7
    2 2 -7
    2 2 -7
    -2 2 6
    2 2 -6
    -2 -2 -6
    2 -2 6
    2 -2 6
    -2 2 6
    -2 -2 -6
    2 2 -6
    2 2 -6
    -2 -2 -5
    2 2 -5
    -2 -2 -5
    2 -2 5
    2 2 -5
    2 2 -5
    -2 2 5
    -2 -2 -4
    2 2 -4
    -2 -2 -4
    -2 -2 -4
    2 -2 4
    2 2 -4
    2 2 -4
    -2 2 4
    -2 -2 -3
    2 2 -3
    -2 -2 -3
    2 -2 3
    -2 -2 -3
    -2 2 3
    2 2 -3
    2 2 -3
    -2 -2 -2
    -2 -2 -2
    2 2 -2
    2 -2 2
    -2 -2 -2
    2 2 -2
    -2 2 2
    -2 -2 -1
    2 -2 1
    2 2 -1
    -2 -2 -1
    -2 -2 -1
    2 2 -1
    -2 2 1
    2 -2 1
    -2 -2 0
    2 -2 0
    2 2 0
    2 2 0
    -2 -2 0
    2 -2 0
    -2 2 0
    2 2 1
    2 2 1
    -2 -2 1
    2 2 1
    -2 2 -1
    -2 -2 1
    2 -2 -1
    2 -2 -1
    2 2 2
    -2 2 -2
    2 2 2
    2 2 2
    2 -2 -2
    -2 -2 2
    2 -2 -2
    -2 -2 3
    2 2 3
    2 2 3
    2 -2 -3
    -2 2 -3
    -2 -2 3
    2 -2 -4
    2 2 4
    -2 -2 4
    2 -2 -4
    -2 2 -4
    -2 -2 4
    2 -2 -5
    2 2 5
    -2 -2 5
    -2 2 -5
    2 -2 -5
    -2 -2 5
    -2 -2 5
    2 -2 -6
    -2 -2 6
    2 2 6
    2 -2 -6
    -2 2 -6
    -2 -2 6
    2 -2 -7
    2 2 7
    -2 -2 7
    2 -2 -7
    -2 2 -7
    -2 -2 7
    2 -2 -8
    -2 -2 8
    2 2 8
    -2 2 -8
    -2 -2 8
    2 -2 -9
    -2 -2 9
    -2 2 -9
    -2 -2 9
    -2 -2 10
    2 -2 -10
    -2 -2 10
    -2 2 -11
    2 -2 -11
    -2 -2 11
    -2 2 -12
    2 -2 -12
    -2 -2 12
    -2 2 -13
    2 -2 -13
    -2 -2 13
    2 -2 -14
    -2 2 -14
    -2 -2 14
    -2 2 -15
    2 -2 -15
    -2 -2 15
    2 -2 -16
    -2 2 -16
    -2 -2 16
    2 -2 -17
    -2 2 -17
    -2 -2 17
    -2 2 -18
    2 -2 -18
    -2 -2 18
    -2 2 -19
    2 -2 -19
    -2 -2 19
    2 -2 -20
    -2 2 -20
    -2 -2 20
    2 -2 -21
    -2 2 -21
    -2 -2 21
    2 -2 -22
    -2 2 -22
    -2 -2 22
    -2 2 -23
    -2 -2 23
    2 -2 -24
    -2 2 -24
    -2 -2 24
    2 -2 -25
    -2 2 -25
    -2 -2 25
    -2 2 -26
    2 -2 -26
    -2 -2 26
    -2 2 -27
    2 -2 -27
    -2 -2 27
    2 -2 -28
    -2 2 -28
    2 2 28
    -2 -2 28
    -2 2 -29
    2 -2 -29
    2 2 29
    -2 -2 29
    2 2 30
    -2 -2 30
    -2 -2 31
    2 3 -30
    2 3 -29
    -2 3 29
    2 3 -28
    -2 -3 -28
    2 -3 28
    -2 3 28
    2 3 -27
    -2 -3 -27
    2 -3 27
    -2 3 27
    2 3 -26
    -2 -3 -26
    2 -3 26
    -2 3 26
    -2 -3 -25
    2 3 -25
    2 -3 25
    -2 3 25
    2 3 -24
    -2 -3 -24
    2 -3 24
    -2 3 24
    -2 -3 -23
    2 3 -23
    -2 3 23
    -2 -3 -22
    2 3 -22
    -2 3 22
    -2 -3 -21
    2 3 -21
    -2 3 21
    2 3 -20
    -2 -3 -20
    -2 3 20
    2 3 -19
    -2 -3 -19
    -2 3 19
    -2 -3 -18
    2 3 -18
    -2 3 18
    -2 -3 -17
    2 3 -17
    -2 3 17
    2 3 -16
    -2 -3 -16
    -2 3 16
    2 3 -15
    -2 -3 -15
    -2 3 15
    -2 -3 -14
    2 3 -14
    2 3 -13
    -2 -3 -13
    -2 3 13
    -2 -3 -12
    2 3 -12
    -2 3 12
    2 3 -11
    -2 -3 -11
    -2 3 11
    -2 -3 -10
    2 3 -10
    -2 3 10
    2 3 -9
    -2 -3 -9
    2 3 -9
    -2 3 9
    2 -3 9
    2 3 -8
    2 3 -8
    -2 3 8
    2 -3 8
    -2 3 7
    2 3 -7
    2 3 -7
    2 -3 7
    -2 3 7
    -2 -3 -7
    2 3 -7
    2 3 -6
    -2 -3 -6
    2 -3 6
    -2 3 6
    -2 -3 -6
    2 3 -6
    2 3 -6
    -2 -3 -5
    -2 -3 -5
    2 3 -5
    -2 -3 -5
    -2 3 5
    2 -3 5
    2 3 -5
    2 3 -5
    -2 -3 -4
    -2 -3 -4
    -2 -3 -4
    2 -3 4
    2 3 -4
    2 3 -4
    -2 3 4
    -2 -3 -3
    -2 -3 -3
    2 3 -3
    2 -3 3
    -2 -3 -3
    -2 3 3
    2 3 -3
    -2 -3 -2
    -2 -3 -2
    2 3 -2
    2 -3 2
    -2 -3 -2
    -2 3 2
    2 3 -2
    2 -3 2
    2 3 -1
    -2 -3 -1
    -2 -3 -1
    2 3 -1
    -2 -3 -1
    -2 3 1
    2 -3 1
    -2 -3 0
    2 3 0
    -2 -3 0
    2 3 0
    -2 3 0
    2 -3 0
    2 3 1
    2 3 1
    2 3 1
    -2 -3 1
    2 -3 -1
    -2 -3 1
    2 -3 -1
    2 3 2
    2 3 2
    2 -3 -2
    -2 -3 2
    2 3 3
    2 3 3
    -2 -3 3
    2 -3 -3
    -2 -3 3
    2 -3 -4
    -2 -3 4
    2 3 4
    2 -3 -4
    -2 3 -4
    -2 -3 4
    2 -3 -5
    -2 -3 5
    2 3 5
    2 -3 -5
    -2 3 -5
    -2 -3 5
    2 -3 -6
    -2 -3 6
    2 3 6
    2 -3 -6
    -2 3 -6
    -2 -3 6
    2 -3 -7
    -2 -3 7
    2 3 7
    -2 3 -7
    -2 -3 7
    2 -3 -8
    -2 -3 8
    2 3 8
    -2 3 -8
    -2 -3 8
    2 -3 -9
    -2 -3 9
    -2 3 -9
    -2 -3 9
    2 -3 -10
    -2 -3 10
    -2 3 -10
    -2 -3 10
    2 -3 -11
    -2 -3 11
    2 -3 -12
    -2 -3 12
    2 -3 -13
    -2 -3 13
    2 -3 -14
    -2 -3 14
    2 -3 -15
    -2 -3 15
    2 -3 -16
    -2 -3 16
    2 -3 -17
    -2 -3 17
    2 -3 -18
    -2 3 -18
    -2 -3 18
    -2 3 -19
    2 -3 -19
    -2 -3 19
    -2 3 -20
    2 -3 -20
    -2 -3 20
    -2 3 -21
    2 -3 -21
    -2 -3 21
    -2 3 -22
    2 -3 -22
    -2 -3 22
    2 -3 -23
    -2 3 -23
    -2 -3 23
    2 -3 -24
    -2 -3 24
    2 -3 -25
    -2 -3 25
    2 -3 -26
    -2 -3 26
    2 -3 -27
    -2 -3 27
    2 -3 -28
    -2 -3 28
    2 -3 -29
    2 3 29
    -2 -3 30
    2 4 -30
    2 4 -29
    2 4 -28
    -2 -4 -28
    -2 4 28
    -2 -4 -27
    2 4 -27
    -2 4 27
    2 4 -26
    -2 -4 -26
    2 -4 26
    -2 4 26
    -2 -4 -25
    2 4 -25
    2 -4 25
    -2 4 25
    -2 -4 -24
    2 4 -24
    2 -4 24
    -2 4 24
    -2 -4 -23
    2 4 -23
    2 -4 23
    -2 4 23
    -2 -4 -22
    2 4 -22
    2 -4 22
    -2 4 22
    -2 -4 -21
    2 4 -21
    -2 4 21
    2 4 -20
    -2 -4 -20
    -2 4 20
    2 4 -19
    -2 -4 -19
    -2 4 19
    2 4 -18
    -2 -4 -18
    -2 4 18
    2 4 -17
    -2 -4 -17
    -2 4 17
    2 4 -16
    -2 -4 -16
    -2 4 16
    2 4 -15
    -2 -4 -15
    -2 4 15
    2 4 -14
    -2 -4 -14
    -2 4 14
    -2 -4 -13
    2 4 -13
    -2 4 13
    2 4 -12
    -2 -4 -12
    -2 -4 -11
    2 4 -11
    2 4 -11
    -2 4 11
    -2 -4 -10
    2 4 -10
    2 4 -10
    -2 4 10
    2 -4 10
    -2 -4 -9
    2 4 -9
    2 -4 9
    -2 4 9
    2 4 -9
    2 4 -8
    -2 -4 -8
    2 -4 8
    -2 4 8
    2 4 -8
    -2 -4 -7
    -2 4 7
    2 -4 7
    2 4 -7
    -2 -4 -6
    -2 -4 -6
    -2 -4 -6
    -2 4 6
    2 -4 6
    2 4 -6
    2 4 -6
    -2 -4 -5
    -2 -4 -5
    2 4 -5
    -2 -4 -5
    2 -4 5
    -2 4 5
    2 4 -5
    2 4 -5
    -2 -4 -4
    -2 -4 -4
    -2 -4 -4
    2 4 -4
    -2 4 4
    2 -4 4
    2 4 -4
    2 4 -4
    -2 -4 -3
    -2 -4 -3
    2 -4 3
    -2 -4 -3
    2 4 -3
    -2 4 3
    2 -4 3
    2 4 -3
    2 4 -2
    -2 -4 -2
    -2 -4 -2
    -2 -4 -2
    2 4 -2
    2 -4 2
    -2 4 2
    -2 -4 -1
    2 4 -1
    -2 -4 -1
    -2 -4 -1
    2 4 -1
    2 -4 1
    -2 4 1
    -2 -4 0
    -2 -4 0
    2 4 0
    2 -4 0
    -2 -4 0
    -2 4 0
    -2 -4 1
    2 4 1
    -2 -4 1
    2 -4 -1
    -2 4 -1
    -2 -4 1
    2 4 2
    2 4 2
    -2 -4 2
    2 -4 -2
    -2 -4 2
    2 4 3
    2 4 3
    -2 -4 3
    2 -4 -3
    -2 -4 3
    2 -4 -4
    2 4 4
    -2 -4 4
    2 -4 -4
    -2 -4 4
    2 -4 -5
    2 4 5
    -2 -4 5
    2 -4 -5
    -2 -4 5
    2 4 6
    2 -4 -6
    -2 -4 6
    -2 4 -6
    -2 -4 6
    2 -4 -7
    2 4 7
    -2 -4 7
    -2 4 -7
    2 4 8
    2 -4 -8
    -2 -4 8
    -2 4 -8
    -2 -4 8
    2 -4 -9
    -2 4 -9
    -2 -4 9
    2 -4 -10
    -2 -4 10
    -2 4 -10
    -2 -4 10
    2 -4 -11
    -2 -4 11
    2 -4 -12
    -2 -4 12
    2 -4 -13
    -2 -4 13
    2 -4 -14
    -2 -4 14
    2 -4 -15
    -2 -4 15
    2 -4 -16
    -2 -4 16
    2 -4 -17
    -2 -4 17
    2 -4 -18
    -2 -4 18
    2 -4 -19
    -2 -4 19
    2 -4 -20
    -2 -4 20
    2 -4 -21
    -2 -4 21
    2 -4 -22
    -2 -4 22
    2 -4 -23
    -2 -4 23
    2 -4 -24
    -2 -4 24
    2 -4 -25
    -2 -4 25
    2 -4 -26
    -2 -4 26
    2 -4 -27
    -2 -4 27
    2 -4 -28
    -2 -4 28
    2 5 -29
    -2 -5 -28
    -2 5 28
    -2 -5 -27
    2 5 -27
    -2 5 27
    2 5 -26
    -2 5 26
    -2 -5 -25
    2 5 -25
    -2 5 25
    -2 -5 -24
    2 5 -24
    2 -5 24
    -2 5 24
    -2 -5 -23
    2 5 -23
    2 -5 23
    -2 5 23
    2 5 -22
    -2 -5 -22
    -2 5 22
    2 -5 22
    -2 -5 -21
    2 5 -21
    2 -5 21
    -2 5 21
    -2 -5 -20
    2 5 -20
    2 -5 20
    -2 5 20
    2 5 -19
    -2 -5 -19
    -2 5 19
    -2 -5 -18
    2 5 -18
    -2 5 18
    2 5 -17
    -2 -5 -17
    -2 5 17
    2 5 -16
    -2 -5 -16
    -2 5 16
    2 5 -15
    -2 -5 -15
    2 5 -14
    -2 -5 -14
    -2 5 14
    2 5 -13
    -2 -5 -13
    -2 -5 -12
    2 5 -12
    -2 -5 -11
    2 -5 11
    2 5 -11
    -2 5 11
    -2 -5 -10
    2 5 -10
    2 -5 10
    -2 5 10
    -2 -5 -9
    -2 5 9
    2 -5 9
    2 5 -9
    -2 -5 -8
    2 -5 8
    2 5 -8
    -2 5 8
    -2 -5 -7
    -2 -5 -7
    -2 5 7
    2 5 -7
    2 -5 7
    2 5 -7
    -2 -5 -6
    -2 -5 -6
    2 -5 6
    -2 5 6
    2 5 -6
    -2 -5 -5
    -2 -5 -5
    2 -5 5
    -2 5 5
    2 -5 5
    2 5 -5
    2 5 -5
    -2 -5 -4
    -2 -5 -4
    -2 -5 -4
    -2 5 4
    2 -5 4
    2 5 -4
    2 -5 4
    2 5 -3
    -2 -5 -3
    -2 -5 -3
    2 -5 3
    -2 -5 -3
    -2 5 3
    2 -5 3
    -2 -5 -2
    2 5 -2
    -2 -5 -2
    2 -5 2
    -2 -5 -2
    -2 5 2
    2 5 -1
    -2 -5 -1
    -2 -5 -1
    2 -5 1
    -2 -5 -1
    -2 5 1
    2 5 0
    -2 -5 0
    -2 -5 0
    2 -5 0
    -2 -5 0
    -2 5 0
    2 5 1
    2 -5 -1
    -2 -5 1
    -2 5 -1
    -2 -5 1
    2 5 2
    -2 -5 2
    2 -5 -2
    -2 -5 2
    2 5 3
    -2 -5 3
    -2 -5 4
    2 5 4
    2 -5 -4
    -2 5 -4
    -2 -5 4
    -2 -5 5
    2 -5 -5
    2 5 5
    -2 -5 5
    -2 -5 6
    2 5 6
    2 -5 -6
    -2 -5 6
    -2 -5 7
    2 5 7
    2 -5 -7
    -2 -5 7
    2 -5 -8
    -2 5 -8
    -2 -5 8
    2 -5 -9
    -2 -5 9
    -2 5 -9
    2 -5 -10
    -2 -5 10
    -2 5 -10
    -2 -5 10
    2 -5 -11
    -2 5 -11
    -2 -5 11
    2 -5 -12
    -2 -5 12
    2 -5 -13
    -2 -5 13
    2 -5 -14
    -2 -5 14
    2 -5 -15
    -2 -5 15
    2 -5 -16
    -2 -5 16
    2 -5 -17
    -2 -5 17
    2 -5 -18
    -2 -5 18
    2 -5 -19
    -2 -5 19
    2 -5 -20
    -2 -5 20
    2 -5 -21
    -2 -5 21
    2 -5 -22
    -2 -5 22
    2 -5 -23
    -2 -5 23
    2 -5 -24
    -2 -5 24
    2 -5 -25
    -2 -5 25
    2 -5 -26
    -2 -5 26
    2 -5 -27
    2 -5 -28
    -2 -6 -27
    -2 6 27
    -2 -6 -26
    -2 6 26
    -2 -6 -25
    -2 6 25
    -2 -6 -24
    -2 6 24
    -2 -6 -23
    -2 6 23
    -2 -6 -22
    -2 6 22
    -2 -6 -21
    2 -6 21
    -2 6 21
    -2 -6 -20
    -2 6 20
    2 -6 20
    -2 -6 -19
    2 -6 19
    -2 6 19
    -2 -6 -18
    -2 6 18
    2 -6 18
    -2 -6 -17
    2 -6 17
    -2 6 17
    -2 -6 -16
    -2 6 16
    -2 -6 -15
    -2 6 15
    -2 -6 -14
    -2 6 14
    -2 -6 -13
    -2 6 13
    -2 6 12
    2 6 -12
    2 6 -11
    -2 6 11
    2 -6 11
    -2 -6 -10
    2 6 -10
    -2 6 10
    2 -6 10
    -2 -6 -9
    -2 6 9
    2 -6 9
    2 6 -9
    -2 -6 -8
    -2 -6 -8
    -2 6 8
    2 -6 8
    2 6 -8
    -2 -6 -7
    -2 -6 -7
    -2 6 7
    2 -6 7
    2 -6 7
    2 6 -7
    -2 -6 -6
    -2 -6 -6
    2 -6 6
    2 -6 6
    2 6 -6
    -2 6 6
    -2 -6 -5
    -2 -6 -5
    2 -6 5
    2 -6 5
    -2 6 5
    2 6 -5
    -2 -6 -4
    -2 -6 -4
    -2 6 4
    2 -6 4
    2 -6 4
    -2 -6 -3
    -2 -6 -3
    2 -6 3
    -2 -6 -3
    -2 6 3
    -2 -6 -2
    -2 -6 -2
    2 6 -2
    -2 -6 -2
    2 -6 2
    -2 6 2
    2 6 -1
    -2 -6 -1
    -2 -6 -1
    -2 -6 -1
    2 -6 1
    -2 6 1
    2 6 0
    -2 -6 0
    -2 -6 0
    -2 -6 0
    -2 6 0
    2 -6 -1
    -2 -6 1
    -2 6 -1
    -2 -6 1
    -2 -6 2
    -2 -6 2
    -2 -6 3
    -2 -6 3
    -2 -6 4
    -2 6 -4
    -2 -6 5
    2 -6 -5
    2 6 5
    -2 -6 5
    -2 6 -5
    -2 -6 6
    2 6 6
    2 -6 -6
    -2 6 -6
    -2 -6 6
    -2 -6 7
    2 -6 -7
    -2 -6 7
    -2 6 -7
    2 -6 -8
    -2 -6 8
    2 -6 -9
    -2 -6 9
    2 -6 -10
    -2 6 -10
    -2 -6 10
    2 -6 -11
    -2 6 -11
    2 -6 -12
    -2 -6 12
    2 -6 -13
    -2 -6 13
    2 -6 -14
    -2 -6 14
    2 -6 -15
    -2 -6 15
    2 -6 -16
    -2 -6 16
    2 -6 -17
    -2 -6 17
    2 -6 -18
    -2 -6 18
    2 -6 -19
    -2 -6 19
    2 -6 -20
    -2 -6 20
    2 -6 -21
    -2 -6 21
    2 -6 -22
    -2 -6 22
    2 -6 -23
    -2 -6 23
    2 -6 -24
    2 -6 -25
    2 -6 -26
    2 -6 -27
    -2 -7 -27
    -2 -7 -26
    -2 7 26
    -2 -7 -25
    -2 7 25
    -2 -7 -24
    -2 7 24
    -2 -7 -23
    -2 7 23
    -2 -7 -22
    -2 7 22
    -2 -7 -21
    -2 7 21
    -2 -7 -20
    -2 7 20
    -2 -7 -19
    -2 7 19
    -2 -7 -18
    2 -7 18
    -2 7 18
    -2 -7 -17
    2 -7 17
    -2 7 17
    -2 -7 -16
    2 -7 16
    -2 7 16
    -2 -7 -15
    2 -7 15
    -2 7 15
    -2 -7 -14
    2 7 -14
    -2 7 14
    2 -7 14
    -2 -7 -13
    2 -7 13
    -2 7 13
    2 7 -13
    -2 -7 -12
    2 7 -12
    2 -7 12
    -2 7 12
    -2 7 11
    2 7 -11
    2 -7 11
    2 -7 11
    -2 -7 -11
    -2 -7 -10
    -2 -7 -10
    2 7 -10
    2 -7 10
    -2 7 10
    2 -7 10
    -2 -7 -9
    -2 -7 -9
    2 -7 9
    2 7 -9
    -2 7 9
    -2 -7 -8
    -2 -7 -8
    2 -7 8
    -2 7 8
    2 7 -8
    -2 -7 -7
    -2 -7 -7
    2 -7 7
    -2 7 7
    2 7 -7
    -2 -7 -6
    -2 -7 -6
    2 -7 6
    2 7 -6
    -2 7 6
    -2 -7 -5
    -2 -7 -5
    2 -7 5
    -2 7 5
    2 7 -5
    -2 -7 -4
    -2 -7 -4
    -2 7 4
    2 -7 4
    -2 -7 -3
    -2 -7 -3
    -2 7 3
    -2 -7 -2
    -2 -7 -2
    -2 7 2
    -2 -7 -2
    -2 -7 -1
    -2 -7 -1
    -2 -7 -1
    -2 7 1
    -2 -7 0
    -2 -7 0
    -2 7 0
    -2 -7 0
    2 -7 0
    2 -7 -1
    -2 -7 1
    -2 7 -1
    -2 -7 1
    2 -7 -2
    -2 -7 2
    -2 -7 2
    -2 7 -2
    -2 -7 3
    -2 -7 3
    -2 7 -4
    -2 -7 4
    2 -7 -5
    -2 7 -5
    -2 -7 5
    -2 -7 6
    2 -7 -6
    -2 -7 6
    -2 7 -6
    -2 -7 7
    2 -7 -7
    -2 7 -7
    -2 -7 7
    -2 -7 8
    2 -7 -8
    -2 7 -8
    -2 -7 9
    2 -7 -9
    -2 7 -9
    2 -7 -10
    -2 7 -10
    2 -7 -11
    2 -7 -12
    2 -7 -13
    2 -7 -14
    2 -7 -15
    -2 -7 15
    2 -7 -16
    -2 -7 16
    2 -7 -17
    -2 -7 17
    2 -7 -18
    -2 -7 18
    2 -7 -19
    -2 -7 19
    2 -7 -20
    -2 -7 20
    2 -7 -21
    -2 -7 21
    2 -7 -22
    2 -7 -23
    2 -7 -24
    2 -7 -25
    2 -7 -26
    -2 -8 -26
    -2 -8 -25
    -2 8 25
    -2 -8 -24
    -2 8 24
    -2 -8 -23
    -2 8 23
    -2 -8 -22
    -2 8 22
    -2 -8 -21
    -2 8 21
    -2 -8 -20
    -2 8 20
    -2 -8 -19
    -2 8 19
    -2 -8 -18
    -2 8 18
    -2 -8 -17
    -2 8 17
    -2 -8 -16
    -2 8 16
    -2 -8 -15
    -2 8 15
    -2 -8 -14
    2 -8 14
    -2 8 14
    -2 8 13
    2 -8 13
    -2 -8 -12
    -2 8 12
    -2 -8 -11
    -2 -8 -11
    2 -8 11
    2 8 -11
    -2 8 11
    -2 -8 -10
    -2 8 10
    2 8 -10
    2 -8 10
    -2 -8 -10
    -2 -8 -9
    -2 -8 -9
    2 8 -9
    2 -8 9
    -2 8 9
    -2 -8 -8
    -2 -8 -8
    2 -8 8
    -2 8 8
    2 8 -8
    -2 -8 -7
    -2 -8 -7
    2 -8 7
    -2 8 7
    2 8 -7
    -2 -8 -6
    -2 -8 -6
    2 -8 6
    -2 8 6
    2 8 -6
    -2 -8 -5
    -2 -8 -5
    -2 8 5
    2 -8 5
    2 8 -5
    -2 -8 -4
    -2 -8 -4
    -2 8 4
    2 -8 4
    -2 -8 -3
    -2 -8 -3
    -2 8 3
    -2 -8 -2
    -2 -8 -2
    -2 8 2
    -2 -8 -1
    -2 -8 -1
    -2 -8 -1
    -2 8 1
    -2 -8 0
    -2 -8 0
    -2 -8 0
    2 -8 0
    -2 8 0
    2 -8 -1
    -2 -8 1
    -2 8 -1
    -2 -8 1
    2 -8 -2
    -2 -8 2
    -2 -8 2
    -2 8 -2
    2 -8 -3
    -2 -8 3
    -2 -8 3
    2 -8 -4
    2 -8 -4
    -2 8 -4
    -2 -8 4
    -2 8 -5
    2 -8 -5
    -2 -8 5
    -2 -8 6
    2 -8 -6
    -2 8 -6
    -2 -8 6
    -2 -8 7
    2 -8 -7
    -2 8 -7
    -2 -8 7
    -2 -8 8
    2 -8 -8
    -2 8 -8
    2 -8 -9
    -2 8 -9
    2 -8 -10
    -2 8 -10
    2 -8 -11
    -2 8 -11
    2 -8 -12
    2 -8 -13
    2 -8 -14
    2 -8 -15
    2 -8 -16
    2 -8 -17
    2 -8 -18
    2 -8 -19
    2 -8 -20
    2 -8 -21
    2 -8 -22
    2 -8 -23
    2 -8 -24
    2 -8 -25
    -2 -9 -25
    -2 -9 -24
    -2 9 24
    -2 -9 -23
    -2 9 23
    -2 -9 -22
    -2 9 22
    -2 -9 -21
    -2 9 21
    -2 -9 -20
    -2 9 20
    -2 -9 -19
    -2 9 19
    -2 -9 -18
    -2 9 18
    -2 -9 -17
    -2 9 17
    -2 -9 -16
    -2 9 16
    -2 -9 -15
    -2 9 15
    -2 -9 -14
    -2 -9 -14
    -2 9 14
    -2 -9 -13
    -2 9 13
    -2 -9 -13
    -2 -9 -12
    -2 -9 -12
    -2 9 12
    -2 -9 -11
    -2 -9 -11
    2 -9 11
    -2 9 11
    -2 -9 -10
    2 -9 10
    -2 9 10
    -2 -9 -10
    -2 -9 -9
    -2 -9 -9
    -2 9 9
    2 9 -9
    2 -9 9
    -2 -9 -8
    -2 -9 -8
    2 -9 8
    2 9 -8
    -2 9 8
    -2 -9 -7
    -2 -9 -7
    2 -9 7
    -2 9 7
    2 9 -7
    -2 -9 -6
    -2 -9 -6
    2 -9 6
    -2 9 6
    2 9 -6
    -2 -9 -5
    -2 -9 -5
    -2 9 5
    2 -9 5
    2 9 -5
    -2 -9 -4
    -2 -9 -4
    2 -9 4
    -2 9 4
    -2 -9 -3
    -2 -9 -3
    -2 9 3
    -2 -9 -2
    -2 -9 -2
    -2 -9 -2
    -2 9 2
    -2 -9 -1
    -2 -9 -1
    -2 -9 -1
    -2 9 1
    -2 -9 0
    -2 -9 0
    2 -9 0
    -2 9 0
    -2 -9 0
    -2 -9 1
    -2 -9 1
    2 -9 -1
    -2 9 -1
    -2 -9 1
    2 -9 -2
    -2 -9 2
    -2 9 -2
    -2 -9 2
    2 -9 -3
    -2 -9 3
    -2 -9 3
    2 -9 -4
    2 -9 -4
    -2 -9 4
    2 -9 -5
    -2 9 -5
    2 -9 -5
    -2 -9 5
    2 -9 -6
    -2 9 -6
    -2 -9 6
    2 -9 -7
    -2 9 -7
    -2 -9 7
    -2 9 -8
    2 -9 -8
    -2 -9 8
    2 -9 -9
    -2 9 -9
    2 -9 -10
    2 -9 -11
    2 -9 -12
    2 -9 -13
    2 -9 -14
    2 -9 -15
    2 -9 -16
    2 -9 -17
    2 -9 -18
    2 -9 -19
    2 -9 -20
    2 -9 -21
    2 -9 -22
    2 -9 -23
    2 -9 -24
    -2 -10 -25
    -2 -10 -24
    -2 10 24
    -2 -10 -23
    -2 10 23
    -2 -10 -22
    -2 10 22
    -2 -10 -21
    -2 10 21
    -2 -10 -20
    -2 10 20
    -2 -10 -19
    -2 10 19
    -2 -10 -18
    -2 -10 -18
    -2 -10 -17
    -2 -10 -17
    -2 10 17
    -2 -10 -16
    -2 -10 -16
    -2 10 16
    -2 -10 -15
    -2 -10 -15
    -2 10 15
    -2 -10 -14
    -2 -10 -14
    -2 10 14
    -2 -10 -13
    -2 10 13
    -2 -10 -13
    -2 -10 -12
    -2 10 12
    -2 -10 -12
    -2 -10 -11
    2 -10 11
    -2 10 11
    -2 -10 -11
    -2 -10 -10
    -2 -10 -10
    -2 10 10
    2 -10 10
    -2 -10 -9
    -2 -10 -9
    2 -10 9
    -2 10 9
    -2 -10 -8
    2 -10 8
    -2 10 8
    -2 -10 -8
    -2 -10 -7
    2 -10 7
    -2 10 7
    -2 -10 -7
    -2 -10 -6
    -2 -10 -6
    -2 10 6
    2 -10 6
    -2 -10 -5
    -2 -10 -5
    2 -10 5
    -2 10 5
    2 10 -5
    -2 -10 -4
    -2 -10 -4
    2 -10 4
    -2 10 4
    -2 -10 -3
    -2 -10 -3
    -2 10 3
    -2 -10 -2
    -2 -10 -2
    -2 10 2
    -2 -10 -1
    -2 -10 -1
    -2 -10 -1
    -2 10 1
    -2 -10 0
    -2 -10 0
    -2 -10 0
    2 -10 0
    -2 10 0
    -2 -10 1
    -2 -10 1
    -2 -10 1
    -2 10 -1
    2 -10 -1
    2 -10 -2
    -2 -10 2
    -2 10 -2
    -2 -10 2
    2 -10 -3
    -2 -10 3
    -2 -10 3
    2 -10 -4
    2 -10 -4
    -2 -10 4
    2 -10 -5
    2 -10 -5
    -2 -10 5
    2 -10 -6
    2 -10 -6
    -2 -10 6
    2 -10 -7
    2 -10 -7
    -2 -10 7
    2 -10 -8
    -2 -10 8
    2 -10 -9
    2 -10 -10
    2 -10 -11
    2 -10 -12
    2 -10 -13
    2 -10 -14
    2 -10 -15
    2 -10 -16
    2 -10 -17
    2 -10 -18
    2 -10 -19
    2 -10 -20
    2 -10 -21
    2 -10 -22
    2 -10 -23
    -2 -11 -24
    -2 -11 -23
    -2 -11 -23
    -2 11 23
    -2 -11 -22
    -2 -11 -22
    -2 11 22
    -2 -11 -21
    -2 -11 -21
    -2 11 21
    -2 -11 -20
    -2 -11 -20
    -2 11 20
    -2 -11 -19
    -2 -11 -19
    -2 11 19
    -2 -11 -18
    -2 -11 -18
    -2 11 18
    -2 -11 -17
    -2 -11 -17
    -2 11 17
    -2 -11 -16
    -2 -11 -16
    -2 11 16
    -2 -11 -15
    -2 -11 -15
    -2 11 15
    -2 -11 -14
    -2 -11 -14
    -2 11 14
    -2 -11 -13
    -2 -11 -13
    -2 11 13
    -2 -11 -12
    -2 -11 -12
    -2 11 12
    -2 -11 -11
    -2 -11 -11
    -2 11 11
    -2 -11 -10
    -2 -11 -10
    -2 11 10
    -2 -11 -9
    -2 -11 -9
    -2 11 9
    -2 -11 -8
    -2 11 8
    2 -11 8
    -2 -11 -8
    -2 -11 -7
    -2 -11 -7
    2 -11 7
    -2 11 7
    -2 -11 -6
    -2 -11 -6
    2 -11 6
    -2 11 6
    -2 -11 -5
    -2 -11 -5
    2 -11 5
    -2 11 5
    -2 -11 -4
    -2 -11 -4
    -2 11 4
    2 -11 4
    -2 -11 -3
    -2 -11 -3
    -2 11 3
    -2 -11 -2
    -2 -11 -2
    -2 11 2
    -2 -11 -1
    -2 -11 -1
    -2 11 1
    -2 -11 0
    -2 -11 0
    2 -11 0
    -2 11 0
    -2 -11 1
    -2 11 -1
    2 -11 -1
    -2 -11 1
    2 -11 -2
    -2 11 -2
    -2 -11 2
    2 -11 -3
    -2 -11 3
    2 -11 -4
    2 -11 -4
    -2 -11 4
    2 -11 -5
    2 -11 -5
    -2 -11 5
    2 -11 -6
    2 -11 -6
    -2 -11 6
    2 -11 -7
    2 -11 -7
    -2 -11 7
    2 -11 -8
    2 -11 -8
    2 -11 -9
    2 -11 -9
    2 -11 -10
    2 -11 -11
    2 -11 -12
    2 -11 -13
    2 -11 -14
    2 -11 -15
    2 -11 -16
    2 -11 -17
    2 -11 -18
    2 -11 -19
    2 -11 -20
    2 -11 -21
    2 -11 -22
    -2 -12 -23
    -2 -12 -22
    -2 -12 -22
    -2 -12 -21
    -2 -12 -21
    -2 12 21
    -2 -12 -20
    -2 -12 -20
    -2 12 20
    -2 -12 -19
    -2 -12 -19
    -2 -12 -18
    -2 -12 -18
    -2 12 18
    -2 -12 -17
    -2 -12 -17
    -2 12 17
    -2 -12 -16
    -2 -12 -16
    -2 12 16
    -2 -12 -15
    -2 -12 -15
    -2 12 15
    -2 -12 -14
    -2 -12 -14
    -2 12 14
    -2 -12 -13
    -2 -12 -13
    -2 12 13
    -2 -12 -12
    -2 -12 -12
    -2 12 12
    -2 -12 -11
    -2 -12 -11
    -2 12 11
    -2 -12 -10
    -2 -12 -10
    -2 12 10
    -2 -12 -9
    -2 -12 -9
    -2 12 9
    -2 -12 -8
    -2 12 8
    -2 -12 -8
    -2 -12 -7
    -2 -12 -7
    -2 12 7
    -2 -12 -6
    -2 -12 -6
    -2 12 6
    -2 -12 -5
    -2 -12 -5
    -2 12 5
    2 -12 5
    -2 -12 -4
    -2 -12 -4
    2 -12 4
    -2 12 4
    -2 -12 -3
    -2 -12 -3
    -2 12 3
    -2 -12 -2
    -2 -12 -2
    -2 12 2
    -2 -12 -1
    -2 -12 -1
    -2 12 1
    -2 -12 0
    -2 -12 0
    -2 -12 1
    2 -12 -1
    -2 -12 1
    -2 -12 2
    -2 -12 2
    2 -12 -2
    2 -12 -3
    2 -12 -3
    -2 -12 3
    2 -12 -4
    2 -12 -4
    -2 -12 4
    2 -12 -5
    2 -12 -5
    -2 -12 5
    2 -12 -6
    2 -12 -6
    2 -12 -7
    2 -12 -7
    -2 -12 7
    2 -12 -8
    2 -12 -8
    2 -12 -9
    2 -12 -9
    2 -12 -10
    2 -12 -10
    2 -12 -11
    2 -12 -11
    2 -12 -12
    2 -12 -13
    2 -12 -14
    2 -12 -15
    2 -12 -16
    2 -12 -17
    2 -12 -18
    2 -12 -19
    2 -12 -20
    2 -12 -21
    -2 -13 -22
    -2 -13 -21
    -2 -13 -21
    -2 -13 -20
    -2 -13 -20
    -2 13 20
    -2 -13 -19
    -2 -13 -19
    -2 13 19
    -2 -13 -18
    -2 -13 -18
    -2 13 18
    -2 -13 -17
    -2 -13 -17
    -2 -13 -16
    -2 -13 -16
    -2 13 16
    -2 -13 -15
    -2 -13 -15
    -2 13 15
    -2 -13 -14
    -2 -13 -14
    -2 13 14
    -2 -13 -13
    -2 -13 -13
    -2 13 13
    -2 -13 -12
    -2 -13 -12
    -2 13 12
    -2 -13 -11
    -2 -13 -11
    -2 13 11
    -2 -13 -10
    -2 -13 -10
    -2 13 10
    -2 -13 -9
    -2 -13 -9
    -2 13 9
    -2 -13 -8
    -2 -13 -8
    -2 13 8
    -2 -13 -7
    -2 -13 -7
    -2 13 7
    -2 -13 -6
    -2 -13 -6
    -2 13 6
    -2 -13 -5
    -2 -13 -5
    -2 13 5
    -2 -13 -4
    -2 -13 -4
    -2 13 4
    -2 -13 -3
    -2 -13 -3
    -2 -13 -2
    -2 -13 -2
    -2 -13 -1
    -2 -13 -1
    -2 -13 0
    -2 -13 0
    -2 -13 1
    -2 -13 1
    -2 -13 2
    -2 -13 2
    -2 -13 3
    2 -13 -3
    -2 -13 3
    2 -13 -4
    -2 -13 4
    2 -13 -5
    -2 -13 5
    2 -13 -6
    -2 -13 6
    2 -13 -7
    -2 -13 7
    2 -13 -8
    2 -13 -9
    2 -13 -10
    2 -13 -11
    2 -13 -11
    2 -13 -12
    2 -13 -12
    2 -13 -13
    2 -13 -13
    2 -13 -14
    2 -13 -14
    2 -13 -15
    2 -13 -16
    2 -13 -17
    2 -13 -18
    2 -13 -19
    -2 -14 -20
    -2 -14 -20
    -2 -14 -19
    -2 -14 -19
    -2 14 19
    -2 -14 -18
    -2 -14 -18
    -2 14 18
    -2 -14 -17
    -2 -14 -17
    -2 14 17
    -2 -14 -16
    -2 -14 -16
    -2 14 16
    -2 -14 -15
    -2 -14 -15
    -2 14 15
    -2 -14 -14
    -2 -14 -14
    -2 14 14
    -2 -14 -13
    -2 -14 -13
    -2 14 13
    -2 -14 -12
    -2 -14 -12
    -2 14 12
    -2 -14 -11
    -2 -14 -11
    -2 14 11
    -2 -14 -10
    -2 -14 -10
    -2 14 10
    -2 -14 -9
    -2 -14 -9
    -2 14 9
    -2 -14 -8
    -2 -14 -8
    -2 14 8
    -2 -14 -7
    -2 -14 -7
    -2 -14 -6
    -2 -14 -6
    -2 -14 -5
    -2 -14 -5
    -2 -14 -4
    -2 -14 -4
    -2 -14 -3
    -2 -14 -3
    -2 -14 -2
    -2 -14 -2
    -2 -14 -1
    -2 -14 -1
    -2 -14 0
    -2 -14 0
    -2 -14 1
    -2 -14 1
    -2 -14 2
    2 -14 -2
    -2 -14 2
    2 -14 -3
    -2 -14 3
    2 -14 -4
    -2 -14 4
    2 -14 -5
    -2 -14 5
    2 -14 -6
    -2 -14 6
    2 -14 -7
    -2 -14 7
    2 -14 -8
    2 -14 -9
    2 -14 -10
    2 -14 -11
    2 -14 -12
    2 -14 -13
    2 -14 -14
    2 -14 -15
    2 -14 -16
    2 -14 -17
    2 -14 -18
    -2 -15 -19
    -2 -15 -19
    -2 -15 -18
    -2 -15 -18
    -2 15 18
    -2 -15 -17
    -2 -15 -17
    -2 15 17
    -2 -15 -16
    -2 -15 -16
    -2 15 16
    -2 -15 -15
    -2 -15 -15
    -2 15 15
    -2 -15 -14
    -2 -15 -14
    -2 15 14
    -2 -15 -13
    -2 -15 -13
    -2 15 13
    -2 -15 -12
    -2 -15 -12
    -2 -15 -11
    -2 -15 -11
    -2 -15 -10
    -2 -15 -10
    -2 -15 -9
    -2 -15 -9
    -2 -15 -8
    -2 -15 -8
    -2 -15 -7
    -2 -15 -7
    -2 -15 -6
    -2 -15 -5
    -2 -15 -4
    -2 -15 -3
    -2 -15 -2
    -2 -15 -1
    -2 -15 0
    2 -15 -1
    -2 -15 1
    2 -15 -2
    -2 -15 2
    2 -15 -3
    -2 -15 3
    2 -15 -4
    -2 -15 4
    2 -15 -5
    -2 -15 5
    2 -15 -6
    -2 -15 6
    2 -15 -7
    2 -15 -8
    2 -15 -9
    2 -15 -10
    2 -15 -11
    2 -15 -12
    2 -15 -13
    2 -15 -14
    2 -15 -15
    2 -15 -16
    -2 -16 -15
    -2 -16 -14
    -2 -16 -13
    -2 -16 -12
    -2 -16 -11
    -2 -16 -10
    -2 -16 -9
    -2 -16 -8
    2 -16 0
    2 -16 -1
    2 -16 -2
    2 -16 -3
    2 -16 -4
    2 -16 -5
    2 -16 -6
    2 -16 -7
    2 -16 -8
    2 -16 -9
    2 -16 -10
    2 -16 -11
    2 -16 -12
    2 -16 -13
    2 -17 1
    2 -17 0
    2 -17 -1
    2 -17 -2
    2 -17 -3
    2 -17 -4
    2 -17 -5
    2 -17 -6
    2 -17 -7
    2 -17 -8
    2 -17 -9
    2 -17 -10
    2 -18 2
    2 -18 1
    2 -18 0
    2 -18 -1
    2 -18 -2
    2 -18 -3
    2 -18 -4
    2 -18 -5
    2 -18 -6
    3 0 0
    -3 0 0
    3 0 0
    3 0 1
    3 0 -1
    -3 0 -1
    3 0 1
    3 0 -1
    -3 0 -1
    -3 0 1
    -3 0 -2
    3 0 2
    3 0 2
    -3 0 -2
    3 0 -2
    -3 0 2
    3 0 -2
    3 0 3
    -3 0 -3
    3 0 -3
    3 0 3
    -3 0 -3
    -3 0 3
    3 0 -3
    3 0 -3
    3 0 -4
    -3 0 -4
    3 0 4
    -3 0 -4
    3 0 4
    -3 0 4
    3 0 -4
    -3 0 4
    3 0 -4
    -3 0 -5
    3 0 -5
    3 0 5
    -3 0 -5
    3 0 5
    -3 0 5
    3 0 -5
    3 0 -5
    -3 0 -6
    -3 0 6
    3 0 -6
    3 0 6
    3 0 6
    -3 0 -6
    -3 0 6
    3 0 -6
    3 0 -6
    -3 0 7
    3 0 -7
    3 0 7
    3 0 7
    -3 0 7
    3 0 -7
    -3 0 8
    -3 0 -8
    3 0 -8
    3 0 8
    -3 0 8
    -3 0 9
    -3 0 -9
    3 0 -9
    3 0 9
    -3 0 9
    -3 0 -10
    3 0 -10
    -3 0 10
    3 0 -11
    -3 0 -11
    -3 0 11
    3 0 -12
    -3 0 -12
    -3 0 12
    -3 0 -13
    3 0 -13
    -3 0 13
    3 0 -14
    -3 0 -14
    -3 0 14
    3 0 -15
    -3 0 -15
    -3 0 15
    -3 0 -16
    3 0 -16
    -3 0 16
    3 0 -17
    -3 0 -17
    -3 0 17
    3 0 -18
    -3 0 -18
    -3 0 18
    3 0 -19
    -3 0 -19
    -3 0 19
    -3 0 -20
    -3 0 20
    3 0 -21
    -3 0 -21
    -3 0 21
    3 0 -22
    -3 0 -22
    -3 0 22
    3 0 -23
    -3 0 -23
    -3 0 23
    -3 0 -24
    3 0 -24
    -3 0 24
    -3 0 -25
    3 0 -25
    -3 0 25
    -3 0 -26
    3 0 -26
    -3 0 26
    3 0 -27
    -3 0 27
    3 0 -28
    -3 0 -28
    -3 0 28
    3 0 -29
    -3 0 29
    3 0 30
    -3 0 30
    3 0 31
    3 -1 31
    3 1 -30
    3 -1 30
    3 1 -29
    3 -1 29
    -3 1 29
    3 1 -28
    -3 -1 -28
    -3 1 28
    -3 -1 -27
    3 1 -27
    -3 1 27
    3 1 -26
    -3 -1 -26
    -3 1 26
    3 1 -25
    -3 -1 -25
    -3 1 25
    3 1 -24
    -3 -1 -24
    -3 1 24
    -3 -1 -23
    3 1 -23
    -3 1 23
    -3 -1 -22
    3 1 -22
    -3 1 22
    3 1 -21
    -3 -1 -21
    -3 1 21
    -3 -1 -20
    3 1 -20
    -3 1 20
    -3 -1 -19
    3 1 -19
    -3 1 19
    -3 -1 -18
    3 1 -18
    -3 1 18
    -3 -1 -17
    3 1 -17
    -3 1 17
    -3 -1 -16
    3 1 -16
    -3 1 16
    -3 -1 -15
    3 1 -15
    -3 1 15
    3 1 -14
    -3 -1 -14
    -3 1 14
    3 1 -13
    -3 -1 -13
    -3 1 13
    3 1 -12
    -3 -1 -12
    -3 1 12
    3 1 -11
    -3 -1 -11
    -3 1 11
    3 1 -10
    -3 -1 -10
    3 -1 10
    -3 1 10
    -3 -1 -9
    3 1 -9
    3 -1 9
    -3 1 9
    -3 1 8
    -3 -1 -8
    3 1 -8
    3 -1 8
    -3 1 8
    -3 1 7
    -3 -1 -7
    3 -1 7
    3 1 -7
    3 -1 7
    -3 1 7
    -3 -1 -6
    -3 -1 -6
    3 -1 6
    3 1 -6
    3 -1 6
    -3 -1 -6
    -3 1 6
    3 1 -6
    3 1 -6
    -3 -1 -5
    3 1 -5
    3 -1 5
    3 -1 5
    -3 -1 -5
    -3 1 5
    3 1 -5
    3 1 -5
    -3 -1 -4
    3 1 -4
    3 -1 4
    -3 -1 -4
    -3 1 4
    3 1 -4
    3 1 -4
    3 1 -3
    -3 -1 -3
    3 -1 3
    -3 -1 -3
    -3 1 3
    3 1 -3
    -3 1 3
    3 1 -3
    -3 -1 -2
    3 -1 2
    3 1 -2
    3 -1 2
    -3 -1 -2
    3 1 -2
    -3 1 2
    3 1 -2
    3 -1 1
    -3 -1 -1
    3 1 -1
    3 1 -1
    3 -1 1
    -3 -1 -1
    -3 1 1
    3 -1 0
    3 1 0
    3 1 0
    -3 -1 0
    3 -1 0
    -3 -1 0
    -3 1 0
    3 1 1
    -3 1 -1
    3 1 1
    3 -1 -1
    -3 -1 1
    3 1 2
    -3 1 -2
    3 1 2
    3 1 2
    -3 1 -2
    3 -1 -2
    3 -1 -2
    -3 -1 2
    -3 1 -3
    3 1 3
    3 1 3
    -3 1 -3
    3 1 3
    3 -1 -3
    -3 -1 3
    3 -1 -3
    3 -1 -4
    -3 1 -4
    3 1 4
    3 1 4
    -3 1 -4
    -3 -1 4
    3 -1 -4
    3 -1 -4
    -3 1 -5
    3 -1 -5
    -3 -1 5
    3 1 5
    -3 1 -5
    3 1 5
    -3 -1 5
    3 -1 -5
    -3 -1 5
    3 -1 -5
    3 -1 -6
    -3 -1 6
    3 1 6
    -3 1 -6
    3 -1 -6
    3 1 6
    3 -1 -6
    -3 -1 6
    -3 -1 7
    3 -1 -7
    3 1 7
    3 1 7
    -3 -1 7
    3 -1 -7
    3 -1 -8
    -3 -1 8
    3 1 8
    3 1 8
    -3 -1 8
    3 -1 -9
    -3 -1 9
    -3 -1 9
    3 -1 -10
    -3 -1 10
    -3 -1 10
    3 -1 -11
    -3 -1 11
    -3 1 -12
    3 -1 -12
    -3 -1 12
    3 -1 -13
    -3 1 -13
    -3 -1 13
    -3 1 -14
    3 -1 -14
    -3 -1 14
    3 -1 -15
    -3 1 -15
    -3 -1 15
    -3 1 -16
    3 -1 -16
    -3 -1 16
    3 -1 -17
    -3 1 -17
    -3 -1 17
    3 -1 -18
    -3 1 -18
    -3 -1 18
    -3 1 -19
    3 -1 -19
    -3 -1 19
    3 -1 -20
    -3 1 -20
    -3 -1 20
    -3 1 -21
    3 -1 -21
    -3 -1 21
    3 -1 -22
    -3 1 -22
    -3 -1 22
    3 -1 -23
    -3 1 -23
    -3 -1 23
    -3 1 -24
    -3 -1 24
    -3 1 -25
    -3 -1 25
    -3 1 -26
    3 -1 -26
    -3 -1 26
    -3 1 -27
    3 -1 -27
    -3 -1 27
    -3 1 -28
    3 -1 -28
    -3 -1 28
    3 -1 -29
    -3 -1 29
    -3 -1 30
    3 2 -30
    3 2 -29
    3 -2 29
    -3 2 29
    -3 -2 -28
    3 2 -28
    3 -2 28
    -3 2 28
    -3 -2 -27
    3 2 -27
    -3 2 27
    -3 -2 -26
    3 2 -26
    -3 2 26
    3 2 -25
    -3 -2 -25
    -3 2 25
    3 2 -24
    -3 -2 -24
    -3 2 24
    3 2 -23
    -3 -2 -23
    -3 2 23
    3 2 -22
    -3 -2 -22
    -3 2 22
    3 2 -21
    -3 -2 -21
    -3 2 21
    -3 -2 -20
    3 2 -20
    -3 2 20
    -3 -2 -19
    3 2 -19
    -3 2 19
    -3 -2 -18
    3 2 -18
    -3 2 18
    -3 -2 -17
    3 2 -17
    -3 2 17
    -3 -2 -16
    3 2 -16
    -3 2 16
    -3 -2 -15
    3 2 -15
    -3 2 15
    3 2 -14
    -3 -2 -14
    -3 2 14
    -3 -2 -13
    3 2 -13
    -3 2 13
    3 2 -12
    -3 -2 -12
    -3 2 12
    3 2 -11
    -3 -2 -11
    3 -2 11
    -3 2 11
    -3 -2 -10
    3 2 -10
    3 -2 10
    -3 2 10
    -3 -2 -9
    3 2 -9
    3 -2 9
    -3 2 9
    -3 -2 -8
    3 2 -8
    3 -2 8
    -3 2 8
    -3 -2 -7
    3 2 -7
    -3 -2 -7
    3 -2 7
    -3 2 7
    3 2 -7
    -3 -2 -6
    3 2 -6
    -3 -2 -6
    3 -2 6
    3 -2 6
    -3 2 6
    3 2 -6
    -3 -2 -5
    3 2 -5
    -3 -2 -5
    -3 -2 -5
    3 -2 5
    3 2 -5
    -3 2 5
    3 2 -5
    -3 -2 -4
    3 2 -4
    -3 -2 -4
    3 -2 4
    -3 -2 -4
    3 2 -4
    -3 2 4
    3 2 -4
    -3 -2 -3
    3 2 -3
    -3 -2 -3
    3 2 -3
    3 -2 3
    -3 -2 -3
    -3 2 3
    3 2 -3
    3 2 -3
    -3 -2 -2
    3 -2 2
    3 -2 2
    3 2 -2
    -3 -2 -2
    3 2 -2
    -3 2 2
    -3 2 2
    -3 -2 -1
    3 -2 1
    3 2 -1
    3 -2 1
    3 2 -1
    -3 -2 -1
    -3 2 1
    3 -2 1
    3 2 0
    3 -2 0
    3 2 0
    3 2 0
    -3 -2 0
    3 -2 0
    -3 2 0
    -3 -2 0
    3 2 1
    3 2 1
    3 2 1
    -3 2 -1
    3 -2 -1
    3 -2 -1
    -3 -2 1
    -3 2 -2
    3 2 2
    3 2 2
    3 2 2
    3 -2 -2
    -3 -2 2
    3 -2 -2
    3 2 3
    -3 2 -3
    3 2 3
    3 2 3
    3 -2 -3
    -3 -2 3
    3 -2 -3
    3 -2 -4
    -3 2 -4
    3 2 4
    3 2 4
    -3 2 -4
    -3 -2 4
    3 -2 -4
    3 -2 -4
    3 -2 -5
    -3 -2 5
    -3 2 -5
    3 2 5
    3 -2 -5
    -3 2 -5
    3 2 5
    -3 -2 5
    3 -2 -5
    3 -2 -6
    -3 -2 6
    3 2 6
    -3 2 -6
    3 2 6
    -3 -2 6
    -3 -2 6
    3 -2 -6
    3 2 7
    -3 -2 7
    3 -2 -7
    -3 -2 7
    3 -2 -8
    -3 -2 8
    3 2 8
    -3 -2 8
    3 -2 -9
    -3 -2 9
    -3 -2 9
    3 -2 -10
    -3 -2 10
    -3 -2 10
    3 -2 -11
    -3 -2 11
    3 -2 -12
    -3 -2 12
    3 -2 -13
    -3 -2 13
    3 -2 -14
    -3 -2 14
    3 -2 -15
    -3 -2 15
    3 -2 -16
    -3 -2 16
    3 -2 -17
    -3 -2 17
    3 -2 -18
    -3 -2 18
    -3 2 -19
    3 -2 -19
    -3 -2 19
    -3 2 -20
    3 -2 -20
    -3 -2 20
    3 -2 -21
    -3 -2 21
    -3 2 -22
    3 -2 -22
    -3 -2 22
    3 -2 -23
    -3 -2 23
    3 -2 -24
    -3 -2 24
    3 -2 -25
    -3 -2 25
    3 -2 -26
    -3 -2 26
    3 -2 -27
    -3 -2 27
    3 -2 -28
    -3 -2 28
    3 -2 -29
    -3 -2 29
    -3 -2 30
    -3 -2 31
    3 3 -30
    3 3 -29
    -3 -3 -28
    3 3 -28
    -3 3 28
    -3 -3 -27
    3 3 -27
    3 -3 27
    -3 3 27
    -3 -3 -26
    3 3 -26
    -3 3 26
    3 3 -25
    -3 -3 -25
    -3 3 25
    -3 -3 -24
    3 3 -24
    -3 3 24
    -3 -3 -23
    3 3 -23
    -3 3 23
    -3 -3 -22
    3 3 -22
    -3 3 22
    -3 -3 -21
    3 3 -21
    -3 3 21
    -3 -3 -20
    3 3 -20
    -3 3 20
    3 3 -19
    -3 -3 -19
    -3 3 19
    -3 -3 -18
    3 3 -18
    -3 3 18
    3 3 -17
    -3 -3 -17
    -3 3 17
    -3 -3 -16
    3 3 -16
    -3 3 16
    3 3 -15
    -3 -3 -15
    -3 3 15
    3 3 -14
    -3 -3 -14
    -3 3 14
    3 3 -13
    -3 -3 -13
    -3 3 13
    -3 -3 -12
    3 3 -12
    -3 3 12
    3 3 -11
    -3 -3 -11
    -3 3 11
    3 -3 11
    3 3 -10
    -3 -3 -10
    3 -3 10
    -3 3 10
    3 3 -9
    3 -3 9
    -3 3 9
    -3 -3 -8
    3 3 -8
    -3 -3 -8
    3 -3 8
    -3 3 8
    -3 -3 -7
    3 3 -7
    -3 -3 -7
    3 -3 7
    -3 3 7
    3 3 -7
    -3 -3 -6
    -3 -3 -6
    3 3 -6
    3 -3 6
    -3 3 6
    3 3 -6
    -3 -3 -5
    -3 -3 -5
    3 3 -5
    3 -3 5
    -3 -3 -5
    3 3 -5
    -3 3 5
    -3 -3 -4
    3 3 -4
    -3 -3 -4
    3 -3 4
    3 3 -4
    -3 -3 -4
    3 3 -4
    -3 3 4
    3 3 -4
    -3 -3 -3
    -3 -3 -3
    -3 -3 -3
    3 3 -3
    3 -3 3
    -3 3 3
    3 3 -3
    -3 -3 -2
    3 3 -2
    -3 -3 -2
    -3 -3 -2
    3 3 -2
    3 -3 2
    -3 3 2
    3 -3 2
    3 -3 1
    3 3 -1
    -3 -3 -1
    -3 -3 -1
    3 3 -1
    3 -3 1
    -3 3 1
    3 3 0
    3 -3 0
    3 3 0
    -3 -3 0
    3 -3 0
    -3 -3 0
    -3 3 0
    3 3 1
    3 3 1
    3 3 1
    -3 -3 1
    3 -3 -1
    -3 -3 1
    3 -3 -1
    -3 3 -1
    3 3 2
    3 3 2
    3 3 2
    -3 -3 2
    3 -3 -2
    -3 3 -2
    3 -3 -2
    3 3 3
    -3 3 -3
    3 3 3
    3 3 3
    3 -3 -3
    3 -3 -3
    -3 -3 3
    -3 -3 4
    -3 3 -4
    3 3 4
    3 3 4
    3 -3 -4
    3 -3 -4
    -3 -3 4
    3 -3 -5
    -3 -3 5
    -3 3 -5
    3 3 5
    -3 3 -5
    -3 -3 5
    3 -3 -6
    -3 -3 6
    3 3 6
    -3 3 -6
    -3 -3 6
    3 3 7
    3 -3 -7
    -3 -3 7
    -3 -3 7
    3 3 8
    -3 -3 8
    3 -3 -8
    -3 -3 8
    -3 -3 9
    3 -3 -9
    -3 -3 9
    -3 -3 10
    3 -3 -10
    -3 -3 10
    -3 -3 11
    3 -3 -11
    -3 -3 11
    3 -3 -12
    -3 -3 12
    3 -3 -13
    -3 -3 13
    3 -3 -14
    -3 -3 14
    3 -3 -15
    -3 -3 15
    3 -3 -16
    -3 -3 16
    3 -3 -17
    -3 -3 17
    3 -3 -18
    -3 -3 18
    3 -3 -19
    -3 -3 19
    3 -3 -20
    -3 -3 20
    3 -3 -21
    -3 -3 21
    3 -3 -22
    -3 -3 22
    3 -3 -23
    -3 -3 23
    3 -3 -24
    -3 -3 24
    3 -3 -25
    -3 -3 25
    3 -3 -26
    -3 -3 26
    3 -3 -27
    -3 -3 27
    3 -3 -28
    -3 -3 28
    -3 -3 29
    -3 -3 30
    3 4 -30
    3 4 -29
    -3 -4 -28
    3 4 -28
    -3 4 28
    -3 -4 -27
    3 4 -27
    -3 4 27
    3 4 -26
    -3 -4 -26
    -3 4 26
    3 4 -25
    -3 -4 -25
    -3 4 25
    -3 -4 -24
    -3 4 24
    3 4 -23
    -3 -4 -23
    -3 4 23
    3 4 -22
    -3 -4 -22
    -3 4 22
    3 4 -21
    -3 -4 -21
    -3 4 21
    3 4 -20
    -3 -4 -20
    -3 4 20
    -3 -4 -19
    3 4 -19
    -3 4 19
    3 4 -18
    -3 -4 -18
    -3 4 18
    3 4 -17
    -3 -4 -17
    -3 4 17
    3 4 -16
    -3 -4 -16
    -3 4 16
    3 4 -15
    -3 -4 -15
    -3 4 15
    3 4 -14
    -3 -4 -14
    -3 4 14
    3 4 -13
    -3 4 13
    3 -4 12
    -3 4 12
    3 4 -12
    -3 4 11
    3 -4 11
    3 4 -11
    -3 4 10
    3 -4 10
    3 4 -10
    -3 -4 -10
    -3 -4 -9
    3 4 -9
    -3 -4 -9
    -3 4 9
    3 -4 9
    -3 -4 -8
    3 4 -8
    3 -4 8
    -3 4 8
    -3 -4 -7
    -3 -4 -7
    3 4 -7
    3 -4 7
    -3 4 7
    3 4 -7
    -3 -4 -6
    -3 -4 -6
    3 -4 6
    3 4 -6
    3 4 -6
    -3 4 6
    -3 -4 -5
    -3 -4 -5
    3 -4 5
    3 4 -5
    3 4 -5
    -3 4 5
    -3 -4 -4
    -3 -4 -4
    3 4 -4
    3 -4 4
    -3 -4 -4
    3 4 -4
    -3 4 4
    -3 -4 -3
    -3 -4 -3
    -3 -4 -3
    3 -4 3
    3 4 -3
    -3 4 3
    3 -4 3
    -3 -4 -2
    -3 -4 -2
    3 4 -2
    -3 -4 -2
    3 -4 2
    3 -4 2
    -3 4 2
    -3 -4 -1
    -3 -4 -1
    -3 -4 -1
    3 4 -1
    -3 4 1
    3 -4 1
    -3 -4 0
    3 -4 0
    -3 -4 0
    3 4 0
    3 -4 0
    3 4 1
    3 4 1
    -3 -4 1
    3 -4 -1
    3 -4 -1
    -3 -4 1
    -3 4 -1
    3 4 2
    3 -4 -2
    3 4 2
    3 -4 -2
    -3 -4 2
    -3 4 -2
    3 4 3
    -3 4 -3
    3 -4 -3
    3 -4 -3
    -3 -4 3
    -3 4 -4
    3 4 4
    3 -4 -4
    -3 -4 4
    3 4 5
    -3 -4 5
    -3 4 -5
    3 -4 -5
    -3 -4 5
    3 -4 -6
    3 4 6
    -3 -4 6
    -3 4 -6
    -3 -4 6
    3 4 7
    -3 -4 7
    3 -4 -7
    -3 -4 7
    3 4 8
    -3 -4 8
    3 -4 -8
    -3 -4 9
    3 -4 -9
    -3 -4 10
    3 -4 -10
    -3 -4 10
    -3 -4 11
    3 -4 -11
    -3 -4 11
    3 -4 -12
    -3 -4 12
    3 -4 -13
    -3 -4 13
    3 -4 -14
    -3 -4 14
    3 -4 -15
    -3 -4 15
    3 -4 -16
    -3 -4 16
    3 -4 -17
    -3 -4 17
    3 -4 -18
    -3 -4 18
    3 -4 -19
    -3 -4 19
    3 -4 -20
    -3 -4 20
    3 -4 -21
    -3 -4 21
    3 -4 -22
    -3 -4 22
    3 -4 -23
    -3 -4 23
    3 -4 -24
    -3 -4 24
    3 -4 -25
    -3 -4 25
    3 -4 -26
    -3 -4 26
    3 -4 -27
    -3 -4 27
    3 -4 -28
    -3 -4 28
    3 5 -30
    3 5 -29
    3 5 -28
    -3 -5 -27
    3 5 -27
    -3 5 27
    -3 -5 -26
    3 5 -26
    -3 5 26
    -3 -5 -25
    3 5 -25
    -3 5 25
    -3 -5 -24
    3 5 -24
    -3 5 24
    3 5 -23
    -3 -5 -23
    -3 5 23
    -3 -5 -22
    3 5 -22
    -3 5 22
    3 5 -21
    -3 -5 -21
    -3 5 21
    -3 -5 -20
    3 5 -20
    -3 5 20
    -3 -5 -19
    3 5 -19
    -3 5 19
    3 5 -18
    -3 -5 -18
    -3 5 18
    -3 -5 -17
    3 5 -17
    -3 -5 -16
    3 5 -16
    -3 5 16
    3 5 -15
    -3 -5 -15
    -3 5 15
    -3 -5 -14
    3 5 -14
    -3 5 14
    3 5 -13
    -3 -5 -13
    3 -5 13
    -3 5 13
    -3 -5 -12
    3 5 -12
    -3 5 12
    3 -5 12
    3 5 -11
    -3 -5 -11
    -3 5 11
    3 -5 11
    -3 -5 -10
    -3 -5 -10
    3 -5 10
    -3 5 10
    -3 -5 -9
    -3 -5 -9
    -3 5 9
    3 -5 9
    -3 -5 -8
    -3 -5 -8
    -3 5 8
    3 -5 8
    3 5 -8
    -3 -5 -7
    -3 -5 -7
    3 -5 7
    3 5 -7
    3 5 -7
    -3 5 7
    -3 -5 -6
    -3 -5 -6
    3 5 -6
    3 -5 6
    3 5 -6
    -3 5 6
    -3 -5 -5
    3 5 -5
    3 -5 5
    3 -5 5
    3 5 -5
    -3 5 5
    -3 -5 -4
    -3 -5 -4
    3 5 -4
    3 -5 4
    -3 -5 -4
    3 -5 4
    -3 5 4
    -3 -5 -3
    -3 -5 -3
    3 5 -3
    -3 -5 -3
    3 -5 3
    3 -5 3
    -3 5 3
    -3 -5 -2
    -3 -5 -2
    -3 -5 -2
    3 5 -2
    -3 5 2
    3 -5 2
    -3 -5 -1
    -3 -5 -1
    3 5 -1
    -3 5 1
    3 -5 1
    -3 -5 0
    -3 -5 0
    3 5 0
    3 -5 0
    -3 -5 0
    -3 5 0
    -3 -5 1
    3 -5 -1
    3 -5 -1
    -3 -5 1
    3 5 2
    -3 -5 2
    3 -5 -2
    -3 -5 2
    3 -5 -2
    3 5 3
    3 -5 -3
    3 -5 -3
    -3 -5 3
    -3 -5 4
    -3 5 -4
    3 5 4
    -3 -5 4
    -3 -5 5
    3 -5 -5
    3 5 5
    -3 5 -5
    -3 -5 5
    -3 -5 6
    3 -5 -6
    3 5 6
    -3 -5 6
    -3 -5 7
    3 5 7
    3 -5 -7
    -3 -5 7
    -3 -5 8
    3 -5 -8
    -3 -5 8
    -3 -5 9
    3 -5 -9
    -3 -5 10
    3 -5 -10
    -3 -5 11
    3 -5 -11
    3 -5 -12
    -3 -5 12
    3 -5 -13
    -3 -5 13
    3 -5 -14
    -3 -5 14
    3 -5 -15
    -3 -5 15
    3 -5 -16
    -3 -5 16
    3 -5 -17
    -3 -5 17
    3 -5 -18
    -3 -5 18
    3 -5 -19
    -3 -5 19
    3 -5 -20
    -3 -5 20
    3 -5 -21
    -3 -5 21
    3 -5 -22
    -3 -5 22
    3 -5 -23
    -3 -5 23
    3 -5 -24
    -3 -5 24
    3 -5 -25
    -3 -5 25
    3 -5 -26
    -3 -5 26
    3 -5 -27
    -3 -6 -27
    -3 -6 -26
    -3 6 26
    -3 -6 -25
    -3 6 25
    -3 -6 -24
    -3 6 24
    -3 -6 -23
    -3 6 23
    -3 -6 -22
    -3 6 22
    -3 -6 -21
    -3 6 21
    -3 -6 -20
    -3 6 20
    -3 -6 -19
    -3 6 19
    -3 -6 -18
    -3 6 18
    -3 -6 -17
    -3 6 17
    -3 -6 -16
    -3 6 16
    -3 -6 -15
    -3 6 15
    -3 -6 -14
    -3 6 14
    -3 -6 -13
    3 -6 13
    -3 6 13
    -3 -6 -12
    -3 -6 -12
    3 -6 12
    -3 6 12
    -3 -6 -11
    -3 -6 -11
    3 -6 11
    -3 6 11
    -3 -6 -10
    -3 6 10
    3 -6 10
    -3 -6 -10
    -3 -6 -9
    -3 -6 -9
    3 6 -9
    -3 6 9
    3 -6 9
    -3 -6 -8
    -3 -6 -8
    3 6 -8
    3 -6 8
    -3 6 8
    3 6 -8
    -3 -6 -7
    -3 -6 -7
    3 6 -7
    3 -6 7
    3 6 -7
    3 -6 7
    -3 6 7
    -3 -6 -6
    -3 -6 -6
    3 -6 6
    3 6 -6
    3 -6 6
    3 6 -6
    -3 6 6
    -3 -6 -5
    -3 -6 -5
    3 6 -5
    3 -6 5
    3 6 -5
    3 -6 5
    -3 6 5
    -3 -6 -4
    -3 -6 -4
    3 -6 4
    3 6 -4
    -3 6 4
    3 -6 4
    -3 -6 -3
    -3 -6 -3
    3 -6 3
    -3 -6 -3
    3 -6 3
    -3 6 3
    -3 -6 -2
    -3 -6 -2
    -3 -6 -2
    3 -6 2
    -3 6 2
    -3 -6 -1
    -3 -6 -1
    -3 -6 -1
    3 -6 1
    -3 6 1
    -3 -6 0
    -3 -6 0
    3 -6 0
    -3 6 0
    -3 -6 0
    -3 -6 1
    -3 -6 1
    3 -6 -1
    -3 -6 1
    -3 -6 2
    -3 -6 2
    3 -6 -2
    -3 -6 2
    3 -6 -2
    -3 -6 3
    3 -6 -3
    -3 -6 3
    -3 -6 4
    3 6 4
    -3 -6 4
    -3 -6 5
    3 -6 -5
    -3 6 -5
    3 6 5
    -3 -6 5
    -3 6 -5
    -3 -6 6
    3 -6 -6
    3 6 6
    -3 -6 6
    -3 -6 7
    3 -6 -7
    3 6 7
    -3 -6 7
    -3 -6 8
    3 -6 -8
    -3 -6 8
    -3 -6 9
    3 -6 -9
    -3 -6 10
    3 -6 -10
    -3 -6 11
    3 -6 -11
    3 -6 -12
    3 -6 -13
    3 -6 -14
    3 -6 -15
    -3 -6 15
    3 -6 -16
    -3 -6 16
    3 -6 -17
    -3 -6 17
    3 -6 -18
    -3 -6 18
    3 -6 -19
    -3 -6 19
    3 -6 -20
    -3 -6 20
    3 -6 -21
    -3 -6 21
    3 -6 -22
    -3 -6 22
    3 -6 -23
    -3 -6 23
    3 -6 -24
    -3 -6 24
    3 -6 -25
    3 -6 -26
    -3 -7 -26
    -3 7 26
    -3 -7 -25
    -3 7 25
    -3 -7 -24
    -3 7 24
    -3 -7 -23
    -3 7 23
    -3 -7 -22
    -3 7 22
    -3 -7 -21
    -3 7 21
    -3 -7 -20
    -3 7 20
    -3 -7 -19
    -3 7 19
    -3 -7 -18
    -3 7 18
    -3 -7 -17
    -3 7 17
    -3 -7 -16
    -3 7 16
    -3 -7 -15
    -3 7 15
    -3 -7 -14
    -3 -7 -14
    -3 7 14
    -3 -7 -13
    -3 -7 -13
    3 -7 13
    -3 7 13
    -3 -7 -12
    -3 -7 -12
    3 7 -12
    -3 7 12
    3 -7 12
    -3 -7 -11
    -3 -7 -11
    3 7 -11
    3 -7 11
    -3 7 11
    -3 -7 -10
    -3 -7 -10
    -3 7 10
    3 -7 10
    -3 -7 -9
    -3 -7 -9
    -3 7 9
    3 -7 9
    3 -7 9
    -3 -7 -8
    -3 -7 -8
    3 -7 8
    -3 7 8
    3 -7 8
    3 7 -8
    -3 -7 -7
    -3 -7 -7
    -3 7 7
    3 -7 7
    3 -7 7
    3 7 -7
    -3 -7 -6
    -3 -7 -6
    3 -7 6
    3 7 -6
    3 -7 6
    -3 7 6
    -3 -7 -5
    -3 -7 -5
    3 -7 5
    3 -7 5
    -3 7 5
    3 7 -5
    -3 -7 -4
    -3 -7 -4
    3 -7 4
    3 -7 4
    -3 7 4
    -3 -7 -3
    -3 -7 -3
    -3 -7 -3
    3 -7 3
    3 -7 3
    -3 7 3
    -3 -7 -2
    -3 -7 -2
    3 -7 2
    -3 -7 -2
    -3 7 2
    -3 -7 -1
    -3 -7 -1
    -3 -7 -1
    3 -7 1
    -3 7 1
    -3 -7 0
    -3 -7 0
    3 -7 0
    -3 7 0
    -3 -7 0
    -3 -7 1
    3 -7 -1
    -3 -7 1
    -3 -7 1
    -3 -7 2
    3 -7 -2
    -3 -7 2
    -3 -7 2
    3 -7 -2
    -3 -7 3
    -3 -7 3
    -3 -7 4
    -3 -7 4
    -3 -7 5
    3 7 5
    3 -7 -5
    -3 -7 5
    -3 -7 6
    3 -7 -6
    3 7 6
    -3 -7 6
    -3 7 -6
    -3 -7 7
    3 -7 -7
    -3 7 -7
    -3 -7 7
    -3 -7 8
    3 -7 -8
    -3 7 -8
    -3 -7 8
    -3 -7 9
    3 -7 -9
    -3 -7 10
    3 -7 -10
    3 -7 -11
    3 -7 -12
    3 -7 -13
    3 -7 -14
    3 -7 -15
    3 -7 -16
    3 -7 -17
    3 -7 -18
    -3 -7 18
    3 -7 -19
    -3 -7 19
    3 -7 -20
    -3 -7 20
    3 -7 -21
    -3 -7 21
    3 -7 -22
    3 -7 -23
    3 -7 -24
    3 -7 -25
    3 -7 -26
    -3 -8 -26
    -3 -8 -25
    -3 8 25
    -3 -8 -24
    -3 8 24
    -3 -8 -23
    -3 8 23
    -3 -8 -22
    -3 8 22
    -3 -8 -21
    -3 8 21
    -3 -8 -20
    -3 8 20
    -3 -8 -19
    -3 8 19
    -3 -8 -18
    -3 8 18
    -3 -8 -17
    -3 8 17
    -3 -8 -16
    -3 -8 -16
    -3 8 16
    -3 -8 -15
    -3 -8 -15
    -3 -8 -14
    -3 8 14
    -3 -8 -14
    -3 -8 -13
    -3 8 13
    3 -8 13
    -3 -8 -13
    -3 -8 -12
    -3 -8 -12
    -3 8 12
    3 -8 12
    -3 -8 -11
    -3 -8 -11
    3 -8 11
    3 -8 11
    -3 8 11
    -3 -8 -10
    -3 -8 -10
    -3 8 10
    3 -8 10
    3 -8 10
    -3 -8 -9
    -3 -8 -9
    3 -8 9
    3 -8 9
    -3 8 9
    -3 -8 -8
    -3 -8 -8
    3 -8 8
    -3 8 8
    3 -8 8
    3 8 -8
    -3 -8 -7
    -3 -8 -7
    3 -8 7
    -3 8 7
    3 -8 7
    3 8 -7
    -3 -8 -6
    -3 -8 -6
    3 -8 6
    3 -8 6
    3 8 -6
    -3 8 6
    -3 -8 -5
    -3 -8 -5
    3 -8 5
    3 -8 5
    -3 8 5
    3 8 -5
    -3 -8 -4
    -3 -8 -4
    3 -8 4
    3 -8 4
    -3 8 4
    -3 -8 -3
    -3 -8 -3
    3 -8 3
    -3 8 3
    -3 -8 -2
    -3 -8 -2
    -3 -8 -2
    3 -8 2
    -3 8 2
    -3 -8 -1
    -3 -8 -1
    -3 -8 -1
    -3 8 1
    -3 -8 0
    -3 -8 0
    -3 -8 0
    -3 8 0
    -3 -8 1
    -3 -8 1
    -3 8 -1
    -3 -8 1
    3 -8 -2
    -3 -8 2
    -3 -8 2
    -3 -8 2
    -3 -8 3
    -3 -8 3
    -3 -8 4
    -3 -8 5
    3 -8 -5
    -3 -8 5
    -3 -8 6
    3 -8 -6
    -3 -8 6
    -3 -8 7
    3 -8 -7
    -3 -8 7
    -3 8 -7
    -3 -8 8
    3 -8 -8
    -3 8 -8
    -3 -8 8
    -3 -8 9
    3 -8 -9
    -3 8 -9
    -3 -8 10
    3 -8 -10
    -3 8 -10
    3 -8 -11
    3 -8 -12
    3 -8 -13
    3 -8 -14
    3 -8 -15
    3 -8 -16
    3 -8 -17
    3 -8 -18
    3 -8 -19
    3 -8 -20
    3 -8 -21
    3 -8 -22
    3 -8 -23
    3 -8 -24
    3 -8 -25
    -3 -9 -25
    -3 -9 -24
    -3 9 24
    -3 -9 -23
    -3 9 23
    -3 -9 -22
    -3 9 22
    -3 -9 -21
    -3 9 21
    -3 -9 -20
    -3 -9 -20
    -3 9 20
    -3 -9 -19
    -3 -9 -19
    -3 9 19
    -3 -9 -18
    -3 -9 -18
    -3 9 18
    -3 -9 -17
    -3 -9 -17
    -3 9 17
    -3 -9 -16
    -3 -9 -16
    -3 9 16
    -3 -9 -15
    -3 -9 -15
    -3 9 15
    -3 -9 -14
    -3 -9 -14
    -3 9 14
    -3 -9 -13
    -3 -9 -13
    3 -9 13
    -3 9 13
    -3 -9 -12
    -3 -9 -12
    3 -9 12
    -3 9 12
    -3 -9 -11
    -3 -9 -11
    3 -9 11
    -3 9 11
    -3 -9 -10
    -3 -9 -10
    3 -9 10
    -3 9 10
    -3 -9 -9
    -3 -9 -9
    3 -9 9
    -3 9 9
    -3 -9 -8
    -3 -9 -8
    3 -9 8
    -3 9 8
    3 9 -8
    -3 -9 -7
    -3 -9 -7
    3 -9 7
    -3 9 7
    3 9 -7
    -3 -9 -6
    -3 -9 -6
    3 -9 6
    -3 9 6
    -3 -9 -5
    -3 -9 -5
    3 -9 5
    -3 9 5
    -3 -9 -4
    -3 -9 -4
    3 -9 4
    -3 9 4
    -3 -9 -3
    -3 -9 -3
    -3 9 3
    -3 -9 -2
    -3 -9 -2
    -3 9 2
    -3 -9 -1
    -3 -9 -1
    -3 9 1
    -3 -9 -1
    -3 -9 0
    -3 -9 0
    -3 -9 0
    -3 9 0
    -3 -9 1
    -3 -9 1
    -3 9 -1
    -3 -9 1
    -3 -9 2
    3 -9 -2
    -3 -9 2
    -3 -9 2
    3 -9 -3
    -3 -9 3
    -3 -9 3
    -3 -9 3
    3 -9 -4
    -3 -9 4
    -3 -9 5
    3 -9 -5
    -3 -9 5
    -3 -9 6
    3 -9 -6
    -3 -9 6
    -3 -9 7
    3 -9 -7
    -3 -9 7
    -3 -9 8
    3 -9 -8
    -3 -9 8
    3 -9 -9
    -3 -9 9
    3 -9 -10
    3 -9 -11
    3 -9 -12
    3 -9 -13
    3 -9 -14
    3 -9 -15
    3 -9 -16
    3 -9 -17
    3 -9 -18
    3 -9 -19
    3 -9 -20
    3 -9 -21
    3 -9 -22
    3 -9 -23
    3 -9 -24
    -3 -10 -24
    -3 -10 -23
    -3 -10 -23
    -3 10 23
    -3 -10 -22
    -3 -10 -22
    -3 10 22
    -3 -10 -21
    -3 -10 -21
    -3 10 21
    -3 -10 -20
    -3 -10 -20
    -3 10 20
    -3 -10 -19
    -3 -10 -19
    -3 10 19
    -3 -10 -18
    -3 -10 -18
    -3 10 18
    -3 -10 -17
    -3 -10 -17
    -3 10 17
    -3 -10 -16
    -3 -10 -16
    -3 10 16
    -3 -10 -15
    -3 10 15
    -3 -10 -15
    -3 -10 -14
    -3 -10 -14
    -3 10 14
    -3 -10 -13
    -3 -10 -13
    3 -10 13
    -3 10 13
    -3 -10 -12
    -3 -10 -12
    -3 10 12
    3 -10 12
    -3 -10 -11
    -3 -10 -11
    3 -10 11
    -3 10 11
    -3 -10 -10
    -3 -10 -10
    3 -10 10
    -3 10 10
    -3 -10 -9
    3 -10 9
    -3 10 9
    -3 -10 -9
    -3 -10 -8
    3 -10 8
    -3 10 8
    -3 -10 -8
    -3 -10 -7
    -3 -10 -7
    3 -10 7
    -3 10 7
    -3 -10 -6
    -3 -10 -6
    3 -10 6
    -3 10 6
    -3 -10 -5
    -3 -10 -5
    3 -10 5
    -3 10 5
    -3 -10 -4
    -3 -10 -4
    3 -10 4
    -3 10 4
    -3 -10 -3
    -3 -10 -3
    -3 10 3
    -3 -10 -2
    -3 -10 -2
    -3 10 2
    -3 -10 -1
    -3 -10 -1
    -3 10 1
    -3 -10 -1
    -3 -10 0
    -3 -10 0
    -3 10 0
    -3 -10 0
    -3 -10 1
    -3 -10 1
    -3 10 -1
    -3 -10 1
    -3 -10 2
    -3 -10 2
    3 -10 -2
    3 -10 -3
    -3 -10 3
    -3 -10 3
    3 -10 -4
    -3 -10 4
    3 -10 -5
    3 -10 -5
    -3 -10 5
    3 -10 -6
    3 -10 -6
    -3 -10 6
    3 -10 -7
    -3 -10 7
    3 -10 -8
    -3 -10 8
    3 -10 -9
    -3 -10 9
    3 -10 -10
    3 -10 -11
    3 -10 -12
    3 -10 -13
    3 -10 -14
    3 -10 -15
    3 -10 -16
    3 -10 -17
    3 -10 -18
    3 -10 -19
    3 -10 -20
    3 -10 -21
    3 -10 -22
    3 -10 -23
    -3 -11 -24
    -3 -11 -23
    -3 -11 -22
    -3 -11 -22
    -3 11 22
    -3 -11 -21
    -3 -11 -21
    -3 11 21
    -3 -11 -20
    -3 -11 -20
    -3 11 20
    -3 -11 -19
    -3 -11 -19
    -3 11 19
    -3 -11 -18
    -3 -11 -18
    -3 11 18
    -3 -11 -17
    -3 11 17
    -3 -11 -16
    -3 -11 -16
    -3 11 16
    -3 -11 -15
    -3 -11 -15
    -3 11 15
    -3 -11 -14
    -3 -11 -14
    -3 11 14
    -3 -11 -13
    -3 -11 -13
    -3 11 13
    -3 -11 -12
    -3 -11 -12
    -3 11 12
    -3 -11 -11
    -3 -11 -11
    -3 11 11
    -3 -11 -10
    -3 -11 -10
    -3 11 10
    3 -11 10
    -3 -11 -9
    -3 -11 -9
    3 -11 9
    -3 11 9
    -3 -11 -8
    -3 -11 -8
    3 -11 8
    -3 11 8
    -3 -11 -7
    -3 -11 -7
    3 -11 7
    -3 11 7
    -3 -11 -6
    -3 -11 -6
    3 -11 6
    -3 11 6
    -3 -11 -5
    -3 -11 -5
    3 -11 5
    -3 11 5
    -3 -11 -4
    -3 -11 -4
    3 -11 4
    -3 11 4
    -3 -11 -3
    -3 -11 -3
    -3 11 3
    -3 -11 -2
    -3 -11 -2
    -3 11 2
    -3 -11 -1
    -3 -11 -1
    -3 11 1
    -3 -11 0
    -3 11 0
    -3 -11 0
    -3 -11 1
    -3 -11 1
    -3 11 -1
    -3 -11 2
    -3 -11 2
    -3 -11 3
    3 -11 -3
    -3 -11 3
    3 -11 -4
    3 -11 -4
    -3 -11 4
    3 -11 -5
    3 -11 -5
    -3 -11 5
    3 -11 -6
    3 -11 -6
    -3 -11 6
    3 -11 -7
    3 -11 -7
    -3 -11 7
    3 -11 -8
    -3 -11 8
    3 -11 -9
    -3 -11 9
    3 -11 -10
    3 -11 -11
    3 -11 -12
    3 -11 -13
    3 -11 -14
    3 -11 -15
    3 -11 -16
    3 -11 -17
    3 -11 -18
    3 -11 -19
    3 -11 -20
    3 -11 -21
    -3 -12 -23
    -3 -12 -22
    -3 -12 -21
    -3 -12 -21
    -3 12 21
    -3 -12 -20
    -3 -12 -20
    -3 12 20
    -3 -12 -19
    -3 -12 -19
    -3 12 19
    -3 -12 -18
    -3 -12 -18
    -3 12 18
    -3 -12 -17
    -3 -12 -17
    -3 12 17
    -3 -12 -16
    -3 12 16
    -3 -12 -15
    -3 -12 -15
    -3 12 15
    -3 -12 -14
    -3 -12 -14
    -3 12 14
    -3 -12 -13
    -3 -12 -13
    -3 12 13
    -3 -12 -12
    -3 -12 -12
    -3 12 12
    -3 -12 -11
    -3 -12 -11
    -3 12 11
    -3 -12 -10
    -3 -12 -10
    -3 12 10
    -3 -12 -9
    -3 -12 -9
    -3 12 9
    -3 -12 -8
    -3 -12 -8
    -3 12 8
    -3 -12 -7
    -3 -12 -7
    3 -12 7
    -3 12 7
    -3 -12 -6
    -3 -12 -6
    3 -12 6
    -3 12 6
    -3 -12 -5
    -3 -12 -5
    3 -12 5
    -3 12 5
    -3 -12 -4
    -3 -12 -4
    3 -12 4
    -3 12 4
    -3 -12 -3
    3 -12 3
    -3 -12 -3
    -3 12 3
    -3 -12 -2
    -3 12 2
    -3 -12 -2
    -3 -12 -1
    -3 -12 -1
    -3 12 1
    -3 -12 0
    -3 -12 0
    -3 -12 1
    -3 -12 1
    -3 -12 2
    -3 -12 2
    -3 -12 3
    -3 -12 3
    3 -12 -4
    -3 -12 4
    3 -12 -5
    -3 -12 5
    3 -12 -6
    -3 -12 6
    3 -12 -7
    -3 -12 7
    3 -12 -8
    -3 -12 8
    3 -12 -9
    3 -12 -10
    3 -12 -10
    3 -12 -11
    3 -12 -12
    3 -12 -13
    3 -12 -14
    3 -12 -15
    3 -12 -16
    3 -12 -17
    3 -12 -18
    3 -12 -19
    3 -12 -20
    -3 -13 -22
    -3 -13 -21
    -3 -13 -20
    -3 -13 -20
    -3 13 20
    -3 -13 -19
    -3 -13 -19
    -3 13 19
    -3 -13 -18
    -3 -13 -18
    -3 13 18
    -3 -13 -17
    -3 -13 -17
    -3 13 17
    -3 -13 -16
    -3 -13 -16
    -3 13 16
    -3 -13 -15
    -3 -13 -15
    -3 13 15
    -3 -13 -14
    -3 -13 -14
    -3 13 14
    -3 -13 -13
    -3 -13 -13
    -3 13 13
    -3 -13 -12
    -3 -13 -12
    -3 13 12
    -3 -13 -11
    -3 -13 -11
    -3 13 11
    -3 -13 -10
    -3 -13 -10
    -3 13 10
    -3 -13 -9
    -3 -13 -9
    -3 13 9
    -3 -13 -8
    -3 -13 -8
    -3 13 8
    -3 -13 -7
    -3 -13 -7
    -3 13 7
    -3 -13 -6
    -3 -13 -6
    -3 13 6
    -3 -13 -5
    -3 -13 -5
    -3 13 5
    -3 -13 -4
    -3 -13 -4
    -3 -13 -3
    3 -13 3
    -3 -13 -2
    -3 -13 -1
    -3 -13 0
    -3 -13 1
    -3 -13 2
    3 -13 -3
    -3 -13 3
    3 -13 -4
    -3 -13 4
    3 -13 -5
    -3 -13 5
    3 -13 -6
    -3 -13 6
    3 -13 -7
    -3 -13 7
    3 -13 -8
    -3 -13 8
    3 -13 -9
    3 -13 -10
    3 -13 -11
    3 -13 -12
    3 -13 -13
    3 -13 -14
    3 -13 -15
    3 -13 -16
    3 -13 -17
    3 -13 -18
    -3 -14 -19
    -3 14 19
    -3 -14 -18
    -3 14 18
    -3 -14 -17
    -3 14 17
    -3 -14 -16
    -3 14 16
    -3 -14 -15
    -3 14 15
    -3 -14 -14
    -3 14 14
    -3 -14 -13
    -3 14 13
    -3 -14 -12
    -3 14 12
    -3 -14 -11
    -3 14 11
    -3 -14 -10
    -3 14 10
    -3 -14 -9
    -3 14 9
    -3 -14 -8
    -3 -14 -7
    -3 -14 -6
    -3 -14 -5
    -3 -14 -4
    -3 -14 -3
    -3 -14 -2
    -3 -14 -1
    -3 -14 0
    -3 -14 1
    -3 -14 2
    3 -14 -3
    -3 -14 3
    3 -14 -4
    -3 -14 4
    3 -14 -5
    -3 -14 5
    3 -14 -6
    -3 -14 6
    3 -14 -7
    -3 -14 7
    3 -14 -8
    -3 -14 8
    3 -14 -9
    3 -14 -10
    3 -14 -11
    3 -14 -12
    3 -14 -13
    3 -14 -14
    3 -14 -15
    3 -14 -16
    -3 15 18
    -3 -15 -17
    -3 15 17
    -3 -15 -16
    -3 15 16
    -3 -15 -15
    -3 15 15
    -3 -15 -14
    -3 -15 -13
    -3 -15 -12
    -3 -15 -11
    -3 -15 -10
    -3 -15 -9
    -3 -15 -8
    -3 -15 -7
    -3 -15 -6
    -3 -15 -5
    -3 -15 -4
    -3 -15 -3
    -3 -15 -2
    -3 -15 -1
    -3 -15 0
    -3 -15 1
    3 -15 -2
    -3 -15 2
    3 -15 -3
    -3 -15 3
    3 -15 -4
    -3 -15 4
    3 -15 -5
    -3 -15 5
    3 -15 -6
    -3 -15 6
    3 -15 -7
    -3 -15 7
    3 -15 -8
    3 -15 -9
    3 -15 -10
    3 -15 -11
    3 -15 -12
    3 -15 -13
    3 -15 -14
    -3 -16 -16
    -3 -16 -15
    -3 -16 -14
    -3 -16 -13
    -3 -16 -12
    -3 -16 -11
    -3 -16 -10
    -3 -16 -9
    -3 -16 -8
    -3 -16 -7
    -3 -16 -6
    -3 -16 -5
    -3 -16 -4
    -3 -16 -3
    -3 -16 -2
    -3 -16 -1
    -3 -16 0
    3 -16 -1
    -3 -16 1
    3 -16 -2
    -3 -16 2
    3 -16 -3
    -3 -16 3
    3 -16 -4
    3 -16 -5
    3 -16 -6
    3 -16 -7
    3 -16 -8
    3 -16 -9
    3 -16 -10
    3 -16 -11
    3 -17 0
    3 -17 -1
    3 -17 -2
    3 -17 -3
    3 -17 -4
    3 -17 -5
    3 -17 -6
    3 -17 -7
    3 -17 -8
    3 -18 1
    3 -18 0
    4 0 0
    4 0 0
    -4 0 0
    4 0 -1
    4 0 1
    4 0 1
    4 0 -1
    -4 0 -1
    -4 0 1
    4 0 -2
    -4 0 -2
    4 0 2
    4 0 2
    -4 0 2
    4 0 3
    -4 0 -3
    4 0 3
    4 0 -3
    -4 0 3
    -4 0 -4
    4 0 -4
    4 0 4
    4 0 4
    -4 0 4
    4 0 -4
    -4 0 -5
    4 0 -5
    4 0 5
    4 0 5
    -4 0 5
    -4 0 5
    -4 0 -6
    4 0 -6
    4 0 6
    4 0 6
    -4 0 6
    -4 0 -7
    4 0 -7
    4 0 7
    -4 0 7
    -4 0 -8
    4 0 -8
    4 0 8
    -4 0 8
    -4 0 -9
    -4 0 9
    4 0 -9
    4 0 9
    -4 0 9
    4 0 -10
    4 0 10
    -4 0 10
    4 0 -11
    4 0 11
    -4 0 11
    4 0 -12
    -4 0 12
    4 0 -13
    -4 0 -13
    -4 0 13
    -4 0 -14
    4 0 -14
    -4 0 14
    4 0 -15
    -4 0 -15
    -4 0 15
    4 0 -16
    -4 0 -16
    -4 0 16
    -4 0 -17
    4 0 -17
    -4 0 17
    -4 0 -18
    4 0 -18
    -4 0 18
    -4 0 -19
    4 0 -19
    -4 0 19
    -4 0 -20
    4 0 -20
    -4 0 20
    -4 0 -21
    4 0 -21
    -4 0 21
    -4 0 -22
    4 0 -22
    -4 0 22
    -4 0 -23
    4 0 -23
    -4 0 23
    4 0 -24
    -4 0 -24
    -4 0 24
    -4 0 -25
    -4 0 25
    4 0 -26
    -4 0 26
    4 0 -27
    -4 0 -27
    -4 0 27
    4 0 -28
    -4 0 28
    4 0 -29
    -4 0 29
    4 1 -29
    4 1 -28
    -4 1 28
    4 1 -27
    -4 -1 -27
    -4 1 27
    4 1 -26
    -4 -1 -26
    -4 1 26
    -4 -1 -25
    4 1 -25
    -4 1 25
    -4 -1 -24
    4 1 -24
    -4 1 24
    -4 -1 -23
    4 1 -23
    -4 1 23
    -4 -1 -22
    4 1 -22
    -4 1 22
    -4 -1 -21
    4 1 -21
    -4 1 21
    -4 -1 -20
    4 1 -20
    -4 1 20
    -4 -1 -19
    4 1 -19
    -4 1 19
    -4 -1 -18
    4 1 -18
    -4 1 18
    4 1 -17
    -4 -1 -17
    -4 1 17
    -4 -1 -16
    4 1 -16
    -4 1 16
    4 1 -15
    -4 -1 -15
    -4 1 15
    -4 -1 -14
    4 1 -14
    -4 1 14
    -4 -1 -13
    4 1 -13
    -4 1 13
    4 1 -12
    -4 -1 -12
    4 -1 12
    -4 1 12
    4 1 -11
    -4 -1 -11
    4 -1 11
    -4 1 11
    4 1 -10
    -4 -1 -10
    4 -1 10
    -4 1 10
    -4 -1 -9
    4 1 -9
    4 -1 9
    -4 1 9
    -4 -1 -8
    4 1 -8
    4 -1 8
    -4 1 8
    -4 -1 -7
    4 1 -7
    4 -1 7
    -4 1 7
    4 1 -6
    -4 -1 -6
    4 -1 6
    -4 1 6
    -4 -1 -5
    4 1 -5
    4 -1 5
    -4 1 5
    -4 -1 -4
    4 1 -4
    4 -1 4
    -4 1 4
    -4 1 4
    4 -1 3
    -4 -1 -3
    4 1 -3
    4 -1 3
    -4 1 3
    4 -1 2
    -4 -1 -2
    4 1 -2
    -4 -1 -2
    4 -1 2
    4 1 -2
    -4 1 2
    4 1 -1
    4 -1 1
    -4 -1 -1
    -4 -1 -1
    4 -1 1
    4 1 -1
    -4 1 1
    4 1 0
    4 -1 0
    4 1 0
    4 -1 0
    -4 1 0
    -4 -1 0
    4 -1 0
    4 1 1
    4 -1 -1
    4 1 1
    -4 -1 1
    -4 1 -1
    4 1 2
    -4 1 -2
    4 1 2
    4 1 2
    4 -1 -2
    -4 -1 2
    4 1 3
    -4 1 -3
    4 1 3
    4 1 3
    4 -1 -3
    -4 -1 3
    -4 1 -4
    4 -1 -4
    4 1 4
    4 1 4
    4 1 4
    -4 -1 4
    4 -1 -4
    -4 1 -5
    4 -1 -5
    4 1 5
    4 1 5
    -4 -1 5
    4 -1 -5
    -4 1 -6
    4 -1 -6
    4 1 6
    4 1 6
    -4 -1 6
    4 -1 -7
    -4 1 -7
    4 1 7
    4 1 7
    -4 -1 7
    -4 -1 8
    -4 1 -8
    4 -1 -8
    4 1 8
    -4 -1 8
    4 -1 -9
    -4 -1 9
    4 1 9
    -4 -1 9
    -4 -1 10
    4 -1 -10
    4 1 10
    -4 -1 10
    4 -1 -11
    -4 -1 11
    4 -1 -12
    -4 -1 12
    4 -1 -13
    -4 -1 13
    4 -1 -14
    -4 -1 14
    4 -1 -15
    -4 -1 15
    4 -1 -16
    -4 -1 16
    4 -1 -17
    -4 -1 17
    4 -1 -18
    -4 -1 18
    4 -1 -19
    -4 -1 19
    4 -1 -20
    -4 -1 20
    4 -1 -21
    -4 -1 21
    4 -1 -22
    -4 -1 22
    4 -1 -23
    -4 -1 23
    4 -1 -24
    -4 -1 24
    4 -1 -25
    -4 -1 25
    4 -1 -26
    -4 -1 26
    4 -1 -27
    -4 -1 27
    4 -1 -28
    -4 -1 28
    4 -1 -29
    -4 -1 29
    4 2 -30
    4 2 -29
    4 2 -28
    -4 2 28
    -4 -2 -27
    4 2 -27
    -4 2 27
    -4 -2 -26
    4 2 -26
    -4 2 26
    4 2 -25
    -4 -2 -25
    -4 -2 -24
    4 2 -24
    -4 2 24
    4 2 -23
    -4 -2 -23
    -4 2 23
    4 2 -22
    -4 -2 -22
    -4 2 22
    -4 -2 -21
    4 2 -21
    -4 2 21
    4 2 -20
    -4 2 20
    -4 -2 -19
    4 2 -19
    -4 2 19
    -4 -2 -18
    4 2 -18
    -4 2 18
    -4 -2 -17
    4 2 -17
    -4 2 17
    -4 -2 -16
    4 2 -16
    -4 2 16
    4 2 -15
    -4 -2 -15
    -4 2 15
    4 2 -14
    -4 -2 -14
    -4 2 14
    4 2 -13
    -4 -2 -13
    -4 2 13
    4 2 -12
    -4 -2 -12
    4 -2 12
    -4 2 12
    -4 -2 -11
    4 2 -11
    4 -2 11
    -4 2 11
    -4 -2 -10
    4 2 -10
    -4 -2 -10
    4 -2 10
    -4 2 10
    -4 -2 -9
    4 2 -9
    -4 -2 -9
    4 -2 9
    -4 2 9
    -4 -2 -8
    4 2 -8
    -4 -2 -8
    4 -2 8
    -4 2 8
    -4 -2 -7
    -4 -2 -7
    4 2 -7
    4 -2 7
    -4 2 7
    -4 -2 -6
    4 2 -6
    4 -2 6
    -4 2 6
    -4 -2 -5
    4 2 -5
    4 -2 5
    -4 2 5
    -4 -2 -4
    4 2 -4
    4 2 -4
    4 -2 4
    -4 2 4
    -4 -2 -3
    4 2 -3
    4 -2 3
    4 2 -3
    -4 2 3
    -4 2 3
    4 2 -2
    4 -2 2
    -4 -2 -2
    4 2 -2
    -4 -2 -2
    4 -2 2
    -4 2 2
    -4 -2 -1
    4 -2 1
    4 2 -1
    -4 -2 -1
    4 -2 1
    -4 2 1
    4 -2 1
    4 -2 0
    4 -2 0
    -4 -2 0
    4 2 0
    4 -2 0
    -4 2 0
    -4 -2 0
    4 -2 -1
    -4 -2 1
    4 2 1
    4 2 1
    -4 2 -1
    4 2 2
    4 2 2
    4 -2 -2
    -4 2 -2
    -4 -2 2
    -4 2 -3
    4 2 3
    4 2 3
    -4 -2 3
    4 -2 -3
    -4 2 -4
    4 2 4
    4 2 4
    -4 -2 4
    4 -2 -4
    -4 2 -5
    4 -2 -5
    4 2 5
    4 2 5
    -4 -2 5
    4 -2 -5
    -4 2 -6
    4 -2 -6
    4 2 6
    4 2 6
    -4 -2 6
    4 -2 -6
    -4 2 -7
    -4 -2 7
    4 -2 -7
    4 2 7
    4 2 7
    -4 -2 7
    4 -2 -8
    -4 2 -8
    -4 -2 8
    4 2 8
    -4 -2 8
    -4 -2 9
    4 -2 -9
    -4 -2 9
    4 -2 -10
    -4 -2 10
    -4 -2 10
    4 -2 -11
    -4 -2 11
    4 -2 -12
    -4 -2 12
    4 -2 -13
    -4 -2 13
    4 -2 -14
    -4 -2 14
    4 -2 -15
    -4 -2 15
    4 -2 -16
    -4 -2 16
    4 -2 -17
    -4 -2 17
    4 -2 -18
    -4 -2 18
    4 -2 -19
    -4 -2 19
    4 -2 -20
    -4 -2 20
    4 -2 -21
    -4 -2 21
    4 -2 -22
    -4 -2 22
    4 -2 -23
    -4 -2 23
    4 -2 -24
    -4 -2 24
    4 -2 -25
    -4 -2 25
    4 -2 -26
    -4 -2 26
    4 -2 -27
    -4 -2 27
    4 -2 -28
    -4 -2 28
    -4 -2 29
    -4 -2 30
    4 3 -30
    4 3 -29
    4 3 -28
    -4 -3 -27
    4 3 -27
    -4 3 27
    -4 -3 -26
    4 3 -26
    -4 -3 -25
    4 3 -25
    -4 -3 -24
    4 3 -24
    -4 3 24
    -4 -3 -23
    4 3 -23
    -4 3 23
    -4 -3 -22
    4 3 -22
    -4 3 22
    -4 -3 -21
    4 3 -21
    -4 3 21
    -4 -3 -20
    4 3 -20
    -4 3 20
    4 3 -19
    -4 -3 -19
    -4 3 19
    4 3 -18
    -4 -3 -18
    -4 3 18
    -4 -3 -17
    4 3 -17
    -4 3 17
    -4 -3 -16
    4 3 -16
    -4 3 16
    -4 -3 -15
    4 3 -15
    -4 3 15
    4 3 -14
    -4 -3 -14
    -4 3 14
    4 3 -13
    -4 -3 -13
    4 -3 13
    -4 3 13
    -4 -3 -12
    4 3 -12
    4 -3 12
    -4 3 12
    -4 -3 -11
    -4 -3 -11
    4 3 -11
    4 -3 11
    -4 3 11
    -4 -3 -10
    -4 -3 -10
    4 3 -10
    4 -3 10
    -4 3 10
    -4 -3 -9
    -4 -3 -9
    4 3 -9
    4 -3 9
    -4 3 9
    -4 -3 -8
    -4 -3 -8
    4 3 -8
    4 -3 8
    -4 3 8
    -4 -3 -7
    4 3 -7
    -4 -3 -7
    4 -3 7
    -4 3 7
    -4 -3 -6
    4 3 -6
    -4 -3 -6
    4 -3 6
    -4 3 6
    -4 -3 -5
    -4 -3 -5
    4 3 -5
    4 3 -5
    4 -3 5
    -4 3 5
    -4 -3 -4
    4 3 -4
    4 -3 4
    4 3 -4
    -4 3 4
    -4 -3 -3
    4 3 -3
    4 -3 3
    -4 3 3
    4 -3 2
    -4 -3 -2
    4 3 -2
    -4 -3 -2
    4 -3 2
    4 -3 2
    4 -3 1
    -4 -3 -1
    4 -3 1
    4 3 -1
    -4 -3 -1
    -4 3 1
    4 -3 1
    4 -3 0
    4 3 0
    4 3 0
    -4 -3 0
    -4 -3 0
    4 -3 0
    -4 3 0
    4 -3 -1
    4 3 1
    4 3 1
    -4 3 -1
    -4 -3 1
    4 3 2
    4 3 2
    4 -3 -2
    -4 3 -2
    -4 -3 2
    -4 3 -3
    4 -3 -3
    4 3 3
    4 3 3
    -4 -3 3
    -4 3 -4
    4 3 4
    4 3 4
    -4 -3 4
    4 -3 -4
    -4 3 -5
    4 -3 -5
    4 3 5
    4 3 5
    4 -3 -5
    -4 -3 5
    -4 3 -6
    4 -3 -6
    4 3 6
    4 3 6
    -4 -3 6
    4 -3 -6
    -4 -3 7
    4 -3 -7
    -4 3 -7
    4 3 7
    4 3 7
    -4 -3 7
    -4 3 -8
    4 -3 -8
    -4 -3 8
    4 -3 -9
    -4 -3 9
    -4 -3 10
    4 -3 -10
    -4 -3 10
    -4 -3 11
    4 -3 -11
    -4 -3 11
    4 -3 -12
    -4 -3 12
    4 -3 -13
    -4 -3 13
    4 -3 -14
    -4 -3 14
    4 -3 -15
    -4 -3 15
    4 -3 -16
    -4 -3 16
    4 -3 -17
    -4 -3 17
    4 -3 -18
    -4 -3 18
    4 -3 -19
    -4 -3 19
    4 -3 -20
    -4 -3 20
    4 -3 -21
    -4 -3 21
    4 -3 -22
    -4 -3 22
    4 -3 -23
    -4 -3 23
    4 -3 -24
    -4 -3 24
    4 -3 -25
    -4 -3 25
    4 -3 -26
    -4 -3 26
    4 -3 -27
    -4 -3 27
    4 -3 -28
    -4 -3 28
    -4 -3 29
    -4 -3 30
    4 4 -30
    4 4 -29
    4 4 -28
    -4 -4 -27
    4 4 -27
    -4 4 27
    -4 -4 -26
    4 4 -26
    -4 4 26
    -4 -4 -25
    4 4 -25
    -4 4 25
    4 4 -24
    -4 -4 -24
    -4 4 24
    4 4 -23
    -4 -4 -23
    -4 4 23
    -4 -4 -22
    4 4 -22
    -4 -4 -21
    4 4 -21
    -4 4 21
    -4 -4 -20
    4 4 -20
    -4 4 20
    -4 -4 -19
    4 4 -19
    -4 4 19
    -4 -4 -18
    4 4 -18
    -4 4 18
    -4 -4 -17
    4 4 -17
    -4 4 17
    -4 -4 -16
    4 4 -16
    -4 4 16
    4 4 -15
    -4 4 15
    -4 -4 -14
    4 4 -14
    4 -4 14
    -4 4 14
    -4 -4 -13
    4 4 -13
    4 -4 13
    -4 4 13
    -4 -4 -12
    -4 -4 -12
    4 4 -12
    4 -4 12
    -4 4 12
    -4 -4 -11
    -4 -4 -11
    4 4 -11
    4 -4 11
    -4 4 11
    -4 -4 -10
    -4 -4 -10
    4 4 -10
    4 -4 10
    -4 4 10
    -4 -4 -9
    -4 -4 -9
    4 4 -9
    4 -4 9
    -4 4 9
    -4 -4 -8
    -4 -4 -8
    4 4 -8
    4 -4 8
    -4 4 8
    -4 -4 -7
    -4 -4 -7
    4 4 -7
    4 4 -7
    4 -4 7
    -4 4 7
    -4 -4 -6
    -4 -4 -6
    4 4 -6
    4 4 -6
    4 -4 6
    -4 4 6
    -4 -4 -5
    -4 -4 -5
    4 -4 5
    4 4 -5
    -4 4 5
    -4 -4 -4
    -4 -4 -4
    4 4 -4
    4 -4 4
    -4 4 4
    -4 -4 -3
    -4 -4 -3
    4 4 -3
    4 -4 3
    -4 4 3
    4 -4 3
    -4 -4 -2
    4 4 -2
    -4 -4 -2
    4 -4 2
    4 -4 2
    -4 4 2
    4 -4 1
    -4 -4 -1
    4 4 -1
    -4 -4 -1
    4 -4 1
    -4 -4 0
    4 -4 0
    4 4 0
    -4 -4 0
    -4 4 0
    4 -4 0
    4 -4 -1
    4 4 1
    -4 -4 1
    4 4 1
    -4 4 -1
    -4 -4 1
    4 4 2
    4 4 2
    -4 -4 2
    -4 4 -2
    4 -4 -2
    4 4 3
    4 4 3
    -4 4 -3
    -4 -4 3
    4 -4 -3
    -4 4 -4
    4 4 4
    4 4 4
    -4 -4 4
    4 -4 -4
    4 -4 -5
    -4 4 -5
    4 4 5
    4 4 5
    4 -4 -5
    -4 -4 5
    4 4 6
    4 -4 -6
    -4 -4 6
    -4 4 -6
    -4 -4 6
    4 -4 -6
    4 4 7
    4 -4 -7
    -4 4 -7
    -4 -4 7
    -4 -4 7
    -4 -4 8
    4 -4 -8
    -4 -4 8
    4 -4 -9
    -4 -4 9
    4 -4 -10
    -4 -4 10
    4 -4 -11
    -4 -4 11
    4 -4 -12
    -4 -4 12
    4 -4 -13
    -4 -4 13
    4 -4 -14
    -4 -4 14
    4 -4 -15
    -4 -4 15
    4 -4 -16
    -4 -4 16
    4 -4 -17
    -4 -4 17
    4 -4 -18
    -4 -4 18
    4 -4 -19
    -4 -4 19
    4 -4 -20
    -4 -4 20
    4 -4 -21
    -4 -4 21
    4 -4 -22
    -4 -4 22
    4 -4 -23
    -4 -4 23
    4 -4 -24
    -4 -4 24
    4 -4 -25
    -4 -4 25
    4 -4 -26
    -4 -4 26
    4 -4 -27
    -4 -4 27
    -4 -4 28
    4 5 -28
    -4 -5 -27
    4 5 -27
    4 5 -26
    -4 -5 -26
    -4 5 26
    4 5 -25
    -4 -5 -25
    -4 -5 -24
    4 5 -24
    -4 5 24
    -4 -5 -23
    4 5 -23
    -4 5 23
    -4 -5 -22
    4 5 -22
    -4 5 22
    -4 -5 -21
    4 5 -21
    -4 5 21
    -4 -5 -20
    4 5 -20
    -4 5 20
    -4 -5 -19
    4 5 -19
    -4 5 19
    -4 -5 -18
    4 5 -18
    -4 5 18
    -4 -5 -17
    4 5 -17
    -4 5 17
    -4 -5 -16
    4 5 -16
    -4 5 16
    -4 -5 -15
    4 5 -15
    -4 5 15
    -4 -5 -14
    -4 -5 -14
    4 5 -14
    4 -5 14
    -4 5 14
    -4 -5 -13
    -4 -5 -13
    4 5 -13
    4 -5 13
    -4 5 13
    -4 -5 -12
    4 5 -12
    -4 -5 -12
    4 -5 12
    -4 5 12
    -4 -5 -11
    4 5 -11
    -4 -5 -11
    4 -5 11
    -4 5 11
    -4 -5 -10
    -4 -5 -10
    4 5 -10
    4 -5 10
    -4 5 10
    -4 -5 -9
    -4 -5 -9
    4 -5 9
    -4 5 9
    -4 -5 -8
    -4 -5 -8
    4 5 -8
    4 -5 8
    -4 5 8
    -4 -5 -7
    -4 -5 -7
    4 -5 7
    4 5 -7
    -4 5 7
    -4 -5 -6
    -4 -5 -6
    4 -5 6
    4 5 -6
    -4 5 6
    -4 -5 -5
    -4 -5 -5
    4 5 -5
    4 -5 5
    -4 5 5
    4 -5 5
    -4 -5 -4
    -4 -5 -4
    4 5 -4
    4 -5 4
    -4 5 4
    4 -5 4
    -4 -5 -3
    -4 -5 -3
    4 5 -3
    4 -5 3
    4 -5 3
    -4 5 3
    -4 -5 -2
    -4 -5 -2
    4 -5 2
    4 5 -2
    4 -5 2
    -4 5 2
    -4 -5 -1
    -4 -5 -1
    4 5 -1
    4 -5 1
    4 -5 0
    -4 -5 0
    4 5 0
    4 -5 0
    -4 -5 0
    4 -5 -1
    4 5 1
    -4 -5 1
    -4 -5 1
    4 5 2
    4 5 2
    -4 -5 2
    4 -5 -2
    -4 5 -2
    4 5 3
    4 5 3
    -4 -5 3
    4 -5 -3
    -4 5 -3
    4 5 4
    4 -5 -4
    -4 -5 4
    -4 5 -4
    4 5 5
    -4 5 -5
    4 -5 -5
    -4 -5 5
    -4 5 -6
    4 -5 -6
    -4 -5 6
    4 5 6
    -4 -5 6
    4 5 7
    -4 -5 7
    4 -5 -7
    -4 5 -7
    -4 -5 7
    4 -5 -7
    -4 -5 8
    -4 5 -8
    4 -5 -8
    -4 -5 8
    -4 -5 9
    4 -5 -9
    4 -5 -10
    -4 -5 10
    -4 -5 11
    4 -5 -11
    4 -5 -12
    -4 -5 12
    4 -5 -13
    4 -5 -14
    -4 -5 14
    4 -5 -15
    -4 -5 15
    4 -5 -16
    -4 -5 16
    4 -5 -17
    -4 -5 17
    4 -5 -18
    -4 -5 18
    4 -5 -19
    -4 -5 19
    4 -5 -20
    -4 -5 20
    4 -5 -21
    -4 -5 21
    4 -5 -22
    -4 -5 22
    4 -5 -23
    -4 -5 23
    4 -5 -24
    -4 -5 24
    4 -5 -25
    -4 -5 25
    4 -5 -26
    -4 -5 26
    4 -5 -27
    -4 -6 -27
    -4 -6 -26
    4 6 -25
    -4 -6 -25
    -4 6 25
    4 6 -24
    -4 6 24
    -4 -6 -23
    4 6 -23
    -4 6 23
    -4 -6 -22
    4 6 -22
    -4 6 22
    -4 -6 -21
    4 6 -21
    -4 6 21
    -4 -6 -20
    4 6 -20
    -4 6 20
    -4 -6 -19
    4 6 -19
    -4 6 19
    -4 -6 -18
    4 6 -18
    -4 6 18
    -4 -6 -17
    4 6 -17
    -4 6 17
    4 6 -16
    -4 -6 -16
    -4 -6 -16
    -4 6 16
    -4 -6 -15
    -4 -6 -15
    4 -6 15
    -4 6 15
    -4 -6 -14
    4 -6 14
    -4 6 14
    -4 -6 -13
    -4 -6 -13
    4 -6 13
    -4 6 13
    -4 -6 -12
    -4 -6 -12
    4 -6 12
    -4 6 12
    -4 -6 -11
    -4 -6 -11
    4 -6 11
    4 6 -11
    -4 6 11
    -4 -6 -10
    -4 -6 -10
    4 6 -10
    4 -6 10
    -4 6 10
    -4 -6 -9
    4 -6 9
    4 6 -9
    -4 6 9
    -4 -6 -8
    -4 -6 -8
    4 6 -8
    4 -6 8
    -4 6 8
    -4 -6 -7
    -4 -6 -7
    4 6 -7
    4 -6 7
    -4 6 7
    4 -6 7
    -4 -6 -6
    -4 -6 -6
    4 6 -6
    4 -6 6
    4 -6 6
    -4 6 6
    -4 -6 -5
    -4 -6 -5
    4 -6 5
    4 6 -5
    -4 6 5
    4 -6 5
    -4 -6 -4
    -4 -6 -4
    4 -6 4
    4 6 -4
    4 -6 4
    -4 6 4
    -4 -6 -3
    -4 -6 -3
    4 6 -3
    4 -6 3
    -4 6 3
    4 -6 3
    -4 -6 -2
    -4 -6 -2
    4 -6 2
    4 6 -2
    -4 6 2
    4 -6 2
    -4 -6 -1
    -4 -6 -1
    -4 -6 -1
    4 6 -1
    -4 6 1
    4 -6 1
    -4 -6 0
    -4 -6 0
    4 6 0
    -4 -6 1
    4 -6 -1
    -4 -6 1
    -4 -6 2
    -4 -6 2
    4 -6 -2
    4 6 3
    4 -6 -3
    -4 -6 3
    4 6 4
    -4 -6 4
    4 -6 -4
    4 6 5
    -4 6 -5
    4 -6 -5
    -4 -6 5
    -4 6 -6
    4 6 6
    4 -6 -6
    -4 -6 6
    -4 -6 6
    4 -6 -6
    -4 -6 7
    -4 6 -7
    4 -6 -7
    4 6 7
    -4 -6 7
    -4 -6 8
    4 -6 -8
    -4 6 -8
    -4 -6 8
    -4 -6 9
    4 -6 -9
    -4 -6 9
    -4 -6 10
    4 -6 -10
    -4 -6 11
    4 -6 -11
    -4 -6 12
    4 -6 -12
    4 -6 -13
    4 -6 -14
    4 -6 -15
    4 -6 -16
    4 -6 -17
    4 -6 -18
    -4 -6 18
    4 -6 -19
    -4 -6 19
    4 -6 -20
    -4 -6 20
    4 -6 -21
    -4 -6 21
    4 -6 -22
    -4 -6 22
    4 -6 -23
    -4 -6 23
    4 -6 -24
    -4 -6 24
    4 -6 -25
    4 -6 -26
    -4 -7 -26
    -4 -7 -25
    -4 7 25
    -4 -7 -24
    -4 7 24
    -4 -7 -23
    -4 7 23
    -4 -7 -22
    -4 7 22
    -4 -7 -21
    -4 7 21
    -4 -7 -20
    -4 7 20
    -4 -7 -19
    -4 -7 -19
    -4 7 19
    -4 -7 -18
    -4 -7 -18
    -4 7 18
    -4 -7 -17
    -4 -7 -17
    -4 7 17
    -4 -7 -16
    -4 -7 -16
    -4 7 16
    -4 -7 -15
    -4 -7 -15
    4 -7 15
    -4 7 15
    -4 -7 -14
    -4 -7 -14
    4 -7 14
    -4 7 14
    -4 -7 -13
    -4 -7 -13
    4 -7 13
    4 7 -13
    -4 7 13
    -4 -7 -12
    -4 -7 -12
    4 -7 12
    4 7 -12
    -4 7 12
    -4 -7 -11
    -4 -7 -11
    4 7 -11
    4 -7 11
    -4 7 11
    -4 -7 -10
    -4 -7 -10
    4 -7 10
    4 7 -10
    -4 7 10
    -4 -7 -9
    -4 -7 -9
    4 -7 9
    4 7 -9
    -4 7 9
    4 -7 9
    -4 -7 -8
    -4 -7 -8
    4 7 -8
    4 -7 8
    -4 7 8
    4 -7 8
    -4 -7 -7
    -4 -7 -7
    4 7 -7
    4 -7 7
    4 -7 7
    -4 7 7
    -4 -7 -6
    -4 -7 -6
    4 -7 6
    4 7 -6
    -4 7 6
    4 -7 6
    -4 -7 -5
    4 7 -5
    4 -7 5
    -4 7 5
    4 -7 5
    -4 -7 -4
    -4 -7 -4
    4 -7 4
    4 7 -4
    4 -7 4
    -4 7 4
    -4 -7 -3
    -4 -7 -3
    4 -7 3
    4 -7 3
    -4 7 3
    -4 -7 -2
    -4 -7 -2
    4 -7 2
    -4 7 2
    -4 -7 -1
    -4 -7 -1
    4 -7 1
    -4 -7 -1
    -4 7 1
    -4 -7 0
    -4 -7 0
    -4 -7 1
    -4 -7 1
    -4 -7 2
    -4 -7 2
    4 -7 -2
    -4 -7 3
    4 -7 -3
    4 -7 -4
    -4 -7 4
    4 7 5
    -4 -7 5
    4 -7 -5
    -4 -7 6
    4 -7 -6
    4 7 6
    -4 -7 6
    -4 -7 7
    -4 7 -7
    4 -7 -7
    -4 -7 7
    -4 -7 8
    -4 7 -8
    -4 -7 8
    -4 -7 9
    4 -7 -9
    -4 -7 9
    -4 -7 10
    4 -7 -10
    4 -7 -11
    4 -7 -12
    4 -7 -13
    4 -7 -14
    4 -7 -15
    4 -7 -16
    4 -7 -17
    4 -7 -18
    4 -7 -19
    4 -7 -20
    4 -7 -21
    4 -7 -22
    4 -7 -23
    4 -7 -24
    4 -7 -25
    -4 -8 -26
    -4 -8 -25
    -4 -8 -24
    -4 -8 -24
    -4 8 24
    -4 -8 -23
    -4 -8 -23
    -4 8 23
    -4 -8 -22
    -4 -8 -22
    -4 8 22
    -4 -8 -21
    -4 -8 -21
    -4 8 21
    -4 -8 -20
    -4 -8 -20
    -4 8 20
    -4 -8 -19
    -4 -8 -19
    -4 8 19
    -4 -8 -18
    -4 -8 -18
    -4 8 18
    -4 -8 -17
    -4 -8 -17
    -4 8 17
    -4 -8 -16
    -4 -8 -16
    -4 8 16
    -4 -8 -15
    -4 -8 -15
    4 -8 15
    -4 8 15
    -4 -8 -14
    -4 -8 -14
    4 -8 14
    -4 8 14
    -4 -8 -13
    -4 -8 -13
    4 -8 13
    -4 8 13
    -4 -8 -12
    -4 -8 -12
    4 -8 12
    -4 8 12
    -4 -8 -11
    -4 -8 -11
    4 -8 11
    -4 8 11
    -4 -8 -10
    -4 -8 -10
    4 -8 10
    -4 8 10
    -4 -8 -9
    -4 -8 -9
    4 -8 9
    -4 8 9
    4 -8 9
    -4 -8 -8
    -4 -8 -8
    4 -8 8
    -4 8 8
    4 -8 8
    -4 -8 -7
    -4 -8 -7
    4 -8 7
    4 -8 7
    -4 8 7
    -4 -8 -6
    -4 -8 -6
    4 -8 6
    4 -8 6
    -4 8 6
    -4 -8 -5
    -4 -8 -5
    4 -8 5
    4 -8 5
    -4 8 5
    -4 -8 -4
    -4 -8 -4
    4 -8 4
    4 -8 4
    -4 8 4
    -4 -8 -3
    -4 -8 -3
    4 -8 3
    4 -8 3
    -4 8 3
    -4 -8 -2
    4 -8 2
    -4 8 2
    -4 -8 -1
    4 -8 1
    -4 -8 -1
    -4 8 1
    -4 -8 0
    -4 -8 0
    -4 -8 0
    -4 -8 1
    -4 -8 1
    -4 -8 1
    -4 -8 2
    -4 -8 2
    -4 -8 2
    -4 -8 3
    4 -8 -3
    -4 -8 3
    -4 -8 4
    -4 -8 4
    4 -8 -4
    -4 -8 4
    -4 -8 5
    -4 -8 5
    -4 -8 5
    4 -8 -5
    -4 -8 6
    4 -8 -6
    4 8 6
    -4 -8 6
    -4 -8 7
    4 -8 -7
    -4 -8 7
    -4 8 -8
    4 -8 -8
    -4 8 -9
    4 -8 -9
    -4 -8 9
    4 -8 -10
    4 -8 -11
    4 -8 -12
    4 -8 -13
    4 -8 -14
    4 -8 -15
    4 -8 -16
    4 -8 -17
    4 -8 -18
    4 -8 -19
    4 -8 -20
    4 -8 -21
    4 -8 -22
    4 -8 -23
    4 -8 -24
    -4 -9 -25
    -4 -9 -24
    -4 -9 -23
    -4 -9 -23
    -4 9 23
    -4 -9 -22
    -4 -9 -22
    -4 9 22
    -4 -9 -21
    -4 9 21
    -4 -9 -20
    -4 -9 -20
    -4 -9 -19
    -4 -9 -19
    -4 9 19
    -4 -9 -18
    -4 -9 -18
    -4 9 18
    -4 -9 -17
    -4 -9 -17
    -4 9 17
    -4 -9 -16
    -4 -9 -16
    -4 9 16
    -4 -9 -15
    -4 -9 -15
    4 -9 15
    -4 9 15
    -4 -9 -14
    -4 -9 -14
    4 -9 14
    -4 9 14
    -4 -9 -13
    -4 -9 -13
    4 -9 13
    -4 9 13
    -4 -9 -12
    -4 -9 -12
    4 -9 12
    -4 9 12
    -4 -9 -11
    -4 -9 -11
    4 -9 11
    -4 9 11
    -4 -9 -10
    -4 -9 -10
    4 -9 10
    -4 9 10
    -4 -9 -9
    -4 -9 -9
    4 -9 9
    -4 9 9
    -4 -9 -8
    -4 -9 -8
    4 -9 8
    -4 9 8
    -4 -9 -7
    -4 -9 -7
    4 -9 7
    -4 9 7
    -4 -9 -6
    -4 -9 -6
    4 -9 6
    4 -9 6
    -4 9 6
    -4 -9 -5
    -4 -9 -5
    4 -9 5
    -4 9 5
    4 -9 5
    -4 -9 -4
    -4 -9 -4
    4 -9 4
    4 -9 4
    -4 9 4
    -4 -9 -3
    -4 -9 -3
    4 -9 3
    4 -9 3
    -4 9 3
    -4 -9 -2
    -4 -9 -2
    4 -9 2
    -4 9 2
    -4 -9 -1
    -4 -9 -1
    4 -9 1
    -4 9 1
    -4 -9 0
    -4 -9 0
    -4 -9 0
    -4 -9 1
    -4 -9 1
    -4 -9 2
    -4 -9 2
    -4 -9 2
    -4 -9 3
    -4 -9 3
    4 -9 -3
    4 -9 -3
    -4 -9 3
    -4 -9 4
    4 -9 -4
    -4 -9 4
    -4 -9 5
    4 -9 -5
    -4 -9 5
    4 -9 -5
    4 -9 -6
    -4 -9 6
    4 -9 -7
    -4 -9 7
    4 -9 -8
    -4 -9 8
    4 -9 -9
    -4 -9 9
    4 -9 -10
    4 -9 -11
    4 -9 -12
    4 -9 -13
    4 -9 -14
    4 -9 -15
    4 -9 -16
    4 -9 -17
    4 -9 -18
    4 -9 -19
    4 -9 -20
    4 -9 -21
    4 -9 -22
    4 -9 -23
    -4 -10 -24
    -4 -10 -23
    -4 -10 -22
    -4 -10 -22
    -4 10 22
    -4 -10 -21
    -4 -10 -21
    -4 10 21
    -4 -10 -20
    -4 -10 -20
    -4 10 20
    -4 -10 -19
    -4 -10 -19
    -4 10 19
    -4 -10 -18
    -4 -10 -18
    -4 10 18
    -4 -10 -17
    -4 -10 -17
    -4 10 17
    -4 -10 -16
    -4 -10 -16
    -4 10 16
    -4 -10 -15
    -4 -10 -15
    -4 10 15
    -4 -10 -14
    -4 -10 -14
    4 -10 14
    -4 10 14
    -4 -10 -13
    -4 -10 -13
    4 -10 13
    -4 10 13
    -4 -10 -12
    -4 -10 -12
    4 -10 12
    -4 10 12
    -4 -10 -11
    -4 -10 -11
    4 -10 11
    -4 10 11
    -4 -10 -10
    -4 -10 -10
    4 -10 10
    -4 10 10
    -4 -10 -9
    -4 -10 -9
    4 -10 9
    -4 10 9
    -4 -10 -8
    -4 -10 -8
    4 -10 8
    -4 10 8
    -4 -10 -7
    -4 -10 -7
    4 -10 7
    -4 10 7
    -4 -10 -6
    -4 -10 -6
    4 -10 6
    -4 10 6
    -4 -10 -5
    -4 -10 -5
    4 -10 5
    -4 10 5
    -4 -10 -4
    -4 -10 -4
    4 -10 4
    -4 10 4
    -4 -10 -3
    -4 -10 -3
    4 -10 3
    -4 10 3
    -4 -10 -2
    -4 10 2
    -4 -10 -2
    -4 -10 -1
    -4 10 1
    -4 -10 -1
    -4 -10 0
    -4 -10 0
    -4 -10 1
    -4 -10 1
    -4 -10 2
    -4 -10 2
    -4 -10 3
    -4 -10 3
    4 -10 -4
    -4 -10 4
    4 -10 -5
    4 -10 -5
    -4 -10 5
    4 -10 -6
    -4 -10 6
    4 -10 -7
    -4 -10 7
    4 -10 -8
    -4 -10 8
    4 -10 -9
    -4 -10 9
    4 -10 -10
    4 -10 -11
    4 -10 -12
    4 -10 -13
    4 -10 -14
    4 -10 -15
    4 -10 -16
    4 -10 -17
    4 -10 -18
    4 -10 -19
    4 -10 -20
    4 -10 -21
    4 -10 -22
    -4 -11 -24
    -4 -11 -23
    -4 -11 -22
    -4 -11 -21
    -4 -11 -21
    -4 11 21
    -4 -11 -20
    -4 -11 -20
    -4 11 20
    -4 -11 -19
    -4 -11 -19
    -4 11 19
    -4 -11 -18
    -4 -11 -18
    -4 11 18
    -4 -11 -17
    -4 -11 -17
    -4 11 17
    -4 -11 -16
    -4 -11 -16
    -4 11 16
    -4 -11 -15
    -4 -11 -15
    -4 11 15
    -4 -11 -14
    -4 -11 -14
    -4 11 14
    -4 -11 -13
    -4 -11 -13
    -4 11 13
    -4 -11 -12
    -4 -11 -12
    -4 11 12
    -4 -11 -11
    -4 -11 -11
    4 -11 11
    -4 11 11
    -4 -11 -10
    -4 -11 -10
    4 -11 10
    -4 11 10
    -4 -11 -9
    -4 -11 -9
    4 -11 9
    -4 11 9
    -4 -11 -8
    -4 -11 -8
    4 -11 8
    -4 11 8
    -4 -11 -7
    -4 -11 -7
    4 -11 7
    -4 11 7
    -4 -11 -6
    -4 -11 -6
    4 -11 6
    -4 11 6
    -4 -11 -5
    -4 -11 -5
    4 -11 5
    -4 11 5
    -4 -11 -4
    -4 -11 -4
    4 -11 4
    -4 11 4
    -4 -11 -3
    -4 -11 -3
    4 -11 3
    -4 11 3
    -4 -11 -2
    -4 11 2
    -4 -11 -1
    -4 11 1
    -4 -11 0
    -4 -11 1
    -4 -11 2
    -4 -11 3
    -4 -11 4
    4 -11 -5
    -4 -11 5
    4 -11 -6
    -4 -11 6
    4 -11 -7
    -4 -11 7
    4 -11 -8
    -4 -11 8
    4 -11 -9
    -4 -11 9
    4 -11 -10
    4 -11 -11
    4 -11 -12
    4 -11 -13
    4 -11 -14
    4 -11 -15
    4 -11 -16
    4 -11 -17
    4 -11 -18
    4 -11 -19
    4 -11 -20
    -4 -12 -22
    -4 -12 -21
    -4 -12 -20
    -4 -12 -20
    -4 12 20
    -4 -12 -19
    -4 -12 -19
    -4 12 19
    -4 -12 -18
    -4 -12 -18
    -4 12 18
    -4 -12 -17
    -4 -12 -17
    -4 -12 -16
    -4 -12 -16
    -4 12 16
    -4 -12 -15
    -4 -12 -15
    -4 12 15
    -4 -12 -14
    -4 -12 -14
    -4 12 14
    -4 -12 -13
    -4 -12 -13
    -4 12 13
    -4 -12 -12
    -4 -12 -12
    -4 12 12
    -4 -12 -11
    -4 -12 -11
    -4 12 11
    -4 -12 -10
    -4 -12 -10
    -4 12 10
    -4 -12 -9
    -4 12 9
    -4 -12 -8
    4 -12 8
    -4 12 8
    -4 -12 -7
    4 -12 7
    -4 12 7
    -4 -12 -6
    4 -12 6
    -4 12 6
    -4 -12 -5
    4 -12 5
    -4 12 5
    -4 -12 -4
    4 -12 4
    -4 12 4
    4 -12 3
    -4 12 3
    -4 -12 -3
    -4 12 2
    -4 -12 -2
    -4 -12 -1
    -4 -12 0
    -4 -12 1
    -4 -12 2
    -4 -12 3
    4 -12 -4
    -4 -12 4
    4 -12 -5
    -4 -12 5
    4 -12 -6
    -4 -12 6
    4 -12 -7
    -4 -12 7
    4 -12 -8
    -4 -12 8
    4 -12 -9
    -4 -12 9
    4 -12 -10
    4 -12 -11
    4 -12 -12
    4 -12 -13
    4 -12 -14
    4 -12 -15
    4 -12 -16
    4 -12 -17
    4 -12 -18
    4 -12 -19
    -4 -13 -19
    -4 13 19
    -4 -13 -18
    -4 13 18
    -4 -13 -17
    -4 13 17
    -4 -13 -16
    -4 13 16
    -4 -13 -15
    -4 13 15
    -4 -13 -14
    -4 13 14
    -4 -13 -13
    -4 13 13
    -4 -13 -12
    -4 13 12
    -4 -13 -11
    -4 13 11
    -4 -13 -10
    -4 13 10
    -4 -13 -9
    -4 13 9
    -4 -13 -8
    -4 13 8
    -4 -13 -7
    -4 13 7
    -4 -13 -6
    -4 13 6
    -4 -13 -5
    4 -13 4
    -4 -13 -4
    -4 -13 -3
    4 -13 3
    -4 -13 -2
    -4 -13 -1
    -4 -13 0
    -4 -13 1
    -4 -13 2
    -4 -13 3
    4 -13 -4
    -4 -13 4
    4 -13 -5
    -4 -13 5
    4 -13 -6
    -4 -13 6
    4 -13 -7
    -4 -13 7
    4 -13 -8
    -4 -13 8
    4 -13 -9
    -4 -13 9
    4 -13 -10
    4 -13 -11
    4 -13 -12
    4 -13 -13
    4 -13 -14
    4 -13 -15
    4 -13 -16
    4 -13 -17
    -4 14 18
    -4 -14 -17
    -4 14 17
    -4 -14 -16
    -4 14 16
    -4 -14 -15
    -4 14 15
    -4 -14 -14
    -4 14 14
    -4 -14 -13
    -4 14 13
    -4 -14 -12
    -4 14 12
    -4 -14 -11
    -4 14 11
    -4 -14 -10
    -4 14 10
    -4 -14 -9
    -4 -14 -8
    -4 -14 -7
    -4 -14 -6
    -4 -14 -5
    -4 -14 -4
    -4 -14 -3
    -4 -14 -2
    -4 -14 -1
    -4 -14 0
    -4 -14 1
    -4 -14 2
    4 -14 -3
    -4 -14 3
    4 -14 -4
    -4 -14 4
    4 -14 -5
    -4 -14 5
    4 -14 -6
    -4 -14 6
    4 -14 -7
    -4 -14 7
    4 -14 -8
    -4 -14 8
    4 -14 -9
    -4 -14 9
    4 -14 -10
    4 -14 -11
    4 -14 -12
    4 -14 -13
    4 -14 -14
    4 -14 -15
    -4 15 17
    -4 -15 -15
    -4 -15 -14
    -4 -15 -13
    -4 -15 -12
    -4 -15 -11
    -4 -15 -10
    -4 -15 -9
    -4 -15 -8
    -4 -15 -7
    -4 -15 -6
    -4 -15 -5
    -4 -15 -4
    -4 -15 -3
    -4 -15 -2
    -4 -15 -1
    -4 -15 0
    -4 -15 1
    4 -15 -2
    -4 -15 2
    4 -15 -3
    -4 -15 3
    4 -15 -4
    -4 -15 4
    4 -15 -5
    -4 -15 5
    4 -15 -6
    -4 -15 6
    4 -15 -7
    -4 -15 7
    4 -15 -8
    -4 -15 8
    4 -15 -9
    4 -15 -10
    4 -15 -11
    4 -15 -12
    -4 -16 -13
    -4 -16 -12
    -4 -16 -11
    -4 -16 -10
    -4 -16 -9
    -4 -16 -8
    -4 -16 -7
    -4 -16 -6
    -4 -16 -5
    -4 -16 -4
    -4 -16 -3
    -4 -16 -2
    -4 -16 -1
    -4 -16 0
    -4 -16 1
    4 -16 -2
    -4 -16 2
    4 -16 -3
    -4 -16 3
    4 -16 -4
    -4 -16 4
    4 -16 -5
    -4 -16 5
    4 -16 -6
    -4 -16 6
    4 -16 -7
    -4 -16 7
    4 -16 -8
    -4 -16 8
    -4 -17 -11
    -4 -17 -10
    -4 -17 -9
    -4 -17 -8
    -4 -17 -7
    -4 -17 -6
    -4 -17 -5
    -4 -17 -4
    -4 -17 -3
    4 -17 -1
    4 -17 -2
    -5 0 0
    5 0 0
    5 0 1
    5 0 -1
    -5 0 1
    -5 0 -1
    5 0 2
    5 0 -2
    -5 0 -2
    -5 0 2
    -5 0 -3
    5 0 3
    -5 0 3
    5 0 -4
    -5 0 -4
    5 0 4
    5 0 4
    -5 0 4
    5 0 -5
    -5 0 -5
    5 0 5
    -5 0 5
    -5 0 -6
    5 0 -6
    5 0 6
    -5 0 6
    -5 0 -7
    5 0 -7
    5 0 7
    5 0 -8
    -5 0 -8
    5 0 8
    -5 0 8
    -5 0 -9
    5 0 -9
    5 0 9
    -5 0 9
    -5 0 -10
    5 0 -10
    5 0 10
    -5 0 10
    -5 0 -11
    5 0 -11
    5 0 11
    -5 0 11
    -5 0 -12
    5 0 -12
    5 0 12
    -5 0 12
    5 0 -13
    -5 0 -13
    -5 0 13
    5 0 -14
    -5 0 14
    5 0 -15
    -5 0 15
    5 0 -16
    -5 0 16
    5 0 -17
    -5 0 17
    5 0 -18
    -5 0 18
    5 0 -19
    -5 0 19
    5 0 -20
    -5 0 20
    5 0 -21
    -5 0 21
    5 0 -22
    -5 0 22
    5 0 -23
    -5 0 23
    5 0 -24
    -5 0 24
    5 0 -25
    -5 0 25
    5 0 -26
    -5 0 26
    5 0 -27
    -5 0 27
    5 0 -28
    -5 0 28
    5 0 -29
    5 1 -29
    5 1 -28
    5 1 -27
    -5 1 27
    5 1 -26
    -5 1 26
    5 1 -25
    -5 1 25
    5 1 -24
    -5 1 24
    5 1 -23
    -5 -1 -23
    -5 1 23
    5 1 -22
    -5 -1 -22
    -5 1 22
    -5 -1 -21
    5 1 -21
    -5 1 21
    -5 -1 -20
    5 1 -20
    -5 1 20
    5 1 -19
    -5 -1 -19
    -5 1 19
    5 1 -18
    -5 -1 -18
    -5 1 18
    5 1 -17
    -5 1 17
    5 1 -16
    -5 1 16
    5 1 -15
    -5 1 15
    5 1 -14
    -5 1 14
    -5 -1 -13
    5 1 -13
    5 -1 13
    -5 1 13
    -5 -1 -12
    5 1 -12
    5 -1 12
    -5 1 12
    -5 -1 -11
    5 1 -11
    5 -1 11
    -5 1 11
    -5 -1 -10
    5 1 -10
    5 -1 10
    -5 1 10
    -5 -1 -9
    5 1 -9
    5 -1 9
    -5 1 9
    -5 -1 -8
    5 1 -8
    5 -1 8
    -5 1 8
    5 1 -7
    -5 -1 -7
    5 -1 7
    -5 1 7
    -5 -1 -6
    5 1 -6
    5 -1 6
    -5 1 6
    -5 -1 -5
    5 1 -5
    5 -1 5
    -5 1 5
    5 1 -4
    -5 -1 -4
    5 1 -4
    5 -1 4
    -5 1 4
    5 1 -3
    5 -1 3
    -5 -1 -3
    5 -1 3
    5 1 -3
    -5 1 3
    5 -1 2
    -5 -1 -2
    5 -1 2
    5 1 -2
    -5 1 2
    5 -1 1
    5 1 -1
    5 -1 1
    -5 -1 -1
    -5 1 1
    5 -1 0
    5 -1 0
    5 1 0
    -5 1 0
    -5 -1 0
    5 -1 -1
    5 -1 -1
    5 1 1
    -5 -1 1
    -5 1 -1
    5 1 2
    5 -1 -2
    -5 1 -2
    -5 -1 2
    -5 1 -3
    5 1 3
    5 1 3
    -5 -1 3
    -5 1 -4
    5 1 4
    5 1 4
    -5 -1 4
    -5 1 -5
    5 -1 -5
    5 1 5
    5 1 5
    -5 -1 5
    -5 1 -6
    5 -1 -6
    5 1 6
    -5 -1 6
    -5 1 -7
    5 -1 -7
    5 1 7
    -5 -1 7
    5 -1 -8
    -5 1 -8
    5 1 8
    -5 1 -9
    5 -1 -9
    5 1 9
    -5 -1 9
    5 -1 -10
    -5 1 -10
    5 1 10
    -5 -1 10
    -5 1 -11
    5 -1 -11
    5 1 11
    -5 -1 11
    5 -1 -12
    -5 1 -12
    -5 -1 12
    5 -1 -13
    -5 -1 13
    5 -1 -14
    -5 -1 14
    5 -1 -15
    -5 -1 15
    5 -1 -16
    -5 -1 16
    5 -1 -17
    -5 -1 17
    5 -1 -18
    -5 -1 18
    5 -1 -19
    -5 -1 19
    5 -1 -20
    -5 -1 20
    5 -1 -21
    -5 -1 21
    5 -1 -22
    -5 -1 22
    5 -1 -23
    -5 -1 23
    5 -1 -24
    -5 -1 24
    5 -1 -25
    -5 -1 25
    5 -1 -26
    -5 -1 26
    5 -1 -27
    -5 -1 27
    5 -1 -28
    -5 -1 28
    5 2 -29
    5 2 -28
    5 2 -27
    -5 -2 -27
    -5 2 27
    5 2 -26
    -5 -2 -26
    -5 2 26
    5 2 -25
    -5 -2 -25
    -5 2 25
    5 2 -24
    -5 -2 -24
    -5 2 24
    -5 -2 -23
    5 2 -23
    -5 2 23
    5 2 -22
    -5 -2 -22
    -5 2 22
    -5 -2 -21
    5 2 -21
    -5 2 21
    5 2 -20
    -5 -2 -20
    -5 2 20
    -5 -2 -19
    5 2 -19
    -5 2 19
    5 2 -18
    -5 -2 -18
    -5 2 18
    5 2 -17
    -5 -2 -17
    -5 2 17
    5 2 -16
    -5 -2 -16
    -5 2 16
    -5 -2 -15
    5 2 -15
    -5 -2 -15
    -5 2 15
    -5 -2 -14
    5 2 -14
    -5 -2 -14
    5 -2 14
    -5 2 14
    -5 -2 -13
    -5 -2 -13
    5 2 -13
    5 -2 13
    -5 2 13
    -5 -2 -12
    5 2 -12
    -5 -2 -12
    5 -2 12
    -5 2 12
    -5 -2 -11
    5 2 -11
    5 -2 11
    -5 2 11
    -5 -2 -10
    5 2 -10
    5 -2 10
    -5 2 10
    -5 -2 -9
    5 2 -9
    5 -2 9
    -5 2 9
    -5 -2 -8
    5 2 -8
    5 -2 8
    -5 2 8
    -5 -2 -7
    5 2 -7
    5 -2 7
    -5 2 7
    -5 -2 -6
    5 2 -6
    5 -2 6
    -5 2 6
    -5 -2 -5
    5 2 -5
    5 2 -5
    5 -2 5
    -5 2 5
    5 2 -4
    -5 -2 -4
    5 -2 4
    5 2 -4
    -5 -2 -3
    5 2 -3
    5 -2 3
    5 -2 3
    5 2 -3
    -5 2 3
    -5 -2 -2
    5 -2 2
    5 2 -2
    5 -2 2
    -5 2 2
    5 -2 1
    5 2 -1
    5 -2 1
    -5 2 1
    -5 -2 -1
    5 -2 0
    5 2 0
    5 -2 0
    -5 -2 0
    -5 2 0
    5 -2 -1
    5 2 1
    5 -2 -1
    5 2 1
    -5 2 -1
    -5 -2 1
    5 -2 -2
    -5 2 -2
    5 2 2
    5 2 2
    -5 -2 2
    -5 2 -3
    5 2 3
    5 2 3
    5 -2 -3
    -5 -2 3
    -5 2 -4
    5 2 4
    5 2 4
    -5 -2 4
    -5 2 -5
    5 -2 -5
    5 2 5
    5 2 5
    -5 -2 5
    5 -2 -6
    -5 2 -6
    5 2 6
    5 2 6
    -5 -2 6
    -5 2 -7
    5 -2 -7
    5 2 7
    -5 -2 7
    5 -2 -8
    -5 2 -8
    5 2 8
    5 -2 -9
    -5 2 -9
    5 2 9
    -5 2 -10
    5 -2 -10
    5 2 10
    5 -2 -11
    -5 2 -11
    -5 -2 11
    5 -2 -12
    -5 2 -12
    -5 -2 12
    5 -2 -13
    -5 -2 13
    5 -2 -14
    -5 -2 14
    5 -2 -15
    -5 -2 15
    5 -2 -16
    -5 -2 16
    5 -2 -17
    -5 -2 17
    5 -2 -18
    -5 -2 18
    5 -2 -19
    -5 -2 19
    5 -2 -20
    -5 -2 20
    5 -2 -21
    -5 -2 21
    5 -2 -22
    -5 -2 22
    5 -2 -23
    -5 -2 23
    5 -2 -24
    -5 -2 24
    5 -2 -25
    -5 -2 25
    5 -2 -26
    -5 -2 26
    5 -2 -27
    -5 -2 27
    5 -2 -28
    -5 -2 28
    5 3 -28
    -5 -3 -27
    5 3 -27
    -5 -3 -26
    5 3 -26
    -5 3 26
    -5 -3 -25
    5 3 -25
    -5 3 25
    -5 -3 -24
    -5 3 24
    -5 -3 -23
    -5 3 23
    -5 -3 -22
    5 3 -22
    -5 3 22
    -5 -3 -21
    5 3 -21
    -5 3 21
    -5 -3 -20
    5 3 -20
    -5 3 20
    5 3 -19
    -5 -3 -19
    -5 3 19
    5 3 -18
    -5 -3 -18
    -5 3 18
    5 3 -17
    -5 -3 -17
    -5 3 17
    5 3 -16
    -5 -3 -16
    -5 -3 -16
    -5 3 16
    5 3 -15
    -5 -3 -15
    -5 -3 -15
    -5 3 15
    -5 -3 -14
    -5 -3 -14
    5 3 -14
    5 -3 14
    -5 3 14
    -5 -3 -13
    5 3 -13
    -5 -3 -13
    5 -3 13
    -5 3 13
    -5 -3 -12
    5 3 -12
    -5 -3 -12
    5 -3 12
    -5 3 12
    -5 -3 -11
    -5 -3 -11
    5 3 -11
    5 -3 11
    -5 3 11
    -5 -3 -10
    -5 -3 -10
    5 3 -10
    5 -3 10
    -5 3 10
    -5 -3 -9
    -5 -3 -9
    5 3 -9
    5 -3 9
    -5 3 9
    -5 -3 -8
    5 3 -8
    5 -3 8
    -5 3 8
    -5 -3 -7
    5 3 -7
    5 -3 7
    -5 3 7
    -5 -3 -6
    5 3 -6
    5 3 -6
    5 -3 6
    -5 3 6
    -5 -3 -5
    5 3 -5
    5 -3 5
    5 3 -5
    -5 3 5
    -5 -3 -4
    5 -3 4
    5 3 -4
    5 3 -4
    5 3 -3
    -5 -3 -3
    5 3 -3
    5 -3 3
    -5 -3 -2
    5 -3 2
    5 3 -2
    5 3 -2
    5 -3 2
    -5 3 2
    5 -3 1
    5 3 -1
    5 3 -1
    5 -3 1
    -5 3 1
    -5 -3 -1
    5 -3 0
    5 3 0
    5 -3 0
    5 3 0
    -5 -3 0
    -5 3 0
    5 -3 -1
    5 3 1
    5 3 1
    -5 -3 1
    -5 3 -1
    -5 -3 2
    5 -3 -2
    5 3 2
    5 3 2
    -5 3 -2
    5 3 3
    5 3 3
    -5 -3 3
    5 -3 -3
    -5 3 -3
    -5 3 -4
    5 3 4
    5 3 4
    -5 -3 4
    5 -3 -4
    5 -3 -5
    -5 3 -5
    5 3 5
    5 3 5
    -5 -3 5
    -5 3 -6
    5 -3 -6
    5 3 6
    -5 -3 6
    -5 3 -7
    5 -3 -7
    5 3 7
    5 3 7
    -5 -3 7
    -5 3 -8
    5 -3 -8
    5 3 8
    -5 -3 8
    5 -3 -9
    -5 3 -9
    -5 -3 10
    5 -3 -10
    -5 3 -10
    5 -3 -11
    -5 -3 11
    -5 3 -11
    5 -3 -12
    5 -3 -13
    -5 -3 13
    5 -3 -14
    -5 -3 14
    5 -3 -15
    -5 -3 15
    5 -3 -16
    -5 -3 16
    5 -3 -17
    -5 -3 17
    5 -3 -18
    -5 -3 18
    5 -3 -19
    -5 -3 19
    5 -3 -20
    -5 -3 20
    5 -3 -21
    -5 -3 21
    5 -3 -22
    -5 -3 22
    5 -3 -23
    -5 -3 23
    5 -3 -24
    -5 -3 24
    5 -3 -25
    -5 -3 25
    5 -3 -26
    -5 -3 26
    5 -3 -27
    -5 -3 27
    -5 -3 28
    -5 -3 29
    -5 -4 -27
    -5 -4 -26
    5 4 -26
    -5 4 26
    5 4 -25
    -5 -4 -25
    -5 4 25
    -5 -4 -24
    5 4 -24
    -5 4 24
    -5 -4 -23
    5 4 -23
    -5 4 23
    -5 -4 -22
    5 4 -22
    -5 4 22
    -5 -4 -21
    5 4 -21
    -5 4 21
    5 4 -20
    -5 -4 -20
    -5 4 20
    -5 -4 -19
    5 4 -19
    -5 4 19
    5 4 -18
    -5 -4 -18
    -5 -4 -18
    -5 4 18
    -5 -4 -17
    5 4 -17
    -5 -4 -17
    -5 4 17
    -5 -4 -16
    5 4 -16
    -5 -4 -16
    -5 4 16
    -5 -4 -15
    5 4 -15
    -5 -4 -15
    5 -4 15
    -5 4 15
    -5 -4 -14
    5 4 -14
    -5 -4 -14
    5 -4 14
    -5 4 14
    -5 -4 -13
    5 4 -13
    -5 -4 -13
    5 -4 13
    -5 4 13
    -5 -4 -12
    -5 -4 -12
    5 4 -12
    5 -4 12
    -5 4 12
    -5 -4 -11
    5 4 -11
    -5 -4 -11
    5 -4 11
    -5 4 11
    -5 -4 -10
    -5 -4 -10
    5 4 -10
    5 -4 10
    -5 4 10
    -5 -4 -9
    5 4 -9
    -5 -4 -9
    5 -4 9
    -5 4 9
    -5 -4 -8
    5 4 -8
    -5 -4 -8
    5 4 -8
    5 -4 8
    -5 4 8
    -5 -4 -7
    -5 -4 -7
    5 4 -7
    5 4 -7
    5 -4 7
    -5 4 7
    -5 -4 -6
    5 4 -6
    5 -4 6
    5 4 -6
    -5 4 6
    -5 -4 -5
    5 -4 5
    5 4 -5
    -5 4 5
    -5 -4 -4
    5 4 -4
    5 -4 4
    -5 4 4
    -5 -4 -3
    5 4 -3
    5 -4 3
    -5 -4 -2
    5 -4 2
    5 4 -2
    5 -4 2
    5 -4 1
    5 -4 1
    5 4 -1
    -5 -4 -1
    -5 -4 0
    5 -4 0
    5 4 0
    -5 4 0
    5 -4 -1
    5 4 1
    5 4 1
    -5 4 -1
    -5 -4 1
    5 -4 -2
    5 4 2
    5 4 2
    -5 -4 2
    -5 4 -2
    5 4 3
    5 4 3
    5 -4 -3
    -5 4 -3
    -5 -4 3
    5 4 4
    5 4 4
    5 -4 -4
    -5 -4 4
    -5 4 -4
    -5 4 -5
    5 4 5
    5 4 5
    -5 -4 5
    5 -4 -5
    -5 4 -6
    5 -4 -6
    5 4 6
    5 4 6
    -5 -4 6
    5 -4 -7
    -5 4 -7
    5 4 7
    5 4 7
    -5 -4 7
    -5 4 -8
    5 -4 -8
    -5 -4 8
    -5 4 -9
    5 -4 -9
    -5 -4 9
    5 -4 -10
    -5 -4 10
    -5 4 -10
    5 -4 -11
    -5 4 -11
    -5 -4 11
    5 -4 -12
    -5 -4 12
    5 -4 -13
    5 -4 -14
    5 -4 -15
    -5 -4 15
    5 -4 -16
    -5 -4 16
    5 -4 -17
    -5 -4 17
    5 -4 -18
    -5 -4 18
    5 -4 -19
    -5 -4 19
    5 -4 -20
    -5 -4 20
    5 -4 -21
    -5 -4 21
    5 -4 -22
    -5 -4 22
    5 -4 -23
    -5 -4 23
    5 -4 -24
    -5 -4 24
    5 -4 -25
    -5 -4 25
    5 -4 -26
    -5 -4 26
    5 -4 -27
    -5 -4 27
    -5 -4 28
    -5 -5 -26
    -5 -5 -25
    -5 5 25
    -5 -5 -24
    -5 5 24
    -5 -5 -23
    5 5 -23
    -5 5 23
    -5 -5 -22
    5 5 -22
    -5 5 22
    -5 -5 -21
    5 5 -21
    -5 -5 -21
    -5 5 21
    -5 -5 -20
    5 5 -20
    -5 -5 -20
    -5 5 20
    -5 -5 -19
    5 5 -19
    -5 -5 -19
    -5 5 19
    5 5 -18
    -5 -5 -18
    -5 -5 -18
    -5 5 18
    -5 -5 -17
    5 5 -17
    -5 -5 -17
    -5 5 17
    5 5 -16
    -5 -5 -16
    -5 -5 -16
    -5 5 16
    -5 -5 -15
    5 5 -15
    5 -5 15
    -5 5 15
    -5 -5 -14
    5 5 -14
    -5 -5 -14
    5 -5 14
    -5 5 14
    -5 -5 -13
    5 5 -13
    -5 -5 -13
    5 -5 13
    -5 5 13
    -5 -5 -12
    -5 -5 -12
    5 5 -12
    5 -5 12
    -5 5 12
    -5 -5 -11
    -5 -5 -11
    5 5 -11
    5 -5 11
    -5 5 11
    -5 -5 -10
    -5 -5 -10
    5 5 -10
    5 5 -10
    5 -5 10
    -5 5 10
    -5 -5 -9
    5 5 -9
    -5 -5 -9
    5 -5 9
    5 5 -9
    -5 5 9
    -5 -5 -8
    -5 -5 -8
    5 -5 8
    5 5 -8
    -5 5 8
    -5 -5 -7
    -5 -5 -7
    5 -5 7
    5 5 -7
    -5 5 7
    -5 -5 -6
    -5 -5 -6
    5 -5 6
    5 5 -6
    -5 5 6
    -5 -5 -5
    -5 -5 -5
    5 5 -5
    5 -5 5
    -5 5 5
    -5 -5 -4
    5 5 -4
    5 -5 4
    -5 5 4
    -5 -5 -3
    5 5 -3
    5 -5 3
    -5 5 3
    -5 -5 -2
    5 -5 2
    5 5 -2
    5 -5 1
    5 -5 1
    5 5 -1
    -5 -5 -1
    5 -5 0
    5 5 0
    5 -5 -1
    5 5 1
    -5 -5 1
    -5 5 -1
    5 5 2
    5 -5 -2
    5 5 2
    -5 5 -2
    -5 -5 2
    5 5 3
    5 5 3
    5 -5 -3
    -5 5 -3
    -5 -5 3
    5 5 4
    5 5 4
    5 -5 -4
    -5 5 -4
    -5 -5 4
    5 5 5
    5 5 5
    -5 -5 5
    -5 5 -5
    5 -5 -5
    5 5 6
    5 -5 -6
    -5 5 -6
    -5 -5 6
    5 -5 -6
    5 5 7
    -5 5 -7
    5 -5 -7
    -5 -5 7
    -5 5 -8
    5 -5 -8
    -5 -5 8
    -5 -5 9
    -5 5 -9
    5 -5 -9
    -5 -5 9
    -5 -5 10
    5 -5 -10
    -5 5 -10
    5 -5 -11
    -5 -5 11
    -5 5 -11
    5 -5 -12
    5 -5 -13
    5 -5 -14
    5 -5 -15
    5 -5 -16
    5 -5 -17
    5 -5 -18
    -5 -5 18
    5 -5 -19
    -5 -5 19
    5 -5 -20
    -5 -5 20
    5 -5 -21
    -5 -5 21
    5 -5 -22
    -5 -5 22
    5 -5 -23
    -5 -5 23
    5 -5 -24
    -5 -5 24
    5 -5 -25
    -5 -5 25
    5 -5 -26
    -5 -5 26
    -5 -6 -26
    -5 -6 -25
    -5 -6 -24
    -5 -6 -24
    -5 6 24
    -5 -6 -23
    -5 -6 -23
    -5 6 23
    -5 -6 -22
    -5 -6 -22
    -5 -6 -21
    -5 -6 -21
    -5 6 21
    5 6 -20
    -5 -6 -20
    -5 -6 -20
    -5 6 20
    5 6 -19
    -5 -6 -19
    -5 -6 -19
    -5 6 19
    5 6 -18
    -5 -6 -18
    -5 -6 -18
    -5 6 18
    5 6 -17
    -5 -6 -17
    -5 -6 -17
    -5 6 17
    -5 -6 -16
    5 6 -16
    -5 -6 -16
    5 -6 16
    -5 6 16
    -5 -6 -15
    -5 -6 -15
    5 -6 15
    -5 6 15
    -5 -6 -14
    -5 -6 -14
    5 -6 14
    -5 6 14
    -5 -6 -13
    -5 -6 -13
    5 -6 13
    -5 6 13
    -5 -6 -12
    -5 -6 -12
    5 -6 12
    5 6 -12
    -5 6 12
    -5 -6 -11
    -5 -6 -11
    5 -6 11
    5 6 -11
    -5 6 11
    -5 -6 -10
    -5 -6 -10
    5 6 -10
    5 -6 10
    -5 6 10
    -5 -6 -9
    -5 -6 -9
    5 -6 9
    5 6 -9
    -5 6 9
    -5 -6 -8
    -5 -6 -8
    5 -6 8
    5 6 -8
    -5 6 8
    -5 -6 -7
    -5 -6 -7
    5 6 -7
    5 -6 7
    -5 6 7
    -5 -6 -6
    -5 -6 -6
    5 -6 6
    5 6 -6
    -5 6 6
    -5 -6 -5
    -5 -6 -5
    5 6 -5
    5 -6 5
    -5 6 5
    -5 -6 -4
    -5 -6 -4
    5 -6 4
    5 6 -4
    -5 6 4
    -5 -6 -3
    5 6 -3
    5 -6 3
    -5 6 3
    -5 -6 -2
    5 -6 2
    5 6 -2
    5 6 -1
    5 -6 1
    -5 -6 -1
    5 -6 0
    5 6 0
    -5 -6 0
    5 -6 -1
    5 6 1
    -5 -6 1
    5 -6 -2
    5 6 2
    -5 -6 2
    5 6 3
    5 -6 -3
    -5 -6 3
    -5 6 -3
    5 6 4
    5 -6 -4
    -5 6 -4
    -5 -6 4
    5 6 5
    -5 6 -5
    5 -6 -5
    -5 -6 5
    5 -6 -6
    5 6 6
    -5 -6 6
    5 -6 -6
    -5 6 -6
    5 6 7
    -5 6 -7
    -5 -6 7
    -5 6 -8
    5 -6 -8
    -5 -6 8
    -5 6 -9
    -5 -6 9
    5 -6 -9
    -5 -6 9
    5 -6 -10
    -5 6 -10
    5 -6 -11
    -5 6 -11
    5 -6 -12
    -5 6 -12
    5 -6 -13
    5 -6 -14
    5 -6 -15
    5 -6 -16
    5 -6 -17
    5 -6 -18
    5 -6 -19
    5 -6 -20
    5 -6 -21
    5 -6 -22
    5 -6 -23
    5 -6 -24
    -5 -6 24
    5 -6 -25
    -5 -7 -26
    -5 -7 -25
    -5 -7 -24
    -5 -7 -24
    -5 7 24
    -5 -7 -23
    -5 -7 -23
    -5 -7 -22
    -5 -7 -22
    -5 7 22
    -5 -7 -21
    -5 -7 -21
    -5 -7 -20
    -5 -7 -20
    -5 7 20
    -5 -7 -19
    -5 -7 -19
    -5 7 19
    -5 -7 -18
    -5 -7 -18
    -5 7 18
    -5 -7 -17
    -5 -7 -17
    -5 7 17
    -5 -7 -16
    -5 -7 -16
    5 -7 16
    -5 7 16
    -5 -7 -15
    -5 -7 -15
    5 -7 15
    -5 7 15
    -5 -7 -14
    -5 -7 -14
    5 -7 14
    -5 7 14
    -5 -7 -13
    -5 -7 -13
    5 7 -13
    5 -7 13
    -5 7 13
    -5 -7 -12
    5 7 -12
    5 -7 12
    -5 7 12
    -5 -7 -11
    -5 -7 -11
    5 7 -11
    5 -7 11
    -5 7 11
    -5 -7 -10
    -5 -7 -10
    5 -7 10
    5 7 -10
    -5 7 10
    -5 -7 -9
    -5 -7 -9
    5 -7 9
    5 7 -9
    -5 7 9
    -5 -7 -8
    -5 -7 -8
    5 7 -8
    5 -7 8
    -5 7 8
    -5 -7 -7
    -5 -7 -7
    5 -7 7
    5 7 -7
    -5 7 7
    -5 -7 -6
    -5 -7 -6
    5 -7 6
    5 7 -6
    -5 7 6
    -5 -7 -5
    -5 -7 -5
    5 7 -5
    5 -7 5
    -5 7 5
    -5 -7 -4
    -5 -7 -4
    5 -7 4
    5 7 -4
    -5 7 4
    -5 -7 -3
    -5 -7 -3
    5 7 -3
    5 -7 3
    -5 7 3
    -5 -7 -2
    5 -7 2
    5 7 -2
    5 7 -1
    -5 -7 -1
    -5 -7 0
    5 -7 -1
    -5 -7 1
    5 -7 -2
    -5 -7 2
    5 -7 -3
    -5 -7 3
    5 7 4
    5 -7 -4
    -5 -7 4
    5 7 5
    5 -7 -5
    -5 -7 5
    5 7 6
    -5 -7 6
    -5 7 -6
    5 -7 -6
    5 7 7
    -5 -7 7
    5 -7 -7
    -5 7 -7
    5 -7 -8
    -5 7 -8
    -5 -7 8
    5 -7 -9
    -5 7 -9
    -5 -7 9
    5 -7 -10
    -5 7 -10
    -5 -7 10
    -5 7 -11
    5 -7 -11
    5 -7 -12
    -5 7 -12
    5 -7 -13
    5 -7 -14
    5 -7 -15
    5 -7 -16
    5 -7 -17
    5 -7 -18
    5 -7 -19
    5 -7 -20
    5 -7 -21
    5 -7 -22
    5 -7 -23
    5 -7 -24
    -5 -8 -25
    -5 -8 -24
    -5 -8 -23
    -5 -8 -23
    -5 8 23
    -5 -8 -22
    -5 -8 -22
    -5 -8 -21
    -5 -8 -21
    -5 -8 -20
    -5 -8 -20
    -5 8 20
    -5 -8 -19
    -5 -8 -19
    -5 8 19
    -5 -8 -18
    -5 -8 -18
    -5 8 18
    -5 -8 -17
    -5 -8 -17
    -5 8 17
    -5 -8 -16
    -5 -8 -16
    5 -8 16
    -5 8 16
    -5 -8 -15
    -5 -8 -15
    5 -8 15
    -5 8 15
    -5 -8 -14
    -5 -8 -14
    5 -8 14
    -5 8 14
    -5 -8 -13
    -5 -8 -13
    5 -8 13
    -5 8 13
    -5 -8 -12
    -5 -8 -12
    5 -8 12
    -5 8 12
    -5 -8 -11
    -5 -8 -11
    5 -8 11
    -5 8 11
    -5 -8 -10
    -5 -8 -10
    5 -8 10
    5 8 -10
    -5 8 10
    -5 -8 -9
    -5 -8 -9
    5 -8 9
    5 8 -9
    -5 8 9
    -5 -8 -8
    -5 -8 -8
    5 8 -8
    5 -8 8
    -5 8 8
    -5 -8 -7
    -5 -8 -7
    5 -8 7
    5 8 -7
    -5 8 7
    5 -8 7
    -5 -8 -6
    -5 -8 -6
    5 -8 6
    5 8 -6
    -5 8 6
    -5 -8 -5
    -5 -8 -5
    5 -8 5
    5 8 -5
    -5 8 5
    -5 -8 -4
    -5 -8 -4
    5 -8 4
    -5 8 4
    -5 -8 -3
    -5 -8 -3
    5 -8 3
    -5 8 3
    -5 -8 -2
    5 -8 2
    -5 8 2
    -5 -8 -2
    -5 -8 -1
    -5 -8 0
    -5 -8 1
    -5 -8 2
    5 -8 -3
    -5 -8 3
    5 -8 -4
    -5 -8 4
    5 -8 -5
    -5 -8 5
    5 8 6
    5 -8 -6
    5 -8 -6
    -5 -8 6
    5 -8 -7
    5 -8 -7
    -5 -8 7
    5 -8 -8
    -5 -8 8
    5 -8 -9
    -5 -8 9
    5 -8 -10
    -5 -8 10
    5 -8 -11
    5 -8 -12
    5 -8 -13
    5 -8 -14
    5 -8 -15
    5 -8 -16
    5 -8 -17
    5 -8 -18
    5 -8 -19
    5 -8 -20
    5 -8 -21
    5 -8 -22
    5 -8 -23
    -5 -9 -25
    -5 -9 -24
    -5 -9 -23
    -5 -9 -22
    -5 -9 -22
    -5 -9 -21
    -5 -9 -21
    -5 9 21
    -5 -9 -20
    -5 -9 -20
    -5 9 20
    -5 -9 -19
    -5 -9 -19
    -5 -9 -18
    -5 -9 -18
    -5 9 18
    -5 -9 -17
    -5 -9 -17
    -5 9 17
    -5 -9 -16
    -5 -9 -16
    5 -9 16
    -5 9 16
    -5 -9 -15
    -5 -9 -15
    5 -9 15
    -5 9 15
    -5 -9 -14
    -5 -9 -14
    5 -9 14
    -5 9 14
    -5 -9 -13
    -5 -9 -13
    5 -9 13
    -5 9 13
    -5 -9 -12
    -5 -9 -12
    5 -9 12
    -5 9 12
    -5 -9 -11
    5 -9 11
    -5 9 11
    -5 -9 -10
    -5 -9 -10
    5 -9 10
    -5 9 10
    -5 -9 -9
    -5 -9 -9
    5 -9 9
    -5 9 9
    -5 -9 -8
    -5 -9 -8
    5 -9 8
    -5 9 8
    -5 -9 -7
    -5 -9 -7
    5 -9 7
    -5 9 7
    -5 -9 -6
    -5 -9 -6
    5 -9 6
    -5 9 6
    -5 -9 -5
    -5 -9 -5
    5 -9 5
    -5 9 5
    -5 -9 -4
    -5 -9 -4
    5 -9 4
    -5 9 4
    -5 -9 -3
    -5 -9 -3
    5 -9 3
    -5 9 3
    -5 -9 -2
    5 -9 2
    -5 9 2
    -5 -9 -1
    -5 -9 0
    -5 -9 1
    -5 -9 2
    -5 -9 3
    -5 -9 4
    -5 -9 5
    5 -9 -6
    -5 -9 6
    5 -9 -7
    -5 -9 7
    5 -9 -8
    -5 -9 8
    5 -9 -9
    -5 -9 9
    5 -9 -10
    -5 -9 10
    5 -9 -11
    5 -9 -12
    5 -9 -13
    5 -9 -14
    5 -9 -15
    5 -9 -16
    5 -9 -17
    5 -9 -18
    5 -9 -19
    5 -9 -20
    5 -9 -21
    5 -9 -22
    -5 -10 -24
    -5 -10 -23
    -5 -10 -22
    -5 -10 -21
    -5 -10 -21
    -5 -10 -20
    -5 -10 -20
    -5 10 20
    -5 -10 -19
    -5 -10 -19
    -5 10 19
    -5 -10 -18
    -5 -10 -18
    -5 10 18
    -5 -10 -17
    -5 -10 -17
    -5 10 17
    -5 -10 -16
    -5 -10 -16
    -5 10 16
    -5 -10 -15
    -5 -10 -15
    -5 10 15
    -5 -10 -14
    -5 -10 -14
    5 -10 14
    -5 10 14
    -5 -10 -13
    -5 -10 -13
    5 -10 13
    -5 10 13
    -5 -10 -12
    -5 -10 -12
    5 -10 12
    -5 10 12
    -5 -10 -11
    -5 -10 -11
    5 -10 11
    -5 10 11
    -5 -10 -10
    -5 -10 -10
    5 -10 10
    -5 10 10
    -5 -10 -9
    -5 -10 -9
    5 -10 9
    -5 10 9
    -5 -10 -8
    5 -10 8
    -5 10 8
    -5 -10 -7
    5 -10 7
    -5 10 7
    -5 -10 -6
    5 -10 6
    -5 10 6
    -5 -10 -5
    5 -10 5
    -5 10 5
    -5 -10 -4
    5 -10 4
    -5 10 4
    5 -10 3
    -5 -10 -3
    -5 10 3
    5 -10 2
    -5 -10 -2
    -5 10 2
    -5 -10 -1
    -5 -10 0
    -5 -10 1
    -5 -10 2
    -5 -10 3
    -5 -10 4
    5 -10 -5
    -5 -10 5
    5 -10 -6
    -5 -10 6
    5 -10 -7
    -5 -10 7
    5 -10 -8
    -5 -10 8
    5 -10 -9
    -5 -10 9
    5 -10 -10
    -5 -10 10
    5 -10 -11
    5 -10 -12
    5 -10 -13
    5 -10 -14
    5 -10 -15
    5 -10 -16
    5 -10 -17
    5 -10 -18
    5 -10 -19
    5 -10 -20
    5 -10 -21
    -5 11 20
    -5 -11 -19
    -5 11 19
    -5 -11 -18
    -5 11 18
    -5 -11 -17
    -5 11 17
    -5 -11 -16
    -5 11 16
    -5 -11 -15
    -5 11 15
    -5 -11 -14
    -5 11 14
    -5 -11 -13
    -5 11 13
    -5 -11 -12
    5 -11 12
    -5 11 12
    -5 -11 -11
    5 -11 11
    -5 11 11
    -5 -11 -10
    5 -11 10
    -5 11 10
    -5 -11 -9
    5 -11 9
    -5 11 9
    -5 -11 -8
    5 -11 8
    -5 11 8
    -5 -11 -7
    5 -11 7
    -5 11 7
    -5 -11 -6
    5 -11 6
    -5 11 6
    -5 -11 -5
    5 -11 5
    -5 11 5
    -5 -11 -4
    5 -11 4
    -5 11 4
    -5 -11 -3
    5 -11 3
    -5 11 3
    -5 -11 -2
    5 -11 2
    -5 -11 -1
    -5 -11 0
    -5 -11 1
    -5 -11 2
    -5 -11 3
    -5 -11 4
    5 -11 -5
    -5 -11 5
    5 -11 -6
    -5 -11 6
    5 -11 -7
    -5 -11 7
    5 -11 -8
    -5 -11 8
    5 -11 -9
    -5 -11 9
    5 -11 -10
    -5 -11 10
    5 -11 -11
    5 -11 -12
    5 -11 -13
    5 -11 -14
    5 -11 -15
    5 -11 -16
    5 -11 -17
    5 -11 -18
    5 -11 -19
    -5 12 19
    -5 -12 -18
    -5 12 18
    -5 -12 -17
    -5 12 17
    -5 -12 -16
    -5 12 16
    -5 -12 -15
    -5 12 15
    -5 -12 -14
    -5 12 14
    -5 -12 -13
    -5 12 13
    -5 -12 -12
    -5 12 12
    -5 -12 -11
    -5 12 11
    -5 -12 -10
    -5 12 10
    -5 -12 -9
    5 -12 9
    -5 12 9
    -5 -12 -8
    5 -12 8
    -5 12 8
    -5 -12 -7
    5 -12 7
    -5 12 7
    -5 -12 -6
    5 -12 6
    -5 12 6
    -5 -12 -5
    5 -12 5
    -5 12 5
    5 -12 4
    -5 -12 -4
    -5 12 4
    5 -12 3
    -5 12 3
    -5 -12 -3
    5 -12 2
    -5 -12 -2
    -5 -12 -1
    -5 -12 0
    -5 -12 1
    -5 -12 2
    -5 -12 3
    -5 -12 4
    5 -12 -5
    -5 -12 5
    5 -12 -6
    -5 -12 6
    5 -12 -7
    -5 -12 7
    5 -12 -8
    -5 -12 8
    5 -12 -9
    -5 -12 9
    5 -12 -10
    -5 -12 10
    5 -12 -11
    5 -12 -12
    5 -12 -13
    5 -12 -14
    5 -12 -15
    5 -12 -16
    5 -12 -17
    -5 13 18
    -5 -13 -17
    -5 13 17
    -5 -13 -16
    -5 13 16
    -5 -13 -15
    -5 13 15
    -5 -13 -14
    -5 13 14
    -5 -13 -13
    -5 13 13
    -5 -13 -12
    -5 13 12
    -5 -13 -11
    -5 13 11
    -5 -13 -10
    -5 13 10
    -5 -13 -9
    -5 13 9
    -5 -13 -8
    -5 13 8
    -5 -13 -7
    -5 13 7
    -5 -13 -6
    5 -13 5
    -5 -13 -5
    -5 -13 -4
    5 -13 4
    -5 -13 -3
    5 -13 3
    -5 -13 -2
    5 -13 2
    -5 -13 -1
    -5 -13 0
    -5 -13 1
    -5 -13 2
    -5 -13 3
    5 -13 -4
    -5 -13 4
    5 -13 -5
    -5 -13 5
    5 -13 -6
    -5 -13 6
    5 -13 -7
    -5 -13 7
    5 -13 -8
    -5 -13 8
    5 -13 -9
    -5 -13 9
    5 -13 -10
    5 -13 -11
    5 -13 -12
    5 -13 -13
    5 -13 -14
    5 -13 -15
    -5 14 17
    -5 14 16
    -5 -14 -15
    -5 14 15
    -5 -14 -14
    -5 14 14
    -5 -14 -13
    -5 14 13
    -5 -14 -12
    -5 14 12
    -5 -14 -11
    -5 -14 -10
    -5 -14 -9
    -5 -14 -8
    -5 -14 -7
    -5 -14 -6
    -5 -14 -5
    -5 -14 -4
    -5 -14 -3
    5 -14 2
    -5 -14 -2
    -5 -14 -1
    5 -14 1
    -5 -14 0
    -5 -14 1
    -5 -14 2
    5 -14 -3
    -5 -14 3
    5 -14 -4
    -5 -14 4
    5 -14 -5
    -5 -14 5
    5 -14 -6
    -5 -14 6
    5 -14 -7
    -5 -14 7
    5 -14 -8
    -5 -14 8
    5 -14 -9
    -5 -14 9
    5 -14 -10
    5 -14 -11
    5 -14 -12
    -5 -15 -13
    -5 -15 -12
    -5 -15 -11
    -5 -15 -10
    -5 -15 -9
    -5 -15 -8
    -5 -15 -7
    -5 -15 -6
    -5 -15 -5
    -5 -15 -4
    -5 -15 -3
    -5 -15 -2
    -5 -15 -1
    -5 -15 0
    -5 -15 1
    -5 -15 2
    5 -15 -3
    -5 -15 3
    5 -15 -4
    -5 -15 4
    5 -15 -5
    -5 -15 5
    5 -15 -6
    -5 -15 6
    5 -15 -7
    -5 -15 7
    5 -15 -8
    -5 -15 8
    5 -15 -9
    -5 -15 9
    -5 -16 -11
    -5 -16 -10
    -5 -16 -9
    -5 -16 -8
    -5 -16 -7
    -5 -16 -6
    -5 -16 -5
    -5 -16 -4
    -5 -16 -3
    -5 -16 -2
    -5 -16 -1
    -5 -16 0
    -5 -16 1
    5 -16 -2
    -5 -16 2
    5 -16 -3
    -5 -16 3
    5 -16 -4
    -5 -16 4
    -5 -16 5
    -5 -16 6
    -5 -16 7
    -5 -16 8
    -5 -17 -7
    -5 -17 -6
    -5 -17 -5
    -5 -17 -4
    -5 -17 -3
    -5 -17 -2
    -5 -17 -1
    -5 -17 0
    -5 -17 1
    -5 -17 2
    -5 -17 3
    -5 -17 4
    6 0 0
    -6 0 0
    -6 0 -1
    6 0 1
    6 0 -1
    -6 0 1
    -6 0 -2
    6 0 2
    6 0 -2
    -6 0 2
    6 0 3
    6 0 -3
    -6 0 3
    -6 0 -3
    -6 0 -4
    6 0 -4
    6 0 4
    6 0 -4
    -6 0 4
    6 0 -5
    -6 0 -5
    6 0 5
    -6 0 5
    6 0 -6
    -6 0 -6
    6 0 6
    -6 0 6
    -6 0 -7
    6 0 -7
    6 0 7
    -6 0 -8
    6 0 8
    6 0 -8
    -6 0 -9
    6 0 -9
    6 0 9
    6 0 -10
    -6 0 -10
    6 0 10
    -6 0 10
    -6 0 -11
    6 0 -11
    6 0 11
    -6 0 11
    -6 0 -12
    6 0 -12
    6 0 12
    -6 0 12
    -6 0 -13
    6 0 -13
    6 0 13
    -6 0 13
    6 0 -14
    -6 0 -14
    -6 0 14
    6 0 -15
    -6 0 -15
    -6 0 15
    6 0 -16
    -6 0 -16
    -6 0 16
    6 0 -17
    -6 0 -17
    -6 0 17
    6 0 -18
    -6 0 -18
    -6 0 18
    6 0 -19
    -6 0 -19
    -6 0 19
    6 0 -20
    -6 0 20
    6 0 -21
    -6 0 21
    6 0 -22
    -6 0 22
    6 0 -23
    -6 0 23
    6 0 -24
    -6 0 24
    6 0 -25
    -6 0 25
    6 0 -26
    -6 0 26
    6 0 -27
    6 0 -28
    6 1 -28
    6 1 -27
    6 1 -26
    -6 1 26
    6 1 -25
    -6 1 25
    6 1 -24
    -6 1 24
    6 1 -23
    -6 1 23
    6 1 -22
    -6 1 22
    6 1 -21
    -6 -1 -21
    -6 1 21
    6 1 -20
    -6 -1 -20
    -6 1 20
    6 1 -19
    -6 -1 -19
    -6 1 19
    6 1 -18
    -6 -1 -18
    -6 1 18
    6 1 -17
    -6 -1 -17
    -6 1 17
    6 1 -16
    -6 -1 -16
    -6 1 16
    6 1 -15
    -6 -1 -15
    -6 1 15
    -6 -1 -14
    6 1 -14
    6 -1 14
    -6 1 14
    -6 -1 -13
    6 1 -13
    6 -1 13
    -6 1 13
    -6 -1 -12
    6 1 -12
    6 -1 12
    -6 1 12
    -6 -1 -11
    6 1 -11
    6 -1 11
    -6 1 11
    -6 -1 -10
    6 1 -10
    6 -1 10
    -6 1 10
    -6 -1 -9
    6 1 -9
    6 -1 9
    -6 1 9
    -6 -1 -8
    6 1 -8
    -6 -1 -7
    6 1 -7
    6 -1 7
    6 1 -6
    -6 -1 -6
    6 -1 6
    6 1 -5
    -6 -1 -5
    6 1 -5
    6 -1 5
    -6 1 5
    6 1 -4
    -6 -1 -4
    6 -1 4
    6 1 -4
    -6 1 4
    -6 -1 -3
    6 -1 3
    6 1 -3
    -6 1 3
    6 -1 2
    6 1 -2
    -6 -1 -2
    -6 1 2
    6 1 -1
    6 -1 1
    -6 1 1
    -6 -1 -1
    6 1 0
    6 -1 0
    -6 -1 0
    -6 1 0
    6 1 1
    6 -1 -1
    -6 1 -1
    -6 -1 1
    6 1 2
    6 -1 -2
    -6 1 -2
    -6 -1 2
    6 1 3
    6 1 3
    6 -1 -3
    -6 -1 3
    -6 1 -3
    -6 1 -4
    6 1 4
    -6 -1 4
    6 -1 -5
    -6 1 -5
    6 1 5
    -6 -1 5
    6 -1 -6
    -6 1 -6
    6 1 6
    -6 -1 6
    -6 1 -7
    6 -1 -7
    6 1 7
    -6 -1 7
    -6 1 -8
    6 -1 -8
    6 1 8
    -6 1 -9
    6 1 9
    6 -1 -9
    -6 1 -10
    6 -1 -10
    6 1 10
    6 -1 -11
    -6 1 -11
    6 1 11
    -6 1 -12
    6 -1 -12
    6 1 12
    -6 -1 12
    6 -1 -13
    -6 1 -13
    -6 -1 13
    6 -1 -14
    -6 1 -14
    -6 -1 14
    6 -1 -15
    -6 1 -15
    -6 -1 15
    6 -1 -16
    -6 1 -16
    -6 -1 16
    6 -1 -17
    -6 1 -17
    -6 -1 17
    6 -1 -18
    -6 1 -18
    -6 -1 18
    6 -1 -19
    -6 -1 19
    6 -1 -20
    -6 -1 20
    6 -1 -21
    -6 -1 21
    6 -1 -22
    -6 -1 22
    6 -1 -23
    -6 -1 23
    6 -1 -24
    -6 -1 24
    6 -1 -25
    -6 -1 25
    6 -1 -26
    -6 -1 26
    6 -1 -27
    -6 -1 27
    6 -1 -28
    6 2 -25
    -6 2 25
    6 2 -24
    -6 2 24
    6 2 -23
    -6 -2 -23
    -6 2 23
    6 2 -22
    -6 -2 -22
    -6 2 22
    6 2 -21
    -6 -2 -21
    -6 2 21
    6 2 -20
    -6 -2 -20
    -6 2 20
    6 2 -19
    -6 -2 -19
    -6 2 19
    6 2 -18
    -6 -2 -18
    -6 2 18
    6 2 -17
    -6 -2 -17
    -6 2 17
    6 2 -16
    -6 -2 -16
    -6 2 16
    -6 -2 -15
    6 2 -15
    6 -2 15
    -6 2 15
    -6 -2 -14
    6 2 -14
    6 -2 14
    -6 2 14
    -6 -2 -13
    6 2 -13
    6 -2 13
    -6 2 13
    -6 -2 -12
    6 2 -12
    6 -2 12
    -6 2 12
    -6 -2 -11
    6 2 -11
    6 -2 11
    -6 2 11
    -6 -2 -10
    6 2 -10
    6 -2 10
    -6 2 10
    -6 -2 -9
    6 2 -9
    6 -2 9
    -6 2 9
    -6 -2 -8
    6 2 -8
    6 -2 8
    -6 2 8
    -6 -2 -7
    6 -2 7
    6 2 -7
    -6 -2 -6
    6 -2 6
    6 2 -6
    6 2 -6
    6 2 -5
    -6 -2 -5
    6 -2 5
    6 2 -5
    6 2 -4
    -6 -2 -4
    6 -2 4
    6 2 -4
    -6 2 4
    -6 -2 -3
    6 2 -3
    6 -2 3
    6 2 -3
    -6 2 3
    6 2 -2
    6 -2 2
    -6 -2 -2
    -6 2 2
    6 2 -1
    6 -2 1
    -6 2 1
    -6 -2 -1
    -6 -2 0
    6 2 0
    6 -2 0
    -6 2 0
    6 2 1
    6 2 1
    6 -2 -1
    -6 -2 1
    -6 2 -1
    6 2 2
    6 -2 -2
    6 2 2
    -6 2 -2
    -6 -2 2
    -6 2 -3
    6 2 3
    6 2 3
    -6 -2 3
    -6 2 -4
    6 2 4
    6 2 4
    -6 -2 4
    6 -2 -5
    -6 2 -5
    6 2 5
    6 2 5
    -6 -2 5
    -6 2 -6
    6 -2 -6
    6 2 6
    -6 -2 6
    -6 2 -7
    6 -2 -7
    6 2 7
    -6 -2 7
    -6 2 -8
    6 -2 -8
    6 2 8
    -6 -2 8
    -6 2 -9
    6 2 9
    6 -2 -9
    -6 2 -10
    6 -2 -10
    6 2 10
    6 -2 -11
    -6 2 -11
    6 2 11
    6 -2 -12
    -6 2 -12
    6 -2 -13
    -6 2 -13
    6 -2 -14
    -6 2 -14
    -6 -2 14
    6 -2 -15
    -6 2 -15
    -6 -2 15
    6 -2 -16
    -6 2 -16
    -6 -2 16
    6 -2 -17
    -6 2 -17
    -6 -2 17
    6 -2 -18
    -6 -2 18
    6 -2 -19
    -6 -2 19
    6 -2 -20
    -6 -2 20
    6 -2 -21
    -6 -2 21
    6 -2 -22
    -6 -2 22
    6 -2 -23
    -6 -2 23
    6 -2 -24
    -6 -2 24
    6 -2 -25
    -6 -2 25
    6 -2 -26
    -6 -2 26
    6 -2 -27
    -6 -2 27
    -6 -3 -25
    -6 3 25
    -6 -3 -24
    -6 3 24
    6 3 -23
    -6 -3 -23
    -6 3 23
    6 3 -22
    -6 -3 -22
    -6 -3 -22
    -6 3 22
    6 3 -21
    -6 -3 -21
    -6 -3 -21
    -6 3 21
    -6 -3 -20
    6 3 -20
    -6 -3 -20
    -6 3 20
    6 3 -19
    -6 -3 -19
    -6 -3 -19
    -6 3 19
    6 3 -18
    -6 -3 -18
    -6 3 18
    6 3 -17
    -6 -3 -17
    -6 3 17
    -6 -3 -16
    6 3 -16
    6 -3 16
    -6 3 16
    -6 -3 -15
    6 3 -15
    6 -3 15
    -6 3 15
    -6 -3 -14
    6 3 -14
    6 -3 14
    -6 3 14
    -6 -3 -13
    6 3 -13
    6 -3 13
    -6 3 13
    -6 -3 -12
    6 3 -12
    6 -3 12
    -6 3 12
    -6 -3 -11
    6 3 -11
    6 -3 11
    -6 3 11
    -6 -3 -10
    6 3 -10
    6 -3 10
    -6 3 10
    -6 -3 -9
    6 3 -9
    6 -3 9
    -6 3 9
    -6 -3 -8
    6 3 -8
    6 3 -8
    6 -3 8
    -6 3 8
    -6 -3 -7
    6 3 -7
    6 -3 7
    6 3 -7
    -6 3 7
    -6 -3 -6
    6 -3 6
    6 3 -6
    6 3 -6
    -6 -3 -5
    6 -3 5
    6 3 -5
    6 3 -5
    6 3 -4
    -6 -3 -4
    6 -3 4
    6 3 -4
    -6 -3 -3
    6 -3 3
    6 3 -3
    6 3 -3
    6 -3 3
    -6 3 3
    6 3 -2
    6 -3 2
    6 3 -2
    6 3 -2
    6 -3 2
    -6 3 2
    -6 -3 -2
    6 -3 1
    6 3 -1
    6 3 -1
    6 -3 1
    -6 3 1
    -6 -3 -1
    6 -3 0
    6 3 0
    6 3 0
    6 -3 0
    -6 3 0
    -6 -3 0
    6 3 1
    6 -3 -1
    6 3 1
    -6 -3 1
    -6 3 -1
    6 3 2
    6 3 2
    -6 -3 2
    -6 3 -2
    -6 3 -3
    6 3 3
    6 3 3
    -6 -3 3
    6 3 4
    6 3 4
    -6 3 -4
    -6 -3 4
    6 -3 -5
    -6 3 -5
    6 3 5
    6 3 5
    -6 -3 5
    6 -3 -6
    -6 3 -6
    6 3 6
    6 3 6
    -6 -3 6
    6 -3 -7
    -6 3 -7
    6 3 7
    -6 -3 7
    -6 3 -8
    6 -3 -8
    6 3 8
    -6 -3 8
    -6 3 -9
    6 -3 -9
    6 3 9
    -6 3 -10
    6 3 10
    6 -3 -10
    -6 3 -11
    6 -3 -11
    6 -3 -12
    -6 3 -12
    6 -3 -13
    -6 3 -13
    6 -3 -14
    -6 3 -14
    6 -3 -15
    -6 3 -15
    6 -3 -16
    -6 3 -16
    -6 -3 16
    6 -3 -17
    -6 3 -17
    -6 -3 17
    6 -3 -18
    -6 -3 18
    6 -3 -19
    -6 -3 19
    6 -3 -20
    -6 -3 20
    6 -3 -21
    -6 -3 21
    6 -3 -22
    -6 -3 22
    6 -3 -23
    -6 -3 23
    6 -3 -24
    -6 -3 24
    6 -3 -25
    -6 -3 25
    6 -3 -26
    -6 -3 26
    6 -3 -27
    -6 -3 27
    -6 -4 -26
    -6 -4 -25
    -6 -4 -25
    -6 -4 -24
    -6 -4 -24
    -6 4 24
    -6 -4 -23
    -6 -4 -23
    -6 4 23
    -6 -4 -22
    -6 -4 -22
    -6 4 22
    -6 -4 -21
    -6 -4 -21
    -6 4 21
    6 4 -20
    -6 -4 -20
    -6 -4 -20
    -6 4 20
    6 4 -19
    -6 -4 -19
    -6 -4 -19
    -6 4 19
    6 4 -18
    -6 -4 -18
    -6 -4 -18
    -6 4 18
    -6 -4 -17
    6 4 -17
    -6 -4 -17
    -6 4 17
    -6 -4 -16
    -6 -4 -16
    6 4 -16
    6 -4 16
    -6 4 16
    -6 -4 -15
    -6 -4 -15
    6 4 -15
    6 -4 15
    -6 4 15
    -6 -4 -14
    6 4 -14
    -6 -4 -14
    6 -4 14
    -6 4 14
    -6 -4 -13
    -6 -4 -13
    6 4 -13
    6 -4 13
    -6 4 13
    -6 -4 -12
    6 4 -12
    6 -4 12
    -6 4 12
    -6 -4 -11
    6 4 -11
    6 -4 11
    -6 4 11
    -6 -4 -10
    6 4 -10
    6 4 -10
    6 -4 10
    -6 4 10
    -6 -4 -9
    6 4 -9
    6 -4 9
    6 4 -9
    -6 4 9
    -6 -4 -8
    6 4 -8
    6 4 -8
    6 -4 8
    -6 4 8
    -6 -4 -7
    6 4 -7
    6 -4 7
    6 4 -7
    -6 4 7
    -6 -4 -6
    6 4 -6
    6 -4 6
    6 4 -6
    -6 4 6
    -6 -4 -5
    6 -4 5
    6 4 -5
    -6 -4 -4
    6 4 -4
    6 -4 4
    -6 -4 -3
    6 4 -3
    6 -4 3
    -6 -4 -2
    6 -4 2
    6 -4 2
    6 4 -2
    -6 -4 -1
    6 -4 1
    6 4 -1
    6 -4 1
    -6 4 1
    6 -4 0
    6 4 0
    6 -4 0
    6 4 0
    -6 4 0
    -6 -4 0
    6 -4 -1
    -6 -4 1
    6 4 1
    6 4 1
    6 -4 -1
    -6 4 -1
    -6 -4 2
    6 -4 -2
    6 4 2
    6 4 2
    -6 4 -2
    6 4 3
    6 4 3
    -6 -4 3
    -6 4 -3
    6 4 4
    6 4 4
    -6 -4 4
    -6 4 -4
    6 4 5
    6 4 5
    -6 -4 5
    -6 4 -5
    6 -4 -6
    -6 4 -6
    6 4 6
    6 4 6
    -6 -4 6
    6 -4 -7
    -6 4 -7
    6 4 7
    -6 -4 7
    6 -4 -8
    -6 4 -8
    6 4 8
    -6 -4 8
    -6 4 -9
    6 -4 -9
    -6 -4 9
    6 -4 -10
    -6 4 -10
    6 -4 -11
    -6 4 -11
    -6 4 -12
    6 -4 -12
    6 -4 -13
    -6 4 -13
    6 -4 -14
    -6 4 -14
    6 -4 -15
    -6 4 -15
    6 -4 -16
    -6 4 -16
    6 -4 -17
    -6 4 -17
    6 -4 -18
    6 -4 -19
    6 -4 -20
    -6 -4 20
    6 -4 -21
    -6 -4 21
    6 -4 -22
    -6 -4 22
    6 -4 -23
    -6 -4 23
    6 -4 -24
    -6 -4 24
    6 -4 -25
    -6 -4 25
    6 -4 -26
    -6 -4 26
    -6 -4 27
    -6 -5 -26
    -6 -5 -25
    -6 -5 -24
    -6 -5 -24
    -6 5 24
    -6 -5 -23
    -6 -5 -23
    -6 5 23
    -6 -5 -22
    -6 -5 -22
    -6 5 22
    -6 -5 -21
    -6 -5 -21
    -6 5 21
    -6 -5 -20
    -6 -5 -20
    -6 5 20
    -6 -5 -19
    -6 -5 -19
    -6 5 19
    -6 -5 -18
    -6 -5 -18
    -6 5 18
    -6 -5 -17
    -6 -5 -17
    6 -5 17
    -6 5 17
    -6 -5 -16
    6 5 -16
    -6 -5 -16
    6 -5 16
    -6 5 16
    -6 -5 -15
    -6 -5 -15
    6 5 -15
    6 -5 15
    -6 5 15
    -6 -5 -14
    6 5 -14
    -6 -5 -14
    6 -5 14
    -6 5 14
    -6 -5 -13
    6 5 -13
    -6 -5 -13
    6 -5 13
    -6 5 13
    -6 -5 -12
    -6 -5 -12
    6 5 -12
    6 5 -12
    6 -5 12
    -6 5 12
    -6 -5 -11
    -6 -5 -11
    6 5 -11
    6 -5 11
    6 5 -11
    -6 5 11
    -6 -5 -10
    6 5 -10
    6 5 -10
    6 -5 10
    -6 5 10
    -6 -5 -9
    6 -5 9
    6 5 -9
    -6 5 9
    -6 -5 -8
    6 5 -8
    6 -5 8
    -6 5 8
    -6 -5 -7
    6 -5 7
    6 5 -7
    -6 5 7
    -6 -5 -6
    6 -5 6
    6 5 -6
    -6 5 6
    -6 -5 -5
    6 -5 5
    6 5 -5
    -6 -5 -4
    6 5 -4
    6 -5 4
    -6 -5 -3
    6 5 -3
    6 -5 3
    6 5 -2
    6 -5 2
    -6 -5 -2
    6 -5 1
    6 -5 1
    6 5 -1
    -6 -5 -1
    6 -5 0
    6 -5 0
    6 5 0
    -6 -5 0
    6 -5 -1
    6 5 1
    -6 -5 1
    -6 5 -1
    6 5 2
    6 -5 -2
    6 5 2
    -6 5 -2
    -6 -5 2
    6 -5 -3
    6 5 3
    6 5 3
    -6 5 -3
    -6 -5 3
    6 5 4
    6 5 4
    6 -5 -4
    -6 -5 4
    -6 5 -4
    6 5 5
    6 5 5
    -6 -5 5
    -6 5 -5
    6 -5 -6
    6 5 6
    6 5 6
    -6 5 -6
    -6 -5 6
    6 -5 -7
    -6 5 -7
    -6 -5 7
    6 -5 -8
    -6 5 -8
    -6 -5 8
    -6 5 -9
    6 -5 -9
    -6 -5 9
    -6 5 -10
    6 -5 -10
    6 -5 -11
    -6 5 -11
    -6 5 -12
    6 -5 -12
    6 -5 -13
    -6 5 -13
    6 -5 -14
    -6 5 -14
    6 -5 -15
    -6 5 -15
    6 -5 -16
    -6 5 -16
    6 -5 -17
    -6 5 -17
    6 -5 -18
    6 -5 -19
    6 -5 -20
    6 -5 -21
    6 -5 -22
    6 -5 -23
    6 -5 -24
    6 -5 -25
    -6 -6 -25
    -6 -6 -24
    -6 -6 -23
    -6 -6 -23
    -6 6 23
    -6 -6 -22
    -6 -6 -22
    -6 6 22
    -6 -6 -21
    -6 -6 -21
    -6 6 21
    -6 -6 -20
    -6 -6 -20
    -6 6 20
    -6 -6 -19
    -6 -6 -19
    -6 6 19
    -6 -6 -18
    -6 -6 -18
    -6 6 18
    -6 -6 -17
    -6 -6 -17
    6 -6 17
    -6 6 17
    -6 -6 -16
    -6 -6 -16
    6 -6 16
    -6 6 16
    -6 -6 -15
    -6 -6 -15
    6 -6 15
    6 6 -15
    -6 6 15
    -6 -6 -14
    -6 -6 -14
    6 -6 14
    6 6 -14
    -6 6 14
    -6 -6 -13
    -6 -6 -13
    6 -6 13
    6 6 -13
    -6 6 13
    -6 -6 -12
    -6 -6 -12
    6 -6 12
    6 6 -12
    -6 6 12
    -6 -6 -11
    -6 -6 -11
    6 6 -11
    6 -6 11
    -6 6 11
    -6 -6 -10
    -6 -6 -10
    6 -6 10
    6 6 -10
    -6 6 10
    -6 -6 -9
    -6 -6 -9
    6 6 -9
    6 -6 9
    -6 6 9
    -6 -6 -8
    6 -6 8
    6 6 -8
    -6 6 8
    -6 -6 -7
    6 6 -7
    6 -6 7
    -6 6 7
    -6 -6 -6
    6 -6 6
    6 6 -6
    -6 6 6
    -6 -6 -5
    6 6 -5
    6 -6 5
    -6 6 5
    -6 -6 -4
    6 6 -4
    6 -6 4
    -6 -6 -3
    6 -6 3
    6 6 -3
    6 -6 2
    6 6 -2
    -6 -6 -2
    6 -6 1
    6 6 -1
    -6 -6 -1
    6 -6 0
    -6 -6 0
    6 6 0
    6 -6 0
    6 -6 -1
    6 6 1
    -6 -6 1
    6 -6 -2
    6 6 2
    -6 -6 2
    6 6 3
    6 -6 -3
    6 6 3
    -6 6 -3
    -6 -6 3
    6 6 4
    6 6 4
    -6 6 -4
    -6 -6 4
    6 -6 -4
    6 6 5
    -6 -6 5
    -6 6 -5
    6 -6 -5
    6 6 6
    6 -6 -6
    -6 -6 6
    -6 6 -6
    6 6 7
    6 -6 -7
    -6 6 -7
    -6 -6 7
    6 -6 -8
    -6 6 -8
    -6 -6 8
    -6 6 -9
    -6 -6 9
    -6 6 -10
    6 -6 -10
    -6 -6 10
    -6 6 -11
    6 -6 -11
    6 -6 -12
    -6 6 -12
    6 -6 -13
    -6 6 -13
    6 -6 -14
    -6 6 -14
    6 -6 -15
    6 -6 -16
    6 -6 -17
    6 -6 -18
    6 -6 -19
    6 -6 -20
    6 -6 -21
    6 -6 -22
    6 -6 -23
    6 -6 -24
    -6 -7 -25
    -6 -7 -24
    -6 -7 -23
    -6 -7 -22
    -6 -7 -22
    -6 7 22
    -6 -7 -21
    -6 -7 -21
    -6 7 21
    -6 -7 -20
    -6 -7 -20
    -6 -7 -19
    -6 -7 -19
    -6 7 19
    -6 -7 -18
    -6 -7 -18
    -6 7 18
    -6 -7 -17
    -6 -7 -17
    6 -7 17
    -6 7 17
    -6 -7 -16
    -6 -7 -16
    6 -7 16
    -6 7 16
    -6 -7 -15
    -6 -7 -15
    6 -7 15
    -6 7 15
    -6 -7 -14
    -6 -7 -14
    6 -7 14
    -6 7 14
    -6 -7 -13
    -6 -7 -13
    6 -7 13
    -6 7 13
    -6 -7 -12
    -6 -7 -12
    6 -7 12
    6 7 -12
    -6 7 12
    -6 -7 -11
    -6 -7 -11
    6 7 -11
    6 -7 11
    -6 7 11
    -6 -7 -10
    -6 -7 -10
    6 -7 10
    6 7 -10
    -6 7 10
    -6 -7 -9
    -6 -7 -9
    6 -7 9
    6 7 -9
    -6 7 9
    -6 -7 -8
    -6 -7 -8
    6 7 -8
    6 -7 8
    -6 7 8
    -6 -7 -7
    -6 -7 -7
    6 7 -7
    6 -7 7
    -6 7 7
    -6 -7 -6
    6 -7 6
    6 7 -6
    -6 7 6
    -6 -7 -5
    6 -7 5
    6 7 -5
    -6 7 5
    -6 -7 -4
    6 -7 4
    6 7 -4
    -6 -7 -3
    6 -7 3
    6 7 -3
    6 7 -2
    6 -7 2
    -6 -7 -2
    6 -7 1
    6 7 -1
    -6 -7 -1
    -6 -7 0
    6 7 0
    6 -7 -1
    6 7 1
    6 -7 -2
    6 7 2
    -6 -7 2
    6 -7 -3
    -6 -7 3
    -6 -7 4
    6 -7 -4
    -6 -7 5
    6 -7 -5
    6 -7 -6
    -6 -7 6
    6 -7 -7
    -6 -7 7
    6 -7 -8
    -6 -7 8
    6 -7 -9
    -6 -7 9
    6 -7 -10
    -6 -7 10
    6 -7 -11
    6 -7 -12
    6 -7 -13
    6 -7 -14
    6 -7 -15
    6 -7 -16
    6 -7 -17
    6 -7 -18
    6 -7 -19
    6 -7 -20
    6 -7 -21
    6 -7 -22
    6 -7 -23
    -6 -8 -25
    -6 -8 -24
    -6 -8 -23
    -6 -8 -22
    -6 -8 -21
    -6 -8 -21
    -6 8 21
    -6 -8 -20
    -6 -8 -20
    -6 8 20
    -6 -8 -19
    -6 -8 -19
    -6 8 19
    -6 -8 -18
    -6 -8 -18
    -6 8 18
    -6 -8 -17
    -6 -8 -17
    6 -8 17
    -6 8 17
    -6 -8 -16
    -6 -8 -16
    6 -8 16
    -6 8 16
    -6 -8 -15
    -6 -8 -15
    6 -8 15
    -6 8 15
    -6 -8 -14
    -6 -8 -14
    6 -8 14
    -6 8 14
    -6 -8 -13
    -6 -8 -13
    6 -8 13
    -6 8 13
    -6 -8 -12
    -6 -8 -12
    6 -8 12
    -6 8 12
    -6 -8 -11
    -6 -8 -11
    6 -8 11
    -6 8 11
    -6 -8 -10
    -6 -8 -10
    6 -8 10
    -6 8 10
    -6 -8 -9
    -6 -8 -9
    6 -8 9
    6 8 -9
    -6 8 9
    -6 -8 -8
    -6 -8 -8
    6 -8 8
    6 8 -8
    -6 8 8
    -6 -8 -7
    6 8 -7
    6 -8 7
    -6 8 7
    -6 -8 -6
    6 -8 6
    6 8 -6
    -6 8 6
    -6 -8 -5
    6 -8 5
    6 8 -5
    -6 8 5
    -6 -8 -4
    6 8 -4
    6 -8 4
    6 8 -3
    6 -8 3
    -6 -8 -3
    -6 -8 -2
    6 -8 2
    6 8 -2
    6 -8 1
    -6 -8 -1
    -6 -8 0
    -6 -8 1
    -6 -8 2
    -6 -8 3
    -6 -8 4
    -6 -8 5
    6 -8 -6
    -6 -8 6
    6 -8 -7
    -6 -8 7
    6 -8 -8
    -6 -8 8
    6 -8 -9
    -6 -8 9
    6 -8 -10
    -6 -8 10
    6 -8 -11
    6 -8 -12
    6 -8 -13
    6 -8 -14
    6 -8 -15
    6 -8 -16
    6 -8 -17
    6 -8 -18
    6 -8 -19
    6 -8 -20
    6 -8 -21
    6 -8 -22
    -6 9 21
    -6 -9 -20
    -6 9 20
    -6 -9 -19
    -6 9 19
    -6 -9 -18
    -6 9 18
    -6 -9 -17
    6 -9 17
    -6 9 17
    -6 -9 -16
    6 -9 16
    -6 9 16
    -6 -9 -15
    6 -9 15
    -6 9 15
    -6 -9 -14
    6 -9 14
    -6 9 14
    -6 -9 -13
    6 -9 13
    -6 9 13
    -6 -9 -12
    6 -9 12
    -6 9 12
    -6 -9 -11
    6 -9 11
    -6 9 11
    -6 -9 -10
    6 -9 10
    -6 9 10
    -6 -9 -9
    6 -9 9
    -6 9 9
    -6 -9 -8
    6 -9 8
    -6 9 8
    -6 -9 -7
    6 -9 7
    -6 9 7
    -6 -9 -6
    6 -9 6
    -6 9 6
    -6 -9 -5
    6 -9 5
    -6 9 5
    -6 -9 -4
    -6 9 4
    6 -9 3
    -6 -9 -3
    -6 -9 -2
    6 -9 2
    -6 -9 -1
    6 -9 1
    -6 -9 0
    -6 -9 1
    -6 -9 2
    -6 -9 3
    -6 -9 4
    -6 -9 5
    6 -9 -6
    -6 -9 6
    6 -9 -7
    -6 -9 7
    6 -9 -8
    -6 -9 8
    6 -9 -9
    -6 -9 9
    6 -9 -10
    -6 -9 10
    6 -9 -11
    6 -9 -12
    6 -9 -13
    6 -9 -14
    6 -9 -15
    6 -9 -16
    6 -9 -17
    6 -9 -18
    6 -9 -19
    6 -9 -20
    6 -9 -21
    -6 10 20
    -6 -10 -19
    -6 10 19
    -6 -10 -18
    -6 10 18
    -6 -10 -17
    -6 10 17
    -6 -10 -16
    -6 10 16
    -6 -10 -15
    6 -10 15
    -6 10 15
    -6 -10 -14
    6 -10 14
    -6 10 14
    -6 -10 -13
    6 -10 13
    -6 10 13
    -6 -10 -12
    6 -10 12
    -6 10 12
    -6 -10 -11
    6 -10 11
    -6 10 11
    -6 -10 -10
    6 -10 10
    -6 10 10
    -6 -10 -9
    6 -10 9
    -6 10 9
    -6 -10 -8
    6 -10 8
    -6 10 8
    -6 -10 -7
    6 -10 7
    -6 10 7
    -6 -10 -6
    6 -10 6
    -6 10 6
    -6 -10 -5
    6 -10 5
    -6 10 5
    -6 -10 -4
    6 -10 4
    -6 -10 -3
    6 -10 3
    6 -10 2
    -6 -10 -2
    -6 -10 -1
    6 -10 1
    -6 -10 0
    -6 -10 1
    -6 -10 2
    -6 -10 3
    -6 -10 4
    6 -10 -5
    -6 -10 5
    6 -10 -6
    -6 -10 6
    6 -10 -7
    -6 -10 7
    6 -10 -8
    -6 -10 8
    6 -10 -9
    -6 -10 9
    6 -10 -10
    -6 -10 10
    6 -10 -11
    6 -10 -12
    6 -10 -13
    6 -10 -14
    6 -10 -15
    6 -10 -16
    6 -10 -17
    6 -10 -18
    6 -10 -19
    -6 11 19
    -6 11 18
    -6 -11 -17
    -6 11 17
    -6 -11 -16
    -6 11 16
    -6 -11 -15
    -6 11 15
    -6 -11 -14
    -6 11 14
    -6 -11 -13
    -6 11 13
    -6 -11 -12
    6 -11 12
    -6 11 12
    -6 -11 -11
    6 -11 11
    -6 11 11
    -6 -11 -10
    6 -11 10
    -6 11 10
    -6 -11 -9
    6 -11 9
    -6 11 9
    -6 -11 -8
    6 -11 8
    -6 11 8
    -6 -11 -7
    6 -11 7
    -6 11 7
    -6 -11 -6
    6 -11 6
    -6 11 6
    -6 -11 -5
    6 -11 5
    -6 11 5
    -6 -11 -4
    6 -11 4
    -6 -11 -3
    6 -11 3
    6 -11 2
    -6 -11 -2
    -6 -11 -1
    6 -11 1
    -6 -11 0
    -6 -11 1
    -6 -11 2
    -6 -11 3
    -6 -11 4
    6 -11 -5
    -6 -11 5
    6 -11 -6
    -6 -11 6
    6 -11 -7
    -6 -11 7
    6 -11 -8
    -6 -11 8
    6 -11 -9
    -6 -11 9
    6 -11 -10
    -6 -11 10
    6 -11 -11
    6 -11 -12
    6 -11 -13
    6 -11 -14
    6 -11 -15
    6 -11 -16
    6 -11 -17
    -6 12 18
    -6 12 17
    -6 -12 -16
    -6 12 16
    -6 -12 -15
    -6 12 15
    -6 -12 -14
    -6 12 14
    -6 -12 -13
    -6 12 13
    -6 -12 -12
    -6 12 12
    -6 -12 -11
    -6 12 11
    -6 -12 -10
    -6 12 10
    -6 -12 -9
    6 -12 9
    -6 12 9
    -6 -12 -8
    6 -12 8
    -6 12 8
    -6 -12 -7
    6 -12 7
    -6 12 7
    -6 -12 -6
    6 -12 6
    -6 12 6
    -6 -12 -5
    6 -12 5
    -6 12 5
    -6 -12 -4
    6 -12 4
    -6 -12 -3
    6 -12 3
    -6 -12 -2
    6 -12 2
    -6 -12 -1
    6 -12 1
    -6 -12 0
    -6 -12 1
    -6 -12 2
    -6 -12 3
    -6 -12 4
    6 -12 -5
    -6 -12 5
    6 -12 -6
    -6 -12 6
    6 -12 -7
    -6 -12 7
    6 -12 -8
    -6 -12 8
    6 -12 -9
    -6 -12 9
    6 -12 -10
    -6 -12 10
    6 -12 -11
    6 -12 -12
    6 -12 -13
    6 -12 -14
    6 -12 -15
    -6 13 17
    -6 13 16
    -6 13 15
    -6 -13 -14
    -6 13 14
    -6 -13 -13
    -6 13 13
    -6 -13 -12
    -6 13 12
    -6 -13 -11
    -6 13 11
    -6 -13 -10
    -6 13 10
    -6 -13 -9
    -6 13 9
    -6 -13 -8
    -6 -13 -7
    -6 -13 -6
    6 -13 6
    -6 -13 -5
    6 -13 5
    -6 -13 -4
    6 -13 4
    -6 -13 -3
    6 -13 3
    -6 -13 -2
    6 -13 2
    -6 -13 -1
    6 -13 1
    -6 -13 0
    6 -13 0
    -6 -13 1
    -6 -13 2
    -6 -13 3
    6 -13 -4
    -6 -13 4
    6 -13 -5
    -6 -13 5
    6 -13 -6
    -6 -13 6
    6 -13 -7
    -6 -13 7
    6 -13 -8
    -6 -13 8
    6 -13 -9
    -6 -13 9
    6 -13 -10
    -6 -13 10
    6 -13 -11
    6 -13 -12
    6 -13 -13
    -6 14 15
    -6 -14 -12
    -6 -14 -11
    -6 -14 -10
    -6 -14 -9
    -6 -14 -8
    -6 -14 -7
    -6 -14 -6
    -6 -14 -5
    -6 -14 -4
    -6 -14 -3
    6 -14 3
    -6 -14 -2
    6 -14 2
    -6 -14 -1
    6 -14 1
    6 -14 0
    -6 -14 0
    -6 -14 1
    -6 -14 2
    -6 -14 3
    6 -14 -4
    -6 -14 4
    6 -14 -5
    -6 -14 5
    6 -14 -6
    -6 -14 6
    6 -14 -7
    -6 -14 7
    6 -14 -8
    -6 -14 8
    6 -14 -9
    -6 -14 9
    -6 -14 10
    -6 -15 -9
    -6 -15 -8
    -6 -15 -7
    -6 -15 -6
    -6 -15 -5
    -6 -15 -4
    -6 -15 -3
    -6 -15 -2
    -6 -15 -1
    -6 -15 0
    6 -15 -1
    -6 -15 1
    -6 -15 2
    6 -15 -3
    -6 -15 3
    6 -15 -4
    -6 -15 4
    -6 -15 5
    -6 -15 6
    -6 -15 7
    -6 -15 8
    -6 -15 9
    -6 -16 -6
    -6 -16 -5
    -6 -16 -4
    -6 -16 -3
    -6 -16 -2
    -6 -16 -1
    -6 -16 0
    -6 -16 1
    -6 -16 2
    -6 -16 3
    -6 -16 4
    -6 -16 5
    -6 -16 6
    -6 -16 7
    -6 -16 8
    7 0 0
    -7 0 0
    7 0 1
    7 0 -1
    -7 0 -1
    -7 0 1
    7 0 2
    7 0 -2
    -7 0 2
    -7 0 -2
    -7 0 -3
    7 0 -3
    7 0 3
    -7 0 3
    -7 0 -4
    7 0 -4
    7 0 -4
    7 0 4
    -7 0 4
    7 0 -5
    -7 0 -5
    7 0 -5
    7 0 5
    -7 0 5
    -7 0 -6
    7 0 -6
    7 0 6
    7 0 -6
    -7 0 6
    7 0 -7
    -7 0 -7
    7 0 -8
    -7 0 -8
    7 0 8
    -7 0 -9
    7 0 9
    7 0 -9
    -7 0 -10
    7 0 10
    7 0 -10
    -7 0 -11
    7 0 11
    7 0 -11
    -7 0 -12
    7 0 12
    7 0 -12
    -7 0 -13
    7 0 -13
    7 0 13
    -7 0 -14
    7 0 -14
    7 0 14
    -7 0 14
    7 0 -15
    -7 0 -15
    -7 0 15
    7 0 -16
    -7 0 -16
    -7 0 16
    7 0 -17
    -7 0 -17
    -7 0 17
    7 0 -18
    -7 0 -18
    -7 0 18
    7 0 -19
    -7 0 -19
    -7 0 19
    7 0 -20
    -7 0 -20
    -7 0 20
    7 0 -21
    -7 0 -21
    -7 0 21
    7 0 -22
    -7 0 -22
    -7 0 22
    7 0 -23
    -7 0 -23
    -7 0 23
    7 0 -24
    -7 0 -24
    -7 0 24
    7 0 -25
    -7 0 -25
    -7 0 -26
    -7 -1 -25
    -7 -1 -24
    -7 1 24
    -7 -1 -23
    -7 1 23
    7 1 -22
    -7 -1 -22
    -7 1 22
    7 1 -21
    -7 -1 -21
    7 1 -20
    -7 -1 -20
    -7 1 20
    7 1 -19
    -7 -1 -19
    -7 1 19
    7 1 -18
    -7 -1 -18
    -7 1 18
    7 1 -17
    -7 -1 -17
    -7 1 17
    7 1 -16
    -7 -1 -16
    -7 1 16
    -7 -1 -15
    7 1 -15
    7 -1 15
    -7 1 15
    -7 -1 -14
    7 1 -14
    7 -1 14
    -7 1 14
    -7 -1 -13
    7 1 -13
    7 -1 13
    -7 1 13
    -7 -1 -12
    7 1 -12
    7 -1 12
    -7 1 12
    -7 -1 -11
    7 -1 11
    7 1 -11
    -7 -1 -10
    7 -1 10
    7 1 -10
    -7 -1 -9
    7 -1 9
    7 1 -9
    7 1 -8
    -7 -1 -8
    7 -1 8
    7 1 -7
    -7 -1 -7
    7 -1 7
    7 1 -7
    7 1 -6
    -7 -1 -6
    7 -1 6
    7 1 -6
    7 1 -5
    -7 -1 -5
    7 -1 5
    7 1 -5
    -7 1 5
    7 1 -4
    7 -1 4
    7 1 -4
    -7 1 4
    -7 -1 -4
    7 1 -3
    7 -1 3
    7 1 -3
    -7 -1 -3
    -7 1 3
    7 -1 2
    7 1 -2
    -7 -1 -2
    -7 1 2
    7 1 -1
    7 -1 1
    -7 1 1
    -7 -1 -1
    7 -1 0
    7 1 0
    -7 -1 0
    -7 1 0
    7 1 1
    7 -1 -1
    -7 -1 1
    -7 1 -1
    7 1 2
    7 -1 -2
    -7 -1 2
    -7 1 -2
    7 1 3
    7 -1 -3
    -7 1 -3
    -7 -1 3
    7 1 4
    7 -1 -4
    -7 1 -4
    -7 -1 4
    7 -1 -5
    -7 1 -5
    7 1 5
    -7 -1 5
    -7 1 -6
    7 -1 -6
    7 1 6
    -7 -1 6
    7 -1 -7
    -7 1 -7
    7 1 7
    -7 -1 7
    7 -1 -8
    -7 1 -8
    7 1 8
    -7 1 -9
    7 -1 -9
    7 1 9
    -7 1 -10
    7 -1 -10
    7 1 10
    7 -1 -11
    -7 1 -11
    7 1 11
    -7 1 -12
    7 1 12
    7 -1 -12
    -7 1 -13
    7 1 13
    7 -1 -13
    7 -1 -14
    -7 1 -14
    7 -1 -15
    -7 1 -15
    7 -1 -16
    -7 1 -16
    -7 -1 16
    7 -1 -17
    -7 1 -17
    -7 -1 17
    7 -1 -18
    -7 1 -18
    -7 -1 18
    7 -1 -19
    -7 1 -19
    -7 -1 19
    7 -1 -20
    -7 1 -20
    -7 -1 20
    7 -1 -21
    -7 1 -21
    -7 -1 21
    7 -1 -22
    -7 1 -22
    -7 -1 22
    7 -1 -23
    -7 1 -23
    -7 -1 23
    7 -1 -24
    -7 1 -24
    -7 -1 24
    7 -1 -25
    -7 1 -25
    -7 -1 25
    7 -1 -26
    -7 1 -26
    7 -1 -27
    -7 -2 -24
    -7 -2 -23
    -7 2 23
    -7 -2 -22
    -7 2 22
    -7 -2 -21
    -7 2 21
    -7 -2 -20
    -7 2 20
    7 2 -19
    -7 -2 -19
    -7 2 19
    7 2 -18
    -7 -2 -18
    -7 2 18
    7 2 -17
    -7 -2 -17
    -7 2 17
    -7 -2 -16
    7 2 -16
    7 -2 16
    -7 2 16
    -7 -2 -15
    7 2 -15
    7 -2 15
    -7 2 15
    -7 -2 -14
    7 2 -14
    7 -2 14
    -7 2 14
    -7 -2 -13
    7 2 -13
    7 -2 13
    -7 2 13
    -7 -2 -12
    7 2 -12
    7 -2 12
    -7 2 12
    -7 -2 -11
    7 2 -11
    7 -2 11
    -7 2 11
    -7 -2 -10
    7 -2 10
    7 2 -10
    -7 -2 -9
    7 -2 9
    7 2 -9
    -7 -2 -8
    7 -2 8
    7 2 -8
    7 2 -8
    7 2 -7
    -7 -2 -7
    7 -2 7
    7 2 -7
    7 2 -6
    -7 -2 -6
    7 -2 6
    7 2 -6
    -7 -2 -5
    7 2 -5
    7 2 -5
    7 -2 5
    7 2 -4
    -7 -2 -4
    7 -2 4
    7 2 -4
    -7 2 4
    7 2 -3
    7 -2 3
    7 2 -3
    -7 2 3
    -7 -2 -3
    -7 -2 -2
    7 -2 2
    7 2 -2
    -7 2 2
    -7 -2 -1
    7 -2 1
    7 2 -1
    -7 2 1
    7 2 0
    7 2 0
    7 -2 0
    -7 -2 0
    -7 2 0
    7 2 1
    7 -2 -1
    7 2 1
    -7 2 -1
    -7 -2 1
    -7 2 -2
    7 2 2
    7 -2 -2
    7 2 2
    -7 -2 2
    7 2 3
    7 2 3
    7 -2 -3
    -7 -2 3
    -7 2 -3
    7 -2 -4
    7 2 4
    -7 -2 4
    -7 2 -4
    -7 2 -5
    7 -2 -5
    -7 -2 5
    7 -2 -6
    -7 2 -6
    7 2 6
    -7 -2 6
    7 -2 -7
    -7 2 -7
    7 2 7
    -7 -2 7
    7 -2 -8
    -7 2 -8
    7 2 8
    -7 -2 8
    -7 2 -9
    7 -2 -9
    7 2 9
    -7 2 -10
    7 -2 -10
    7 2 10
    -7 2 -11
    7 2 11
    7 -2 -11
    7 -2 -12
    -7 2 -12
    7 2 12
    -7 2 -13
    7 -2 -13
    7 -2 -14
    -7 2 -14
    7 -2 -15
    -7 2 -15
    7 -2 -16
    -7 2 -16
    7 -2 -17
    -7 2 -17
    7 -2 -18
    -7 2 -18
    -7 -2 18
    7 -2 -19
    -7 2 -19
    -7 -2 19
    7 -2 -20
    -7 2 -20
    -7 -2 20
    7 -2 -21
    -7 2 -21
    -7 -2 21
    7 -2 -22
    -7 2 -22
    -7 -2 22
    7 -2 -23
    -7 2 -23
    7 -2 -24
    -7 2 -24
    -7 -2 24
    7 -2 -25
    -7 2 -25
    -7 -2 25
    7 -2 -26
    -7 2 -26
    -7 -3 -24
    -7 -3 -23
    -7 3 23
    -7 -3 -22
    -7 3 22
    -7 -3 -21
    -7 3 21
    -7 -3 -20
    -7 3 20
    -7 -3 -19
    -7 3 19
    -7 -3 -18
    -7 3 18
    -7 -3 -17
    -7 3 17
    -7 -3 -16
    7 3 -16
    7 -3 16
    -7 3 16
    -7 -3 -15
    7 3 -15
    7 -3 15
    -7 3 15
    -7 -3 -14
    7 3 -14
    7 -3 14
    -7 3 14
    -7 -3 -13
    7 3 -13
    7 -3 13
    -7 3 13
    -7 -3 -12
    7 3 -12
    7 -3 12
    -7 3 12
    -7 -3 -11
    7 3 -11
    7 -3 11
    -7 3 11
    -7 -3 -10
    7 3 -10
    7 3 -10
    7 -3 10
    -7 3 10
    -7 -3 -9
    7 3 -9
    7 -3 9
    7 3 -9
    -7 -3 -8
    7 -3 8
    7 3 -8
    7 3 -8
    -7 -3 -7
    7 -3 7
    7 3 -7
    7 3 -7
    -7 -3 -6
    7 -3 6
    7 3 -6
    7 3 -6
    -7 -3 -5
    7 3 -5
    7 -3 5
    7 3 -5
    -7 -3 -4
    7 3 -4
    7 -3 4
    7 3 -4
    7 3 -3
    7 3 -3
    7 -3 3
    -7 -3 -3
    -7 3 3
    7 3 -2
    -7 -3 -2
    7 3 -2
    7 -3 2
    7 3 -2
    -7 3 2
    7 3 -1
    7 3 -1
    7 -3 1
    -7 3 1
    -7 -3 -1
    7 3 0
    7 3 0
    7 -3 0
    -7 3 0
    -7 -3 0
    7 3 1
    7 3 1
    7 -3 -1
    -7 3 -1
    -7 -3 1
    7 3 2
    7 3 2
    7 -3 -2
    -7 -3 2
    -7 3 -2
    7 3 3
    7 -3 -3
    7 3 3
    -7 3 -3
    -7 -3 3
    7 3 4
    7 3 4
    -7 3 -4
    -7 -3 4
    7 -3 -5
    -7 3 -5
    7 3 5
    -7 -3 5
    7 -3 -6
    7 3 6
    -7 -3 6
    -7 3 -6
    7 -3 -7
    -7 3 -7
    7 3 7
    -7 -3 7
    7 -3 -8
    -7 3 -8
    7 3 8
    -7 -3 8
    7 -3 -9
    -7 3 -9
    7 3 9
    -7 -3 9
    -7 3 -10
    7 -3 -10
    7 3 10
    -7 3 -11
    7 3 11
    7 -3 -12
    -7 3 -12
    7 -3 -13
    -7 3 -13
    7 -3 -14
    -7 3 -14
    7 -3 -15
    -7 3 -15
    7 -3 -16
    -7 3 -16
    7 -3 -17
    -7 3 -17
    7 -3 -18
    -7 3 -18
    7 -3 -19
    -7 3 -19
    7 -3 -20
    -7 3 -20
    7 -3 -21
    -7 3 -21
    7 -3 -22
    -7 3 -22
    7 -3 -23
    -7 3 -23
    -7 -3 23
    7 -3 -24
    -7 -3 24
    7 -3 -25
    -7 -3 25
    7 -3 -26
    -7 -4 -23
    -7 -4 -22
    -7 4 22
    -7 -4 -21
    -7 4 21
    -7 -4 -20
    -7 4 20
    -7 -4 -19
    -7 4 19
    -7 -4 -18
    -7 4 18
    -7 -4 -17
    7 -4 17
    -7 4 17
    -7 -4 -16
    7 -4 16
    -7 4 16
    -7 -4 -15
    7 -4 15
    -7 4 15
    -7 -4 -14
    7 -4 14
    -7 4 14
    -7 -4 -13
    7 -4 13
    -7 4 13
    -7 -4 -12
    7 4 -12
    7 -4 12
    -7 4 12
    -7 -4 -11
    7 4 -11
    7 -4 11
    -7 4 11
    -7 -4 -10
    7 4 -10
    7 -4 10
    7 4 -10
    -7 4 10
    -7 -4 -9
    7 4 -9
    7 4 -9
    7 -4 9
    -7 4 9
    -7 -4 -8
    7 -4 8
    7 4 -8
    7 4 -8
    -7 -4 -7
    7 -4 7
    7 4 -7
    7 4 -7
    -7 -4 -6
    7 4 -6
    7 -4 6
    -7 -4 -5
    7 -4 5
    7 4 -5
    -7 -4 -4
    7 -4 4
    7 4 -4
    -7 -4 -3
    7 -4 3
    7 4 -3
    7 4 -2
    7 -4 2
    -7 -4 -2
    7 4 -1
    7 4 -1
    7 4 -1
    7 -4 1
    -7 -4 -1
    -7 4 1
    -7 -4 0
    7 4 0
    7 4 0
    7 -4 0
    -7 4 0
    7 4 1
    7 4 1
    7 -4 -1
    -7 -4 1
    -7 4 -1
    7 4 2
    7 -4 -2
    7 4 2
    -7 4 -2
    -7 -4 2
    7 4 3
    7 4 3
    -7 -4 3
    -7 4 -3
    7 4 4
    7 4 4
    -7 4 -4
    -7 -4 4
    7 4 5
    7 4 5
    -7 -4 5
    -7 4 -5
    7 -4 -6
    -7 4 -6
    7 4 6
    -7 -4 6
    7 -4 -7
    -7 4 -7
    7 4 7
    -7 -4 7
    7 -4 -8
    -7 4 -8
    7 4 8
    -7 -4 8
    7 -4 -9
    -7 4 -9
    7 4 9
    -7 -4 9
    7 -4 -10
    -7 4 -10
    -7 4 -11
    7 -4 -11
    7 -4 -12
    -7 4 -12
    7 -4 -13
    -7 4 -13
    7 -4 -14
    -7 4 -14
    7 -4 -15
    -7 4 -15
    7 -4 -16
    -7 4 -16
    7 -4 -17
    -7 4 -17
    7 -4 -18
    -7 4 -18
    7 -4 -19
    -7 4 -19
    7 -4 -20
    7 -4 -21
    7 -4 -22
    7 -4 -23
    7 -4 -24
    7 -4 -25
    -7 -5 -22
    -7 5 22
    -7 -5 -21
    -7 5 21
    -7 -5 -20
    -7 5 20
    -7 -5 -19
    -7 5 19
    -7 -5 -18
    -7 5 18
    -7 -5 -17
    7 -5 17
    -7 5 17
    -7 -5 -16
    7 -5 16
    -7 5 16
    -7 -5 -15
    7 -5 15
    7 5 -15
    -7 5 15
    -7 -5 -14
    7 5 -14
    7 -5 14
    -7 5 14
    -7 -5 -13
    7 -5 13
    7 5 -13
    -7 5 13
    -7 -5 -12
    7 -5 12
    7 5 -12
    -7 5 12
    -7 -5 -11
    7 -5 11
    7 5 -11
    -7 5 11
    -7 -5 -10
    7 5 -10
    7 -5 10
    -7 5 10
    -7 -5 -9
    7 5 -9
    7 -5 9
    -7 5 9
    -7 -5 -8
    7 -5 8
    7 5 -8
    -7 5 8
    -7 -5 -7
    7 5 -7
    7 -5 7
    -7 -5 -6
    7 5 -6
    7 -5 6
    -7 -5 -5
    7 5 -5
    7 -5 5
    -7 -5 -4
    7 -5 4
    7 5 -4
    -7 -5 -3
    7 -5 3
    7 5 -3
    7 5 -2
    7 -5 2
    -7 -5 -2
    7 -5 1
    -7 -5 -1
    7 -5 1
    7 5 -1
    -7 -5 0
    7 -5 0
    7 5 0
    7 -5 0
    -7 5 0
    7 -5 -1
    7 5 1
    -7 5 -1
    -7 -5 1
    7 -5 -2
    7 5 2
    -7 5 -2
    -7 -5 2
    7 5 3
    -7 5 -3
    -7 -5 3
    7 5 4
    -7 -5 4
    -7 5 -4
    7 5 5
    -7 5 -5
    -7 -5 5
    7 -5 -6
    7 5 6
    -7 -5 6
    -7 5 -6
    7 -5 -7
    -7 5 -7
    7 5 7
    -7 -5 7
    7 -5 -8
    -7 5 -8
    7 5 8
    -7 -5 8
    -7 5 -9
    7 -5 -9
    -7 -5 9
    7 -5 -10
    -7 5 -10
    -7 -5 10
    7 -5 -11
    -7 5 -11
    7 -5 -12
    -7 5 -12
    7 -5 -13
    -7 5 -13
    -7 5 -14
    7 -5 -14
    7 -5 -15
    7 -5 -16
    7 -5 -17
    7 -5 -18
    7 -5 -19
    7 -5 -20
    7 -5 -21
    7 -5 -22
    7 -5 -23
    7 -5 -24
    -7 -6 -23
    -7 -6 -22
    -7 -6 -21
    -7 -6 -21
    -7 6 21
    -7 -6 -20
    -7 -6 -20
    -7 6 20
    -7 -6 -19
    -7 -6 -19
    -7 6 19
    -7 -6 -18
    -7 -6 -18
    7 -6 18
    -7 6 18
    -7 -6 -17
    7 -6 17
    -7 6 17
    -7 -6 -16
    7 -6 16
    -7 6 16
    -7 -6 -15
    7 -6 15
    -7 6 15
    7 -6 14
    -7 6 14
    -7 -6 -13
    7 -6 13
    7 6 -13
    -7 6 13
    -7 -6 -12
    7 6 -12
    7 -6 12
    -7 6 12
    -7 -6 -11
    7 -6 11
    7 6 -11
    -7 6 11
    -7 -6 -10
    7 6 -10
    7 -6 10
    -7 6 10
    -7 -6 -9
    7 6 -9
    7 -6 9
    -7 6 9
    -7 -6 -8
    7 -6 8
    7 6 -8
    -7 6 8
    -7 -6 -7
    7 6 -7
    7 -6 7
    -7 -6 -6
    7 6 -6
    7 -6 6
    -7 -6 -5
    7 6 -5
    7 -6 5
    -7 -6 -4
    7 -6 4
    7 6 -4
    7 -6 3
    7 6 -3
    -7 -6 -3
    7 -6 2
    7 6 -2
    -7 -6 -2
    -7 -6 -1
    7 6 -1
    7 -6 1
    7 6 0
    7 -6 0
    -7 -6 0
    -7 -6 1
    7 6 1
    7 -6 -1
    7 6 2
    -7 -6 2
    7 6 3
    -7 6 -3
    -7 -6 3
    7 6 4
    -7 6 -4
    -7 -6 4
    7 6 5
    -7 -6 5
    7 -6 -6
    7 6 6
    -7 -6 6
    7 -6 -7
    -7 -6 7
    7 -6 -8
    -7 -6 8
    7 -6 -9
    -7 -6 9
    7 -6 -10
    -7 -6 10
    7 -6 -11
    7 -6 -12
    7 -6 -13
    7 -6 -14
    7 -6 -15
    7 -6 -16
    7 -6 -17
    7 -6 -18
    7 -6 -19
    7 -6 -20
    7 -6 -21
    7 -6 -22
    7 -6 -23
    -7 -7 -20
    -7 7 20
    -7 -7 -19
    -7 7 19
    -7 -7 -18
    7 -7 18
    -7 7 18
    -7 -7 -17
    7 -7 17
    -7 7 17
    -7 -7 -16
    7 -7 16
    -7 7 16
    -7 -7 -15
    7 -7 15
    -7 7 15
    -7 -7 -14
    7 -7 14
    -7 7 14
    -7 -7 -13
    7 -7 13
    -7 7 13
    -7 -7 -12
    7 -7 12
    -7 7 12
    -7 -7 -11
    7 -7 11
    -7 7 11
    -7 -7 -10
    7 7 -10
    7 -7 10
    -7 7 10
    -7 -7 -9
    7 -7 9
    7 7 -9
    -7 7 9
    -7 -7 -8
    7 7 -8
    7 -7 8
    -7 7 8
    -7 -7 -7
    7 7 -7
    7 -7 7
    -7 7 7
    -7 -7 -6
    7 7 -6
    7 -7 6
    -7 -7 -5
    7 -7 5
    7 7 -5
    -7 -7 -4
    7 -7 4
    7 7 -4
    7 -7 3
    7 7 -3
    -7 -7 -3
    -7 -7 -2
    7 7 -2
    7 -7 2
    -7 -7 -1
    7 7 -1
    7 -7 1
    7 -7 0
    7 7 0
    -7 -7 0
    -7 -7 1
    7 7 1
    7 -7 -1
    7 7 2
    -7 -7 2
    7 7 3
    -7 -7 3
    -7 -7 4
    -7 -7 5
    7 -7 -6
    -7 -7 6
    7 -7 -7
    -7 -7 7
    7 -7 -8
    -7 -7 8
    7 -7 -9
    -7 -7 9
    7 -7 -10
    -7 -7 10
    7 -7 -11
    7 -7 -12
    7 -7 -13
    7 -7 -14
    7 -7 -15
    7 -7 -16
    7 -7 -17
    7 -7 -18
    7 -7 -19
    7 -7 -20
    7 -7 -21
    7 -7 -22
    -7 8 20
    -7 -8 -19
    -7 8 19
    -7 -8 -18
    7 -8 18
    -7 8 18
    -7 -8 -17
    7 -8 17
    -7 8 17
    -7 -8 -16
    7 -8 16
    -7 8 16
    -7 -8 -15
    7 -8 15
    -7 8 15
    -7 -8 -14
    7 -8 14
    -7 8 14
    -7 -8 -13
    7 -8 13
    -7 8 13
    -7 -8 -12
    7 -8 12
    -7 8 12
    -7 -8 -11
    7 -8 11
    -7 8 11
    -7 -8 -10
    7 -8 10
    -7 8 10
    -7 -8 -9
    7 -8 9
    -7 8 9
    -7 -8 -8
    7 -8 8
    -7 8 8
    -7 -8 -7
    7 8 -7
    7 -8 7
    -7 8 7
    -7 -8 -6
    7 -8 6
    7 8 -6
    -7 -8 -5
    7 -8 5
    7 8 -5
    -7 -8 -4
    7 8 -4
    7 -8 4
    -7 -8 -3
    7 8 -3
    7 -8 3
    -7 -8 -2
    7 -8 2
    7 8 -2
    -7 -8 -1
    7 -8 1
    7 8 -1
    -7 -8 0
    7 -8 0
    7 8 0
    -7 -8 1
    7 -8 -1
    -7 -8 2
    -7 -8 3
    -7 -8 4
    -7 -8 5
    7 -8 -6
    -7 -8 6
    7 -8 -7
    -7 -8 7
    7 -8 -8
    -7 -8 8
    7 -8 -9
    -7 -8 9
    7 -8 -10
    -7 -8 10
    7 -8 -11
    7 -8 -12
    7 -8 -13
    7 -8 -14
    7 -8 -15
    7 -8 -16
    7 -8 -17
    7 -8 -18
    7 -8 -19
    7 -8 -20
    7 -8 -21
    -7 9 19
    -7 -9 -18
    7 -9 18
    -7 9 18
    -7 -9 -17
    7 -9 17
    -7 9 17
    -7 -9 -16
    7 -9 16
    -7 9 16
    -7 -9 -15
    7 -9 15
    -7 9 15
    -7 -9 -14
    7 -9 14
    -7 9 14
    -7 -9 -13
    7 -9 13
    -7 9 13
    -7 -9 -12
    7 -9 12
    -7 9 12
    -7 -9 -11
    7 -9 11
    -7 9 11
    -7 -9 -10
    7 -9 10
    -7 9 10
    -7 -9 -9
    7 -9 9
    -7 9 9
    -7 -9 -8
    7 -9 8
    -7 9 8
    -7 -9 -7
    7 -9 7
    -7 9 7
    -7 -9 -6
    7 -9 6
    7 -9 5
    -7 -9 -5
    7 -9 4
    7 9 -4
    -7 -9 -4
    -7 -9 -3
    7 -9 3
    7 -9 2
    -7 -9 -2
    -7 -9 -1
    7 -9 1
    -7 -9 0
    7 -9 0
    -7 -9 1
    7 -9 -1
    -7 -9 2
    -7 -9 3
    -7 -9 4
    -7 -9 5
    7 -9 -6
    -7 -9 6
    7 -9 -7
    -7 -9 7
    7 -9 -8
    -7 -9 8
    7 -9 -9
    -7 -9 9
    7 -9 -10
    -7 -9 10
    7 -9 -11
    -7 -9 11
    7 -9 -12
    7 -9 -13
    7 -9 -14
    7 -9 -15
    7 -9 -16
    7 -9 -17
    7 -9 -18
    7 -9 -19
    -7 10 18
    -7 -10 -17
    -7 10 17
    -7 -10 -16
    -7 10 16
    -7 -10 -15
    7 -10 15
    -7 10 15
    -7 -10 -14
    7 -10 14
    -7 10 14
    -7 -10 -13
    7 -10 13
    -7 10 13
    -7 -10 -12
    7 -10 12
    -7 10 12
    -7 -10 -11
    7 -10 11
    -7 10 11
    -7 -10 -10
    7 -10 10
    -7 10 10
    -7 -10 -9
    7 -10 9
    -7 10 9
    -7 -10 -8
    7 -10 8
    -7 10 8
    -7 -10 -7
    7 -10 7
    -7 10 7
    -7 -10 -6
    7 -10 6
    -7 -10 -5
    7 -10 5
    -7 -10 -4
    7 -10 4
    -7 -10 -3
    7 -10 3
    -7 -10 -2
    7 -10 2
    -7 -10 -1
    7 -10 1
    -7 -10 0
    7 -10 0
    -7 -10 1
    7 -10 -1
    -7 -10 2
    -7 -10 3
    -7 -10 4
    7 -10 -5
    -7 -10 5
    7 -10 -6
    -7 -10 6
    7 -10 -7
    -7 -10 7
    7 -10 -8
    -7 -10 8
    7 -10 -9
    -7 -10 9
    7 -10 -10
    -7 -10 10
    7 -10 -11
    -7 -10 11
    7 -10 -12
    7 -10 -13
    7 -10 -14
    7 -10 -15
    7 -10 -16
    7 -10 -17
    -7 11 17
    -7 11 16
    -7 -11 -15
    -7 11 15
    -7 -11 -14
    -7 11 14
    -7 -11 -13
    7 -11 13
    -7 11 13
    -7 -11 -12
    7 -11 12
    -7 11 12
    -7 -11 -11
    7 -11 11
    -7 11 11
    -7 -11 -10
    7 -11 10
    -7 11 10
    -7 -11 -9
    7 -11 9
    -7 11 9
    -7 -11 -8
    7 -11 8
    -7 11 8
    -7 -11 -7
    7 -11 7
    -7 11 7
    -7 -11 -6
    7 -11 6
    -7 -11 -5
    7 -11 5
    -7 -11 -4
    7 -11 4
    -7 -11 -3
    7 -11 3
    -7 -11 -2
    7 -11 2
    -7 -11 -1
    7 -11 1
    -7 -11 0
    7 -11 0
    7 -11 -1
    -7 -11 1
    -7 -11 2
    -7 -11 3
    -7 -11 4
    7 -11 -5
    -7 -11 5
    7 -11 -6
    -7 -11 6
    7 -11 -7
    -7 -11 7
    7 -11 -8
    -7 -11 8
    7 -11 -9
    -7 -11 9
    7 -11 -10
    -7 -11 10
    7 -11 -11
    -7 -11 11
    7 -11 -12
    7 -11 -13
    7 -11 -14
    7 -11 -15
    -7 12 16
    -7 12 15
    -7 12 14
    -7 -12 -13
    -7 12 13
    -7 -12 -12
    -7 12 12
    -7 -12 -11
    -7 12 11
    -7 -12 -10
    7 -12 10
    -7 12 10
    -7 -12 -9
    7 -12 9
    -7 12 9
    -7 -12 -8
    7 -12 8
    -7 12 8
    -7 -12 -7
    7 -12 7
    -7 -12 -6
    7 -12 6
    -7 -12 -5
    7 -12 5
    -7 -12 -4
    7 -12 4
    -7 -12 -3
    7 -12 3
    -7 -12 -2
    7 -12 2
    -7 -12 -1
    7 -12 1
    -7 -12 0
    7 -12 0
    7 -12 -1
    -7 -12 1
    -7 -12 2
    -7 -12 3
    -7 -12 4
    7 -12 -5
    -7 -12 5
    7 -12 -6
    -7 -12 6
    7 -12 -7
    -7 -12 7
    7 -12 -8
    -7 -12 8
    7 -12 -9
    -7 -12 9
    7 -12 -10
    -7 -12 10
    7 -12 -11
    7 -12 -12
    7 -12 -13
    -7 13 15
    -7 13 14
    -7 13 13
    -7 13 12
    -7 -13 -11
    -7 13 11
    -7 -13 -10
    -7 -13 -9
    -7 -13 -8
    -7 -13 -7
    -7 -13 -6
    7 -13 6
    -7 -13 -5
    7 -13 5
    -7 -13 -4
    7 -13 4
    -7 -13 -3
    7 -13 3
    -7 -13 -2
    7 -13 2
    -7 -13 -1
    7 -13 1
    7 -13 0
    -7 -13 0
    7 -13 -1
    -7 -13 1
    -7 -13 2
    -7 -13 3
    7 -13 -4
    -7 -13 4
    7 -13 -5
    -7 -13 5
    7 -13 -6
    -7 -13 6
    7 -13 -7
    -7 -13 7
    7 -13 -8
    -7 -13 8
    7 -13 -9
    -7 -13 9
    -7 -13 10
    -7 -14 -8
    -7 -14 -7
    -7 -14 -6
    -7 -14 -5
    -7 -14 -4
    -7 -14 -3
    7 -14 3
    -7 -14 -2
    7 -14 2
    -7 -14 -1
    7 -14 1
    7 -14 0
    -7 -14 0
    7 -14 -1
    -7 -14 1
    7 -14 -2
    -7 -14 2
    7 -14 -3
    -7 -14 3
    7 -14 -4
    -7 -14 4
    -7 -14 5
    -7 -14 6
    -7 -14 7
    -7 -14 8
    -7 -14 9
    -7 -15 -3
    -7 -15 -2
    -7 -15 -1
    -7 -15 0
    7 -15 -1
    -7 -15 1
    7 -15 -2
    -7 -15 2
    -7 -15 3
    -7 -15 4
    -7 -15 5
    8 0 0
    -8 0 0
    -8 0 -1
    8 0 -1
    8 0 1
    -8 0 1
    8 0 2
    8 0 -2
    -8 0 -2
    -8 0 2
    -8 0 -3
    8 0 -3
    8 0 3
    -8 0 3
    8 0 -4
    8 0 4
    8 0 -4
    -8 0 4
    -8 0 -4
    -8 0 -5
    8 0 -5
    8 0 -5
    8 0 5
    -8 0 5
    8 0 -6
    -8 0 -6
    8 0 6
    8 0 -6
    -8 0 6
    8 0 -7
    -8 0 -7
    8 0 7
    8 0 -7
    -8 0 -8
    8 0 8
    8 0 -8
    8 0 -8
    -8 0 -9
    8 0 9
    8 0 -9
    8 0 -10
    -8 0 -10
    8 0 10
    -8 0 -11
    8 0 11
    8 0 -11
    -8 0 -12
    8 0 12
    8 0 -12
    -8 0 -13
    8 0 13
    8 0 -13
    -8 0 -14
    8 0 14
    8 0 -14
    -8 0 -15
    8 0 15
    8 0 -15
    8 0 -16
    -8 0 -16
    8 0 -17
    -8 0 -17
    8 0 -18
    -8 0 -18
    8 0 -19
    -8 0 -19
    -8 0 19
    -8 0 -20
    -8 0 20
    -8 0 -21
    -8 0 21
    -8 0 -22
    -8 0 22
    -8 0 -23
    -8 0 -24
    -8 -1 -23
    -8 -1 -22
    -8 1 22
    -8 -1 -21
    -8 1 21
    -8 -1 -20
    -8 1 20
    -8 -1 -19
    -8 1 19
    -8 -1 -18
    -8 1 18
    -8 -1 -17
    -8 1 17
    -8 -1 -16
    8 -1 16
    -8 -1 -15
    8 -1 15
    8 1 -15
    -8 -1 -14
    8 -1 14
    8 1 -14
    -8 -1 -13
    8 -1 13
    8 1 -13
    -8 -1 -12
    8 -1 12
    8 1 -12
    -8 -1 -11
    8 -1 11
    8 1 -11
    -8 -1 -10
    8 -1 10
    8 1 -10
    8 1 -9
    -8 -1 -9
    8 1 -9
    8 -1 9
    8 1 -8
    -8 -1 -8
    8 1 -8
    8 -1 8
    8 1 -7
    -8 -1 -7
    8 -1 7
    8 1 -7
    -8 -1 -6
    8 1 -6
    8 1 -6
    8 -1 6
    -8 -1 -5
    8 1 -5
    8 1 -5
    8 -1 5
    -8 1 5
    8 1 -4
    -8 -1 -4
    8 1 -4
    8 -1 4
    -8 1 4
    8 1 -3
    8 -1 3
    8 1 -3
    -8 1 3
    -8 -1 -3
    8 -1 2
    8 1 -2
    -8 1 2
    -8 -1 -2
    -8 -1 -1
    8 1 -1
    8 -1 1
    -8 1 1
    8 -1 0
    8 1 0
    -8 1 0
    -8 -1 0
    8 -1 -1
    8 1 1
    -8 -1 1
    -8 1 -1
    8 1 2
    8 -1 -2
    -8 -1 2
    -8 1 -2
    8 1 3
    8 -1 -3
    -8 -1 3
    -8 1 -3
    8 -1 -4
    8 1 4
    8 -1 -4
    -8 -1 4
    -8 1 -4
    8 -1 -5
    -8 1 -5
    8 1 5
    8 -1 -5
    -8 -1 5
    8 -1 -6
    -8 1 -6
    8 1 6
    8 -1 -6
    -8 -1 6
    8 -1 -7
    -8 1 -7
    8 -1 -7
    8 1 7
    -8 -1 7
    8 -1 -8
    -8 1 -8
    8 1 8
    8 -1 -9
    -8 1 -9
    8 1 9
    -8 1 -10
    8 1 10
    8 -1 -10
    -8 1 -11
    8 1 11
    8 -1 -11
    -8 1 -12
    8 1 12
    8 -1 -12
    -8 1 -13
    8 1 13
    8 -1 -13
    -8 1 -14
    8 1 14
    8 -1 -14
    8 -1 -15
    -8 1 -15
    8 -1 -16
    -8 1 -16
    8 -1 -17
    -8 1 -17
    8 -1 -18
    -8 1 -18
    8 -1 -19
    -8 1 -19
    8 -1 -20
    -8 1 -20
    8 -1 -21
    -8 1 -21
    -8 1 -22
    -8 1 -23
    -8 1 -24
    -8 1 -25
    -8 -2 -23
    -8 -2 -22
    -8 -2 -21
    -8 2 21
    -8 -2 -20
    -8 2 20
    -8 -2 -19
    -8 2 19
    -8 -2 -18
    -8 2 18
    -8 -2 -17
    -8 2 17
    -8 -2 -16
    8 -2 16
    -8 2 16
    -8 -2 -15
    8 -2 15
    -8 2 15
    -8 -2 -14
    8 -2 14
    -8 -2 -13
    8 -2 13
    -8 -2 -12
    8 -2 12
    -8 -2 -11
    8 2 -11
    8 -2 11
    8 2 -11
    -8 -2 -10
    8 -2 10
    8 2 -10
    8 2 -10
    -8 -2 -9
    8 -2 9
    8 2 -9
    8 2 -9
    -8 -2 -8
    8 -2 8
    8 2 -8
    8 2 -8
    -8 -2 -7
    8 2 -7
    8 -2 7
    8 2 -7
    -8 -2 -6
    8 2 -6
    8 2 -6
    8 -2 6
    8 2 -5
    8 -2 5
    8 2 -5
    -8 -2 -5
    -8 -2 -4
    8 2 -4
    8 2 -4
    8 -2 4
    -8 2 4
    8 2 -3
    -8 -2 -3
    8 2 -3
    8 -2 3
    -8 2 3
    8 2 -2
    -8 -2 -2
    8 2 -2
    8 -2 2
    -8 2 2
    8 2 -1
    8 -2 1
    -8 2 1
    -8 -2 -1
    -8 -2 0
    8 -2 0
    8 2 0
    -8 2 0
    8 2 1
    8 -2 -1
    -8 2 -1
    -8 -2 1
    8 -2 -2
    8 2 2
    -8 -2 2
    -8 2 -2
    -8 2 -3
    8 2 3
    8 -2 -3
    -8 -2 3
    -8 2 -4
    8 2 4
    8 -2 -4
    -8 -2 4
    8 -2 -5
    8 -2 -5
    8 2 5
    -8 -2 5
    -8 2 -5
    -8 2 -6
    8 -2 -6
    8 2 6
    8 -2 -6
    -8 -2 6
    8 -2 -7
    -8 2 -7
    8 2 7
    -8 -2 7
    -8 2 -8
    8 -2 -8
    8 2 8
    -8 -2 8
    8 -2 -9
    -8 2 -9
    8 2 9
    -8 2 -10
    8 2 10
    8 -2 -10
    8 -2 -11
    -8 2 -11
    8 2 11
    -8 2 -12
    8 2 12
    8 -2 -12
    -8 2 -13
    8 2 13
    8 -2 -13
    8 -2 -14
    -8 2 -14
    8 -2 -15
    -8 2 -15
    8 -2 -16
    -8 2 -16
    8 -2 -17
    -8 2 -17
    8 -2 -18
    -8 2 -18
    8 -2 -19
    -8 2 -19
    8 -2 -20
    -8 2 -20
    8 -2 -21
    -8 2 -21
    8 -2 -22
    -8 2 -22
    8 -2 -23
    -8 -3 -22
    -8 -3 -21
    -8 3 21
    -8 -3 -20
    -8 3 20
    -8 -3 -19
    -8 3 19
    -8 -3 -18
    -8 3 18
    -8 -3 -17
    8 -3 17
    -8 -3 -16
    8 -3 16
    -8 3 16
    -8 -3 -15
    8 -3 15
    -8 3 15
    -8 -3 -14
    8 -3 14
    -8 3 14
    -8 -3 -13
    8 -3 13
    8 3 -13
    -8 -3 -12
    8 3 -12
    8 -3 12
    -8 -3 -11
    8 -3 11
    8 3 -11
    -8 -3 -10
    8 -3 10
    8 3 -10
    -8 -3 -9
    8 -3 9
    8 3 -9
    -8 -3 -8
    8 -3 8
    8 3 -8
    -8 -3 -7
    8 3 -7
    8 -3 7
    -8 -3 -6
    8 3 -6
    8 -3 6
    -8 -3 -5
    8 3 -5
    8 -3 5
    8 3 -4
    8 3 -4
    8 -3 4
    -8 -3 -4
    8 3 -3
    8 3 -3
    8 -3 3
    -8 -3 -3
    -8 3 3
    8 3 -2
    8 3 -2
    8 -3 2
    -8 3 2
    -8 -3 -2
    8 3 -1
    -8 -3 -1
    8 -3 1
    8 3 -1
    -8 3 1
    -8 -3 0
    8 -3 0
    8 3 0
    -8 3 0
    8 -3 -1
    8 3 1
    -8 3 -1
    -8 -3 1
    8 3 2
    8 -3 -2
    -8 3 -2
    -8 -3 2
    8 3 3
    8 -3 -3
    -8 -3 3
    -8 3 -3
    8 -3 -4
    8 3 4
    -8 3 -4
    -8 -3 4
    -8 3 -5
    8 -3 -5
    8 3 5
    8 -3 -5
    -8 -3 5
    8 -3 -6
    -8 3 -6
    8 3 6
    -8 -3 6
    8 -3 -7
    8 3 7
    -8 3 -7
    -8 -3 7
    8 -3 -8
    -8 3 -8
    8 3 8
    -8 -3 8
    -8 3 -9
    8 -3 -9
    8 3 9
    -8 -3 9
    -8 3 -10
    8 3 10
    8 -3 -10
    -8 3 -11
    8 3 11
    8 -3 -11
    -8 3 -12
    8 3 12
    8 -3 -12
    8 -3 -13
    -8 3 -13
    -8 3 -14
    8 -3 -14
    8 -3 -15
    -8 3 -15
    8 -3 -16
    -8 3 -16
    8 -3 -17
    -8 3 -17
    8 -3 -18
    -8 3 -18
    8 -3 -19
    8 -3 -20
    8 -3 -21
    8 -3 -22
    8 -3 -23
    8 -3 -24
    8 -3 -25
    -8 -4 -21
    -8 -4 -20
    -8 4 20
    -8 -4 -19
    -8 4 19
    -8 -4 -18
    8 -4 18
    -8 4 18
    -8 -4 -17
    8 -4 17
    -8 4 17
    -8 -4 -16
    8 -4 16
    -8 4 16
    -8 -4 -15
    8 -4 15
    8 4 -15
    -8 4 15
    -8 -4 -14
    8 -4 14
    8 4 -14
    -8 4 14
    -8 -4 -13
    8 -4 13
    8 4 -13
    -8 4 13
    -8 -4 -12
    8 4 -12
    8 -4 12
    -8 -4 -11
    8 -4 11
    8 4 -11
    -8 -4 -10
    8 4 -10
    8 -4 10
    -8 -4 -9
    8 4 -9
    8 -4 9
    -8 -4 -8
    8 4 -8
    8 -4 8
    -8 -4 -7
    8 4 -7
    8 -4 7
    -8 -4 -6
    8 -4 6
    8 4 -6
    -8 -4 -5
    8 -4 5
    8 4 -5
    8 4 -4
    8 -4 4
    -8 -4 -4
    -8 -4 -3
    8 -4 3
    8 4 -3
    -8 -4 -2
    8 -4 2
    8 4 -2
    -8 -4 -1
    8 -4 1
    8 4 -1
    -8 4 1
    8 4 0
    8 -4 0
    -8 -4 0
    -8 4 0
    8 4 1
    8 -4 -1
    -8 4 -1
    -8 -4 1
    8 4 2
    8 -4 -2
    -8 4 -2
    -8 -4 2
    8 4 3
    8 -4 -3
    -8 -4 3
    -8 4 -3
    8 -4 -4
    8 4 4
    -8 -4 4
    -8 4 -4
    -8 4 -5
    8 -4 -5
    8 4 5
    -8 -4 5
    8 -4 -6
    8 4 6
    -8 -4 6
    -8 4 -6
    8 -4 -7
    -8 4 -7
    8 4 7
    -8 -4 7
    -8 4 -8
    8 -4 -8
    8 4 8
    -8 -4 8
    -8 4 -9
    8 -4 -9
    8 4 9
    -8 -4 9
    -8 4 -10
    8 -4 -10
    8 4 10
    8 -4 -11
    -8 4 -11
    8 -4 -12
    -8 4 -12
    8 -4 -13
    -8 4 -13
    8 -4 -14
    8 -4 -15
    8 -4 -16
    8 -4 -17
    8 -4 -18
    8 -4 -19
    8 -4 -20
    8 -4 -21
    8 -4 -22
    8 -4 -23
    8 -4 -24
    -8 -5 -20
    -8 5 20
    -8 -5 -19
    -8 5 19
    -8 -5 -18
    8 -5 18
    -8 5 18
    -8 -5 -17
    8 -5 17
    -8 5 17
    -8 -5 -16
    8 -5 16
    -8 5 16
    -8 -5 -15
    8 -5 15
    -8 5 15
    -8 -5 -14
    8 -5 14
    8 5 -14
    -8 5 14
    -8 -5 -13
    8 5 -13
    8 -5 13
    -8 5 13
    -8 -5 -12
    8 -5 12
    8 5 -12
    -8 5 12
    -8 -5 -11
    8 5 -11
    8 -5 11
    -8 -5 -10
    8 5 -10
    8 -5 10
    -8 -5 -9
    8 -5 9
    8 5 -9
    -8 -5 -8
    8 5 -8
    8 -5 8
    -8 -5 -7
    8 -5 7
    8 5 -7
    -8 -5 -6
    8 5 -6
    8 -5 6
    -8 -5 -5
    8 5 -5
    8 -5 5
    -8 -5 -4
    8 -5 4
    8 5 -4
    8 5 -3
    8 -5 3
    -8 -5 -3
    8 5 -2
    8 -5 2
    -8 -5 -2
    8 -5 1
    8 5 -1
    -8 -5 -1
    -8 -5 0
    8 5 0
    8 -5 0
    -8 5 0
    8 -5 -1
    8 5 1
    -8 -5 1
    -8 5 -1
    8 5 2
    8 -5 -2
    -8 5 -2
    -8 -5 2
    8 -5 -3
    8 5 3
    -8 5 -3
    -8 -5 3
    8 5 4
    -8 5 -4
    -8 -5 4
    8 -5 -5
    8 5 5
    -8 5 -5
    -8 -5 5
    8 -5 -6
    8 5 6
    -8 -5 6
    8 -5 -7
    8 5 7
    -8 -5 7
    8 -5 -8
    8 5 8
    -8 -5 8
    8 -5 -9
    -8 -5 9
    8 -5 -10
    -8 -5 10
    8 -5 -11
    8 -5 -12
    8 -5 -13
    8 -5 -14
    8 -5 -15
    8 -5 -16
    8 -5 -17
    8 -5 -18
    8 -5 -19
    8 -5 -20
    8 -5 -21
    8 -5 -22
    8 -5 -23
    -8 -6 -19
    -8 6 19
    -8 -6 -18
    8 -6 18
    -8 6 18
    -8 -6 -17
    8 -6 17
    -8 6 17
    -8 -6 -16
    8 -6 16
    -8 6 16
    -8 -6 -15
    8 -6 15
    -8 6 15
    -8 -6 -14
    8 -6 14
    -8 6 14
    -8 -6 -13
    8 -6 13
    -8 6 13
    -8 -6 -12
    8 -6 12
    -8 6 12
    -8 -6 -11
    8 6 -11
    8 -6 11
    -8 6 11
    -8 -6 -10
    8 -6 10
    8 6 -10
    -8 -6 -9
    8 -6 9
    8 6 -9
    -8 -6 -8
    8 -6 8
    8 6 -8
    -8 -6 -7
    8 6 -7
    8 -6 7
    -8 -6 -6
    8 6 -6
    8 -6 6
    8 6 -5
    8 -6 5
    -8 -6 -5
    -8 -6 -4
    8 -6 4
    8 6 -4
    -8 -6 -3
    8 -6 3
    8 6 -3
    -8 -6 -2
    8 -6 2
    8 6 -2
    8 -6 1
    8 6 -1
    -8 -6 -1
    -8 -6 0
    8 6 0
    8 -6 0
    8 6 1
    8 -6 -1
    -8 -6 1
    8 6 2
    8 -6 -2
    -8 -6 2
    8 6 3
    8 -6 -3
    -8 -6 3
    8 6 4
    -8 -6 4
    8 6 5
    -8 -6 5
    8 -6 -6
    8 6 6
    -8 -6 6
    8 -6 -7
    8 6 7
    -8 -6 7
    8 -6 -8
    -8 -6 8
    8 -6 -9
    -8 -6 9
    8 -6 -10
    -8 -6 10
    8 -6 -11
    8 -6 -12
    8 -6 -13
    8 -6 -14
    8 -6 -15
    8 -6 -16
    8 -6 -17
    8 -6 -18
    8 -6 -19
    8 -6 -20
    8 -6 -21
    8 -6 -22
    8 -7 19
    -8 -7 -18
    8 -7 18
    -8 7 18
    -8 -7 -17
    8 -7 17
    -8 7 17
    -8 -7 -16
    8 -7 16
    -8 7 16
    -8 -7 -15
    8 -7 15
    -8 7 15
    -8 -7 -14
    8 -7 14
    -8 7 14
    -8 -7 -13
    8 -7 13
    -8 7 13
    -8 -7 -12
    8 -7 12
    -8 7 12
    -8 -7 -11
    8 -7 11
    -8 7 11
    -8 -7 -10
    8 -7 10
    -8 -7 -9
    8 -7 9
    8 7 -9
    -8 -7 -8
    8 7 -8
    8 -7 8
    -8 -7 -7
    8 7 -7
    8 -7 7
    -8 -7 -6
    8 7 -6
    8 -7 6
    -8 -7 -5
    8 -7 5
    8 7 -5
    8 -7 4
    8 7 -4
    -8 -7 -4
    -8 -7 -3
    8 7 -3
    8 -7 3
    8 -7 2
    8 7 -2
    -8 -7 -2
    -8 -7 -1
    8 7 -1
    8 -7 1
    -8 -7 0
    8 7 0
    8 -7 0
    -8 -7 1
    8 7 1
    8 -7 -1
    8 -7 -2
    8 7 2
    -8 -7 2
    8 -7 -3
    8 7 3
    -8 -7 3
    8 7 4
    -8 -7 4
    -8 -7 5
    8 -7 -6
    -8 -7 6
    8 -7 -7
    -8 -7 7
    8 -7 -8
    -8 -7 8
    8 -7 -9
    -8 -7 9
    8 -7 -10
    -8 -7 10
    8 -7 -11
    8 -7 -12
    8 -7 -13
    8 -7 -14
    8 -7 -15
    8 -7 -16
    8 -7 -17
    8 -7 -18
    8 -7 -19
    8 -7 -20
    8 -8 19
    8 -8 18
    -8 -8 -17
    8 -8 17
    -8 8 17
    -8 -8 -16
    8 -8 16
    -8 8 16
    -8 -8 -15
    8 -8 15
    -8 8 15
    -8 -8 -14
    8 -8 14
    -8 8 14
    -8 -8 -13
    8 -8 13
    -8 8 13
    -8 -8 -12
    8 -8 12
    -8 8 12
    -8 -8 -11
    8 -8 11
    -8 8 11
    -8 -8 -10
    8 -8 10
    -8 8 10
    -8 -8 -9
    8 -8 9
    -8 -8 -8
    8 -8 8
    -8 -8 -7
    8 -8 7
    8 -8 6
    8 8 -6
    -8 -8 -6
    -8 -8 -5
    8 -8 5
    8 8 -5
    -8 -8 -4
    8 -8 4
    8 8 -4
    -8 -8 -3
    8 8 -3
    8 -8 3
    -8 -8 -2
    8 8 -2
    8 -8 2
    -8 -8 -1
    8 -8 1
    8 8 -1
    8 8 0
    8 -8 0
    -8 -8 0
    8 -8 -1
    8 8 1
    -8 -8 1
    8 -8 -2
    -8 -8 2
    -8 -8 3
    -8 -8 4
    8 -8 -5
    -8 -8 5
    8 -8 -6
    -8 -8 6
    8 -8 -7
    -8 -8 7
    8 -8 -8
    -8 -8 8
    8 -8 -9
    -8 -8 9
    8 -8 -10
    -8 -8 10
    8 -8 -11
    -8 -8 11
    8 -8 -12
    8 -8 -13
    8 -8 -14
    8 -8 -15
    8 -8 -16
    8 -8 -17
    8 -8 -18
    8 -8 -19
    8 -9 18
    8 -9 17
    -8 9 17
    8 -9 16
    -8 9 16
    -8 -9 -15
    8 -9 15
    -8 9 15
    -8 -9 -14
    8 -9 14
    -8 9 14
    -8 -9 -13
    8 -9 13
    -8 9 13
    -8 -9 -12
    8 -9 12
    -8 9 12
    -8 -9 -11
    8 -9 11
    -8 9 11
    -8 -9 -10
    8 -9 10
    -8 9 10
    -8 -9 -9
    8 -9 9
    -8 -9 -8
    8 -9 8
    -8 -9 -7
    8 -9 7
    -8 -9 -6
    8 -9 6
    -8 -9 -5
    8 -9 5
    -8 -9 -4
    8 -9 4
    8 -9 3
    -8 -9 -3
    -8 -9 -2
    8 -9 2
    8 9 -2
    -8 -9 -1
    8 -9 1
    -8 -9 0
    8 -9 0
    8 -9 -1
    -8 -9 1
    8 -9 -2
    -8 -9 2
    -8 -9 3
    -8 -9 4
    8 -9 -5
    -8 -9 5
    8 -9 -6
    -8 -9 6
    8 -9 -7
    -8 -9 7
    8 -9 -8
    -8 -9 8
    8 -9 -9
    -8 -9 9
    8 -9 -10
    -8 -9 10
    8 -9 -11
    -8 -9 11
    8 -9 -12
    8 -9 -13
    8 -9 -14
    8 -9 -15
    8 -9 -16
    8 -9 -17
    -8 10 16
    8 -10 15
    -8 10 15
    -8 -10 -14
    8 -10 14
    -8 10 14
    -8 -10 -13
    8 -10 13
    -8 10 13
    -8 -10 -12
    8 -10 12
    -8 -10 -11
    8 -10 11
    -8 10 11
    -8 -10 -10
    8 -10 10
    -8 10 10
    -8 -10 -9
    8 -10 9
    -8 -10 -8
    8 -10 8
    -8 -10 -7
    8 -10 7
    -8 -10 -6
    8 -10 6
    -8 -10 -5
    8 -10 5
    -8 -10 -4
    8 -10 4
    -8 -10 -3
    8 -10 3
    -8 -10 -2
    8 -10 2
    -8 -10 -1
    8 -10 1
    8 -10 0
    -8 -10 0
    8 -10 -1
    -8 -10 1
    8 -10 -2
    -8 -10 2
    -8 -10 3
    -8 -10 4
    8 -10 -5
    -8 -10 5
    8 -10 -6
    -8 -10 6
    8 -10 -7
    -8 -10 7
    8 -10 -8
    -8 -10 8
    8 -10 -9
    -8 -10 9
    8 -10 -10
    -8 -10 10
    8 -10 -11
    -8 -10 11
    8 -10 -12
    8 -10 -13
    8 -10 -14
    8 -10 -15
    -8 11 15
    -8 11 14
    8 -11 13
    -8 11 13
    8 -11 12
    -8 11 12
    -8 -11 -11
    8 -11 11
    -8 11 11
    -8 -11 -10
    8 -11 10
    -8 -11 -9
    8 -11 9
    8 -11 8
    -8 -11 -8
    -8 -11 -7
    8 -11 7
    -8 -11 -6
    8 -11 6
    -8 -11 -5
    8 -11 5
    -8 -11 -4
    8 -11 4
    -8 -11 -3
    8 -11 3
    8 -11 2
    -8 -11 -2
    -8 -11 -1
    8 -11 1
    -8 -11 0
    8 -11 0
    8 -11 -1
    -8 -11 1
    8 -11 -2
    -8 -11 2
    -8 -11 3
    -8 -11 4
    8 -11 -5
    -8 -11 5
    8 -11 -6
    -8 -11 6
    8 -11 -7
    -8 -11 7
    8 -11 -8
    -8 -11 8
    8 -11 -9
    -8 -11 9
    8 -11 -10
    -8 -11 10
    8 -11 -11
    -8 -11 11
    8 -11 -12
    -8 12 14
    -8 12 13
    -8 12 12
    -8 12 11
    8 -12 10
    -8 -12 -9
    8 -12 9
    -8 -12 -8
    8 -12 8
    -8 -12 -7
    8 -12 7
    -8 -12 -6
    8 -12 6
    -8 -12 -5
    8 -12 5
    -8 -12 -4
    8 -12 4
    -8 -12 -3
    8 -12 3
    -8 -12 -2
    8 -12 2
    -8 -12 -1
    8 -12 1
    8 -12 0
    -8 -12 0
    8 -12 -1
    -8 -12 1
    8 -12 -2
    -8 -12 2
    8 -12 -3
    -8 -12 3
    8 -12 -4
    -8 -12 4
    8 -12 -5
    -8 -12 5
    8 -12 -6
    -8 -12 6
    8 -12 -7
    -8 -12 7
    8 -12 -8
    -8 -12 8
    8 -12 -9
    -8 -12 9
    -8 -12 10
    8 -13 7
    8 -13 6
    -8 -13 -5
    8 -13 5
    -8 -13 -4
    8 -13 4
    8 -13 3
    -8 -13 -3
    -8 -13 -2
    8 -13 2
    -8 -13 -1
    8 -13 1
    8 -13 0
    -8 -13 0
    8 -13 -1
    -8 -13 1
    8 -13 -2
    -8 -13 2
    8 -13 -3
    -8 -13 3
    -8 -13 4
    -8 -13 5
    -8 -13 6
    8 -14 3
    8 -14 2
    8 -14 1
    8 -14 0
    8 -14 -1
    8 -14 -2
    8 -14 -3
    9 0 0
    -9 0 0
    9 0 1
    9 0 -1
    -9 0 1
    -9 0 -1
    -9 0 -2
    9 0 -2
    9 0 2
    -9 0 2
    -9 0 -3
    9 0 -3
    9 0 -3
    9 0 3
    -9 0 3
    9 0 -4
    -9 0 -4
    9 0 -4
    9 0 4
    -9 0 4
    9 0 -5
    9 0 5
    9 0 -5
    -9 0 5
    -9 0 -5
    9 0 -6
    -9 0 -6
    9 0 6
    9 0 -6
    -9 0 6
    9 0 -7
    9 0 -7
    9 0 7
    -9 0 -7
    -9 0 -8
    9 0 8
    9 0 -8
    9 0 -8
    -9 0 -9
    9 0 9
    9 0 -9
    9 0 -9
    -9 0 -10
    9 0 10
    9 0 -10
    9 0 -10
    -9 0 -11
    9 0 11
    -9 0 -12
    9 0 12
    -9 0 -13
    9 0 13
    -9 0 -14
    9 0 14
    -9 0 -15
    9 0 15
    -9 0 -16
    -9 0 -17
    -9 0 -18
    -9 0 -19
    -9 0 -20
    -9 0 -21
    -9 0 -22
    -9 -1 -22
    -9 -1 -21
    -9 -1 -20
    -9 -1 -19
    -9 -1 -18
    -9 -1 -17
    -9 -1 -16
    9 -1 16
    -9 -1 -15
    9 -1 15
    -9 -1 -14
    9 -1 14
    -9 -1 -13
    9 -1 13
    -9 -1 -12
    9 -1 12
    9 1 -12
    -9 -1 -11
    9 -1 11
    9 1 -11
    -9 -1 -10
    9 -1 10
    9 1 -10
    -9 -1 -9
    9 -1 9
    9 1 -9
    -9 -1 -8
    9 1 -8
    9 -1 8
    9 -1 7
    9 1 -7
    -9 -1 -7
    -9 -1 -6
    9 1 -6
    9 -1 6
    9 1 -5
    -9 -1 -5
    9 1 -5
    9 -1 5
    -9 1 5
    9 1 -4
    9 -1 4
    9 1 -4
    -9 1 4
    -9 -1 -4
    9 1 -3
    9 -1 3
    9 1 -3
    -9 1 3
    -9 -1 -3
    9 -1 2
    9 1 -2
    -9 -1 -2
    -9 1 2
    9 1 -1
    9 -1 1
    -9 1 1
    -9 -1 -1
    9 1 0
    -9 1 0
    -9 -1 0
    9 1 1
    9 -1 -1
    -9 -1 1
    -9 1 -1
    9 1 2
    9 -1 -2
    -9 -1 2
    -9 1 -2
    9 1 3
    9 -1 -3
    -9 -1 3
    -9 1 -3
    9 -1 -4
    9 1 4
    9 -1 -4
    -9 -1 4
    -9 1 -4
    9 -1 -5
    -9 1 -5
    9 1 5
    9 -1 -5
    -9 -1 5
    9 -1 -6
    -9 1 -6
    9 1 6
    9 -1 -6
    -9 -1 6
    9 -1 -7
    9 -1 -7
    9 1 7
    -9 1 -7
    -9 -1 7
    9 -1 -8
    9 -1 -8
    9 1 8
    -9 1 -8
    9 -1 -9
    -9 1 -9
    9 1 9
    9 -1 -9
    -9 1 -10
    9 1 10
    9 -1 -10
    -9 1 -11
    9 1 11
    9 -1 -11
    -9 1 -12
    9 1 12
    9 -1 -12
    -9 1 -13
    9 1 13
    9 -1 -13
    -9 1 -14
    9 1 14
    9 -1 -14
    -9 1 -15
    -9 1 -16
    -9 1 -17
    -9 1 -18
    -9 1 -19
    -9 1 -20
    -9 1 -21
    -9 -2 -21
    -9 -2 -20
    -9 -2 -19
    -9 -2 -18
    -9 -2 -17
    9 -2 17
    -9 -2 -16
    9 -2 16
    -9 -2 -15
    9 -2 15
    -9 -2 -14
    9 -2 14
    9 2 -14
    -9 -2 -13
    9 -2 13
    9 2 -13
    -9 -2 -12
    9 -2 12
    9 2 -12
    -9 -2 -11
    9 -2 11
    9 2 -11
    -9 -2 -10
    9 2 -10
    9 -2 10
    -9 -2 -9
    9 2 -9
    -9 -2 -8
    9 2 -8
    9 -2 8
    -9 -2 -7
    9 2 -7
    9 -2 7
    9 -2 6
    9 2 -6
    -9 -2 -6
    -9 -2 -5
    9 2 -5
    9 -2 5
    9 -2 4
    9 2 -4
    -9 2 4
    -9 -2 -4
    -9 -2 -3
    9 2 -3
    9 -2 3
    -9 2 3
    -9 -2 -2
    9 2 -2
    9 -2 2
    -9 2 2
    -9 -2 -1
    9 -2 1
    9 2 -1
    -9 2 1
    9 2 0
    9 -2 0
    -9 2 0
    -9 -2 0
    9 -2 -1
    9 2 1
    -9 -2 1
    -9 2 -1
    9 -2 -2
    9 2 2
    -9 2 -2
    -9 -2 2
    9 -2 -3
    9 2 3
    -9 -2 3
    -9 2 -3
    9 -2 -4
    9 -2 -4
    9 2 4
    -9 -2 4
    -9 2 -4
    9 -2 -5
    -9 2 -5
    9 2 5
    9 -2 -5
    -9 -2 5
    9 -2 -6
    9 2 6
    9 -2 -6
    -9 -2 6
    -9 2 -6
    9 -2 -7
    -9 2 -7
    9 2 7
    9 -2 -7
    -9 -2 7
    -9 2 -8
    9 -2 -8
    9 2 8
    9 -2 -8
    -9 -2 8
    -9 2 -9
    9 2 9
    9 -2 -9
    9 -2 -10
    -9 2 -10
    9 2 10
    -9 2 -11
    9 2 11
    9 -2 -11
    9 -2 -12
    -9 2 -12
    9 2 12
    -9 2 -13
    9 2 13
    9 -2 -13
    -9 2 -14
    9 -2 -14
    -9 2 -15
    9 -2 -15
    -9 2 -16
    9 -2 -16
    -9 2 -17
    9 -2 -17
    -9 -3 -20
    -9 -3 -19
    -9 -3 -18
    -9 -3 -17
    9 3 -17
    9 -3 17
    -9 -3 -16
    9 3 -16
    9 -3 16
    -9 -3 -15
    9 -3 15
    9 3 -15
    -9 -3 -14
    9 -3 14
    9 3 -14
    -9 -3 -13
    9 -3 13
    9 3 -13
    -9 -3 -12
    9 -3 12
    9 3 -12
    -9 -3 -11
    9 -3 11
    9 3 -11
    -9 -3 -10
    9 -3 10
    9 3 -10
    -9 -3 -9
    9 -3 9
    9 3 -9
    -9 -3 -8
    9 3 -8
    9 -3 8
    9 -3 7
    9 3 -7
    -9 -3 -7
    -9 -3 -6
    9 3 -6
    9 -3 6
    -9 -3 -5
    9 3 -5
    9 -3 5
    -9 -3 -4
    9 -3 4
    9 3 -4
    9 3 -3
    9 -3 3
    -9 -3 -3
    -9 3 3
    -9 -3 -2
    9 -3 2
    9 3 -2
    -9 3 2
    -9 -3 -1
    9 -3 1
    9 3 -1
    -9 3 1
    9 -3 0
    9 3 0
    -9 -3 0
    -9 3 0
    9 -3 -1
    9 3 1
    -9 3 -1
    -9 -3 1
    9 -3 -2
    9 3 2
    -9 3 -2
    -9 -3 2
    9 -3 -3
    9 3 3
    -9 -3 3
    -9 3 -3
    9 3 4
    9 -3 -4
    -9 -3 4
    -9 3 -4
    9 -3 -5
    -9 3 -5
    9 3 5
    9 -3 -5
    -9 -3 5
    9 -3 -6
    -9 3 -6
    9 3 6
    9 -3 -6
    -9 -3 6
    9 -3 -7
    9 -3 -7
    9 3 7
    -9 -3 7
    -9 3 -7
    9 -3 -8
    9 3 8
    -9 -3 8
    -9 3 -8
    9 -3 -9
    9 3 9
    -9 3 -9
    -9 3 -10
    9 3 10
    9 -3 -10
    -9 3 -11
    9 3 11
    9 -3 -11
    9 3 12
    9 -3 -12
    9 -3 -13
    9 -3 -14
    9 -3 -15
    9 -3 -16
    9 -3 -17
    9 -3 -18
    9 -3 -19
    9 -3 -20
    -9 -4 -19
    -9 -4 -18
    9 -4 18
    -9 4 18
    -9 -4 -17
    9 -4 17
    -9 -4 -16
    9 -4 16
    -9 -4 -15
    9 -4 15
    9 4 -15
    -9 -4 -14
    9 -4 14
    9 4 -14
    -9 -4 -13
    9 -4 13
    9 4 -13
    -9 -4 -12
    9 -4 12
    9 4 -12
    -9 -4 -11
    9 4 -11
    9 -4 11
    -9 -4 -10
    9 4 -10
    9 -4 10
    -9 -4 -9
    9 4 -9
    9 -4 9
    -9 -4 -8
    9 4 -8
    9 -4 8
    -9 -4 -7
    9 4 -7
    9 -4 7
    -9 -4 -6
    9 -4 6
    9 4 -6
    9 -4 5
    9 4 -5
    -9 -4 -5
    -9 -4 -4
    9 4 -4
    9 -4 4
    -9 -4 -3
    9 -4 3
    9 4 -3
    -9 -4 -2
    9 -4 2
    9 4 -2
    9 4 -1
    9 -4 1
    -9 -4 -1
    -9 4 1
    9 -4 0
    9 4 0
    -9 -4 0
    -9 4 0
    9 -4 -1
    9 4 1
    -9 4 -1
    -9 -4 1
    9 4 2
    9 -4 -2
    -9 4 -2
    -9 -4 2
    9 4 3
    9 -4 -3
    -9 4 -3
    -9 -4 3
    9 4 4
    9 -4 -4
    -9 4 -4
    -9 -4 4
    9 -4 -5
    9 -4 -5
    9 4 5
    -9 -4 5
    9 -4 -6
    9 4 6
    9 -4 -6
    -9 -4 6
    9 -4 -7
    9 4 7
    -9 -4 7
    9 -4 -8
    9 4 8
    -9 -4 8
    9 -4 -9
    9 4 9
    -9 -4 9
    9 4 10
    9 -4 -10
    9 -4 -11
    9 4 11
    9 -4 -12
    9 -4 -13
    9 -4 -14
    9 -4 -15
    9 -4 -16
    9 -4 -17
    9 -4 -18
    9 -4 -19
    9 -4 -20
    9 -4 -21
    9 -4 -22
    -9 -5 -18
    9 -5 18
    -9 -5 -17
    9 -5 17
    -9 5 17
    -9 -5 -16
    9 -5 16
    -9 -5 -15
    9 -5 15
    -9 -5 -14
    9 -5 14
    -9 -5 -13
    9 -5 13
    -9 -5 -12
    9 5 -12
    9 -5 12
    -9 -5 -11
    9 5 -11
    9 -5 11
    -9 -5 -10
    9 5 -10
    9 -5 10
    -9 -5 -9
    9 5 -9
    9 -5 9
    -9 -5 -8
    9 -5 8
    9 5 -8
    -9 -5 -7
    9 -5 7
    9 5 -7
    -9 -5 -6
    9 5 -6
    9 -5 6
    -9 -5 -5
    9 5 -5
    9 -5 5
    9 5 -4
    9 -5 4
    -9 -5 -4
    -9 -5 -3
    9 -5 3
    9 5 -3
    9 5 -2
    9 -5 2
    -9 -5 -2
    -9 -5 -1
    9 -5 1
    9 5 -1
    9 5 0
    9 -5 0
    -9 -5 0
    9 5 1
    9 -5 -1
    -9 -5 1
    9 -5 -2
    9 5 2
    -9 -5 2
    9 5 3
    9 -5 -3
    -9 -5 3
    9 -5 -4
    9 5 4
    -9 -5 4
    9 -5 -5
    9 5 5
    9 -5 -5
    -9 -5 5
    9 -5 -6
    9 5 6
    9 -5 -6
    -9 -5 6
    9 -5 -7
    9 5 7
    -9 -5 7
    9 -5 -8
    9 5 8
    -9 -5 8
    9 -5 -9
    9 5 9
    -9 -5 9
    9 -5 -10
    -9 -5 10
    9 -5 -11
    9 -5 -12
    9 -5 -13
    9 -5 -14
    9 -5 -15
    9 -5 -16
    9 -5 -17
    9 -5 -18
    9 -5 -19
    9 -5 -20
    9 -5 -21
    9 -6 18
    -9 -6 -17
    9 -6 17
    -9 -6 -16
    9 -6 16
    -9 6 16
    -9 -6 -15
    9 -6 15
    -9 -6 -14
    9 -6 14
    -9 -6 -13
    9 -6 13
    -9 -6 -12
    9 -6 12
    -9 -6 -11
    9 -6 11
    -9 -6 -10
    9 6 -10
    9 -6 10
    -9 -6 -9
    9 -6 9
    9 6 -9
    -9 -6 -8
    9 -6 8
    9 6 -8
    -9 -6 -7
    9 6 -7
    9 -6 7
    9 6 -6
    9 -6 6
    -9 -6 -6
    -9 -6 -5
    9 6 -5
    9 -6 5
    -9 -6 -4
    9 -6 4
    9 6 -4
    -9 -6 -3
    9 -6 3
    9 6 -3
    -9 -6 -2
    9 -6 2
    9 6 -2
    -9 -6 -1
    9 6 -1
    9 -6 1
    9 -6 0
    9 6 0
    -9 -6 0
    9 6 1
    9 -6 -1
    -9 -6 1
    9 6 2
    9 -6 -2
    -9 -6 2
    9 6 3
    9 -6 -3
    -9 -6 3
    9 -6 -4
    9 6 4
    -9 -6 4
    9 -6 -5
    9 -6 -5
    9 6 5
    -9 -6 5
    9 -6 -6
    9 6 6
    -9 -6 6
    9 -6 -7
    9 6 7
    -9 -6 7
    9 -6 -8
    -9 -6 8
    9 -6 -9
    -9 -6 9
    9 -6 -10
    -9 -6 10
    9 -6 -11
    9 -6 -12
    9 -6 -13
    9 -6 -14
    9 -6 -15
    9 -6 -16
    9 -6 -17
    9 -6 -18
    9 -6 -19
    9 -6 -20
    9 -7 18
    9 -7 17
    9 -7 16
    -9 7 16
    -9 -7 -15
    9 -7 15
    -9 7 15
    -9 -7 -14
    9 -7 14
    -9 -7 -13
    9 -7 13
    -9 -7 -12
    9 -7 12
    -9 -7 -11
    9 -7 11
    -9 -7 -10
    9 -7 10
    -9 -7 -9
    9 -7 9
    -9 -7 -8
    9 -7 8
    9 -7 7
    9 7 -7
    -9 -7 -7
    -9 -7 -6
    9 7 -6
    9 -7 6
    -9 -7 -5
    9 7 -5
    9 -7 5
    -9 -7 -4
    9 -7 4
    9 7 -4
    9 -7 3
    9 7 -3
    -9 -7 -3
    -9 -7 -2
    9 7 -2
    9 -7 2
    -9 -7 -1
    9 7 -1
    9 -7 1
    -9 -7 0
    9 7 0
    9 -7 0
    9 7 1
    9 -7 -1
    -9 -7 1
    9 7 2
    9 -7 -2
    -9 -7 2
    9 -7 -3
    9 7 3
    -9 -7 3
    9 -7 -4
    9 7 4
    -9 -7 4
    9 -7 -5
    9 7 5
    -9 -7 5
    9 -7 -6
    -9 -7 6
    9 -7 -7
    -9 -7 7
    9 -7 -8
    -9 -7 8
    9 -7 -9
    -9 -7 9
    9 -7 -10
    -9 -7 10
    9 -7 -11
    9 -7 -12
    9 -7 -13
    9 -7 -14
    9 -7 -15
    9 -7 -16
    9 -7 -17
    9 -7 -18
    9 -8 17
    9 -8 16
    9 -8 15
    -9 8 15
    -9 -8 -14
    9 -8 14
    -9 -8 -13
    9 -8 13
    -9 -8 -12
    9 -8 12
    -9 -8 -11
    9 -8 11
    -9 -8 -10
    9 -8 10
    -9 -8 -9
    9 -8 9
    -9 -8 -8
    9 -8 8
    -9 -8 -7
    9 -8 7
    -9 -8 -6
    9 -8 6
    9 -8 5
    -9 -8 -5
    -9 -8 -4
    9 -8 4
    9 8 -4
    -9 -8 -3
    9 8 -3
    9 -8 3
    -9 -8 -2
    9 8 -2
    9 -8 2
    -9 -8 -1
    9 -8 1
    9 8 -1
    9 -8 0
    9 8 0
    -9 -8 0
    9 -8 -1
    9 8 1
    -9 -8 1
    9 -8 -2
    9 8 2
    -9 -8 2
    9 -8 -3
    -9 -8 3
    9 -8 -4
    -9 -8 4
    9 -8 -5
    9 -8 -5
    -9 -8 5
    9 -8 -6
    -9 -8 6
    9 -8 -7
    -9 -8 7
    9 -8 -8
    -9 -8 8
    9 -8 -9
    -9 -8 9
    9 -8 -10
    -9 -8 10
    9 -8 -11
    9 -8 -12
    9 -8 -13
    9 -8 -14
    9 -8 -15
    9 -8 -16
    9 -8 -17
    9 -9 16
    9 -9 15
    9 -9 14
    9 -9 13
    -9 -9 -12
    9 -9 12
    -9 -9 -11
    9 -9 11
    -9 -9 -10
    9 -9 10
    -9 -9 -9
    9 -9 9
    9 -9 8
    -9 -9 -8
    -9 -9 -7
    9 -9 7
    -9 -9 -6
    9 -9 6
    -9 -9 -5
    9 -9 5
    -9 -9 -4
    9 -9 4
    -9 -9 -3
    9 -9 3
    9 -9 2
    -9 -9 -2
    -9 -9 -1
    9 -9 1
    9 -9 0
    -9 -9 0
    9 -9 -1
    -9 -9 1
    9 -9 -2
    -9 -9 2
    9 -9 -3
    -9 -9 3
    9 -9 -4
    -9 -9 4
    9 -9 -5
    -9 -9 5
    9 -9 -6
    -9 -9 6
    9 -9 -7
    -9 -9 7
    9 -9 -8
    -9 -9 8
    9 -9 -9
    -9 -9 9
    9 -9 -10
    -9 -9 10
    9 -9 -11
    9 -9 -12
    9 -9 -13
    9 -9 -14
    9 -10 15
    9 -10 14
    9 -10 13
    9 -10 12
    9 -10 11
    9 -10 10
    -9 -10 -9
    9 -10 9
    -9 -10 -8
    9 -10 8
    -9 -10 -7
    9 -10 7
    -9 -10 -6
    9 -10 6
    -9 -10 -5
    9 -10 5
    -9 -10 -4
    9 -10 4
    -9 -10 -3
    9 -10 3
    -9 -10 -2
    9 -10 2
    -9 -10 -1
    9 -10 1
    9 -10 0
    -9 -10 0
    9 -10 -1
    -9 -10 1
    9 -10 -2
    -9 -10 2
    9 -10 -3
    -9 -10 3
    9 -10 -4
    -9 -10 4
    9 -10 -5
    -9 -10 5
    9 -10 -6
    -9 -10 6
    9 -10 -7
    -9 -10 7
    9 -10 -8
    -9 -10 8
    9 -10 -9
    -9 -10 9
    9 -10 -10
    9 -10 -11
    9 -10 -12
    9 -11 13
    9 -11 12
    9 -11 11
    9 -11 10
    9 -11 9
    9 -11 8
    9 -11 7
    -9 -11 -6
    9 -11 6
    -9 -11 -5
    9 -11 5
    -9 -11 -4
    9 -11 4
    -9 -11 -3
    9 -11 3
    -9 -11 -2
    9 -11 2
    -9 -11 -1
    9 -11 1
    9 -11 0
    -9 -11 0
    9 -11 -1
    -9 -11 1
    9 -11 -2
    -9 -11 2
    9 -11 -3
    -9 -11 3
    9 -11 -4
    9 -11 -4
    -9 -11 4
    9 -11 -5
    9 -11 -5
    -9 -11 5
    9 -11 -6
    -9 -11 6
    9 -11 -7
    9 -11 -8
    9 -12 10
    9 -12 9
    9 -12 8
    9 -12 7
    9 -12 6
    9 -12 5
    9 -12 4
    9 -12 3
    9 -12 2
    9 -12 1
    9 -12 0
    9 -12 -1
    9 -12 -2
    9 -12 -3
    9 -12 -4
    9 -13 7
    9 -13 6
    9 -13 5
    9 -13 4
    9 -13 3
    9 -13 2
    9 -13 1
    10 0 0
    -10 0 0
    10 0 1
    10 0 -1
    -10 0 -1
    -10 0 1
    10 0 -2
    10 0 2
    -10 0 2
    -10 0 -2
    10 0 -3
    10 0 3
    -10 0 3
    -10 0 -3
    -10 0 -4
    10 0 -4
    10 0 4
    -10 0 4
    -10 0 -5
    10 0 -5
    10 0 5
    -10 0 5
    10 0 -6
    10 0 6
    -10 0 -6
    -10 0 6
    -10 0 -7
    10 0 7
    10 0 -7
    -10 0 -8
    10 0 8
    10 0 -8
    -10 0 -9
    10 0 9
    10 0 -9
    -10 0 -10
    10 0 10
    10 0 -10
    -10 0 -11
    10 0 11
    10 0 -11
    -10 0 -12
    10 0 12
    10 0 -12
    -10 0 -13
    10 0 13
    10 0 -13
    -10 0 -14
    10 0 -14
    10 0 14
    -10 0 -15
    10 0 15
    -10 0 -16
    -10 0 -17
    -10 0 -18
    -10 0 -19
    -10 -1 -19
    -10 -1 -18
    -10 -1 -17
    -10 -1 -16
    10 1 -16
    -10 -1 -15
    10 1 -15
    10 -1 15
    -10 -1 -14
    10 -1 14
    10 1 -14
    -10 -1 -13
    10 -1 13
    10 1 -13
    10 -1 12
    10 1 -12
    -10 -1 -11
    10 -1 11
    10 1 -11
    -10 -1 -10
    10 -1 10
    10 1 -10
    -10 -1 -9
    10 -1 9
    10 1 -9
    -10 -1 -8
    10 -1 8
    10 1 -8
    -10 -1 -7
    10 1 -7
    10 -1 7
    -10 -1 -6
    10 1 -6
    10 -1 6
    -10 -1 -5
    10 1 -5
    10 -1 5
    -10 1 5
    -10 -1 -4
    10 1 -4
    10 -1 4
    -10 1 4
    -10 -1 -3
    10 1 -3
    10 -1 3
    -10 1 3
    10 -1 2
    10 1 -2
    -10 1 2
    -10 -1 -2
    10 1 -1
    10 -1 1
    -10 1 1
    -10 -1 -1
    10 1 0
    10 -1 0
    -10 -1 0
    -10 1 0
    10 -1 -1
    10 1 1
    -10 -1 1
    -10 1 -1
    10 -1 -2
    10 1 2
    -10 -1 2
    -10 1 -2
    10 -1 -3
    10 -1 -3
    10 1 3
    -10 -1 3
    -10 1 -3
    10 -1 -4
    10 -1 -4
    10 1 4
    -10 1 -4
    -10 -1 4
    -10 1 -5
    10 -1 -5
    10 1 5
    -10 -1 5
    -10 1 -6
    10 1 6
    10 -1 -6
    -10 -1 6
    -10 1 -7
    10 1 7
    10 -1 -7
    -10 -1 7
    -10 1 -8
    10 1 8
    10 -1 -8
    -10 1 -9
    10 1 9
    10 -1 -9
    -10 1 -10
    10 1 10
    10 -1 -10
    -10 1 -11
    10 1 11
    10 -1 -11
    -10 1 -12
    10 1 12
    10 -1 -12
    -10 1 -13
    10 1 13
    -10 1 -14
    10 1 14
    -10 1 -15
    10 1 15
    -10 -2 -18
    -10 -2 -17
    10 2 -17
    -10 -2 -16
    10 2 -16
    -10 -2 -15
    10 -2 15
    10 2 -15
    -10 -2 -14
    10 2 -14
    -10 -2 -13
    10 -2 13
    10 2 -13
    -10 -2 -12
    10 -2 12
    10 2 -12
    -10 -2 -11
    10 -2 11
    10 2 -11
    -10 -2 -10
    10 -2 10
    10 2 -10
    -10 -2 -9
    10 2 -9
    10 -2 9
    -10 -2 -8
    10 2 -8
    10 -2 8
    -10 -2 -7
    10 2 -7
    10 -2 7
    -10 -2 -6
    10 2 -6
    10 -2 6
    -10 -2 -5
    10 2 -5
    10 -2 5
    -10 -2 -4
    10 -2 4
    10 2 -4
    -10 2 4
    -10 -2 -3
    10 -2 3
    10 2 -3
    -10 2 3
    10 2 -2
    10 -2 2
    -10 2 2
    -10 -2 -2
    10 2 -1
    10 -2 1
    -10 -2 -1
    -10 2 1
    10 -2 0
    10 2 0
    -10 2 0
    -10 -2 0
    10 -2 -1
    10 2 1
    -10 2 -1
    -10 -2 1
    10 -2 -2
    10 2 2
    -10 -2 2
    -10 2 -2
    10 -2 -3
    10 -2 -3
    10 2 3
    -10 -2 3
    -10 2 -3
    10 -2 -4
    10 -2 -4
    10 2 4
    -10 2 -4
    -10 -2 4
    10 -2 -5
    10 2 5
    10 -2 -5
    -10 -2 5
    -10 2 -5
    10 -2 -6
    -10 2 -6
    10 2 6
    10 -2 -6
    -10 -2 6
    10 -2 -7
    -10 2 -7
    10 2 7
    10 -2 -7
    -10 -2 7
    10 -2 -8
    -10 2 -8
    10 -2 -8
    -10 2 -9
    10 2 9
    10 -2 -9
    -10 2 -10
    10 2 10
    10 -2 -10
    10 2 11
    10 -2 -11
    10 2 12
    10 2 13
    10 2 14
    -10 -3 -17
    -10 -3 -16
    -10 -3 -15
    10 -3 15
    10 3 -15
    -10 -3 -14
    10 -3 14
    10 3 -14
    -10 -3 -13
    10 -3 13
    10 3 -13
    -10 -3 -12
    10 -3 12
    10 3 -12
    -10 -3 -11
    10 -3 11
    10 3 -11
    -10 -3 -10
    10 3 -10
    10 -3 10
    -10 -3 -9
    10 3 -9
    10 -3 9
    -10 -3 -8
    10 3 -8
    10 -3 8
    -10 -3 -7
    10 3 -7
    10 -3 7
    -10 -3 -6
    10 -3 6
    10 3 -6
    -10 -3 -5
    10 -3 5
    10 3 -5
    -10 -3 -4
    10 -3 4
    10 3 -4
    -10 -3 -3
    10 3 -3
    10 -3 3
    -10 -3 -2
    10 3 -2
    10 -3 2
    -10 3 2
    10 -3 1
    10 3 -1
    -10 3 1
    10 -3 0
    10 3 0
    -10 3 0
    -10 -3 0
    10 -3 -1
    10 3 1
    -10 3 -1
    -10 -3 1
    10 -3 -2
    10 3 2
    -10 3 -2
    -10 -3 2
    10 3 3
    10 -3 -3
    -10 -3 3
    10 -3 -4
    10 3 4
    10 -3 -4
    -10 -3 4
    10 -3 -5
    10 3 5
    10 -3 -5
    -10 -3 5
    10 -3 -6
    10 3 6
    10 -3 -6
    -10 -3 6
    10 -3 -7
    10 3 7
    10 -3 -7
    -10 -3 7
    10 -3 -8
    10 3 8
    10 -3 -8
    -10 -3 8
    10 3 9
    10 -3 -9
    10 -3 -9
    10 3 10
    10 -3 -10
    10 -3 -10
    10 3 11
    10 -3 -11
    10 3 12
    10 -3 -12
    -10 -4 -16
    -10 -4 -15
    10 -4 15
    -10 -4 -14
    10 -4 14
    -10 -4 -13
    10 -4 13
    10 4 -13
    -10 -4 -12
    10 -4 12
    10 4 -12
    -10 -4 -11
    10 4 -11
    10 -4 11
    -10 -4 -10
    10 4 -10
    10 -4 10
    -10 -4 -9
    10 4 -9
    10 -4 9
    -10 -4 -8
    10 -4 8
    10 4 -8
    -10 -4 -7
    10 -4 7
    10 4 -7
    -10 -4 -6
    10 -4 6
    10 4 -6
    -10 -4 -5
    10 -4 5
    10 4 -5
    -10 -4 -4
    10 4 -4
    10 -4 4
    -10 -4 -3
    10 4 -3
    10 -4 3
    -10 -4 -2
    10 -4 2
    10 4 -2
    10 -4 1
    10 4 -1
    -10 -4 -1
    10 -4 0
    10 4 0
    -10 -4 0
    10 -4 -1
    10 4 1
    -10 -4 1
    10 4 2
    10 -4 -2
    -10 -4 2
    10 4 3
    10 -4 -3
    -10 -4 3
    10 -4 -4
    10 4 4
    10 -4 -4
    -10 -4 4
    10 -4 -5
    10 4 5
    10 -4 -5
    -10 -4 5
    10 -4 -6
    10 4 6
    10 -4 -6
    -10 -4 6
    10 -4 -7
    10 4 7
    10 -4 -7
    -10 -4 7
    10 -4 -8
    10 4 8
    10 -4 -8
    -10 -4 8
    10 -4 -9
    10 -4 -9
    10 4 9
    -10 -4 9
    10 4 10
    10 -4 -10
    10 4 11
    10 -4 -11
    10 -4 -12
    10 -4 -13
    10 -4 -14
    10 -4 -15
    -10 -5 -15
    -10 -5 -14
    10 -5 14
    -10 -5 -13
    10 -5 13
    -10 -5 -12
    10 -5 12
    -10 -5 -11
    10 -5 11
    -10 -5 -10
    10 -5 10
    10 5 -10
    -10 -5 -9
    10 -5 9
    10 5 -9
    -10 -5 -8
    10 -5 8
    10 5 -8
    -10 -5 -7
    10 -5 7
    10 5 -7
    -10 -5 -6
    10 5 -6
    10 -5 6
    -10 -5 -5
    10 5 -5
    10 -5 5
    -10 -5 -4
    10 5 -4
    10 -5 4
    -10 -5 -3
    10 5 -3
    10 -5 3
    -10 -5 -2
    10 -5 2
    10 5 -2
    10 -5 1
    10 5 -1
    -10 -5 -1
    10 -5 0
    10 5 0
    -10 -5 0
    10 5 1
    10 -5 -1
    -10 -5 1
    10 5 2
    10 -5 -2
    -10 -5 2
    10 5 3
    10 -5 -3
    -10 -5 3
    10 -5 -4
    10 5 4
    10 -5 -4
    -10 -5 4
    10 -5 -5
    10 5 5
    10 -5 -5
    -10 -5 5
    10 -5 -6
    10 5 6
    10 -5 -6
    -10 -5 6
    10 -5 -7
    10 -5 -7
    10 5 7
    -10 -5 7
    10 -5 -8
    10 -5 -8
    10 5 8
    -10 -5 8
    10 -5 -9
    10 5 9
    -10 -5 9
    10 -5 -10
    10 -5 -11
    10 -5 -12
    10 -5 -13
    10 -5 -14
    10 -5 -15
    10 -5 -16
    10 -5 -17
    10 -6 14
    -10 -6 -13
    10 -6 13
    -10 -6 -12
    10 -6 12
    -10 -6 -11
    10 -6 11
    -10 -6 -10
    10 -6 10
    -10 -6 -9
    10 -6 9
    -10 -6 -8
    10 -6 8
    -10 -6 -7
    10 6 -7
    10 -6 7
    -10 -6 -6
    10 6 -6
    10 -6 6
    -10 -6 -5
    10 6 -5
    10 -6 5
    -10 -6 -4
    10 6 -4
    10 -6 4
    -10 -6 -3
    10 -6 3
    10 6 -3
    -10 -6 -2
    10 -6 2
    10 6 -2
    10 -6 1
    10 6 -1
    -10 -6 -1
    10 6 0
    10 -6 0
    -10 -6 0
    10 6 1
    10 -6 -1
    -10 -6 1
    10 6 2
    -10 -6 2
    10 6 3
    10 -6 -3
    -10 -6 3
    10 -6 -4
    10 6 4
    10 -6 -4
    -10 -6 4
    10 -6 -5
    10 -6 -5
    10 6 5
    -10 -6 5
    10 -6 -6
    10 -6 -6
    10 6 6
    -10 -6 6
    10 -6 -7
    10 -6 -7
    10 6 7
    -10 -6 7
    10 -6 -8
    10 -6 -8
    -10 -6 8
    10 -6 -9
    -10 -6 9
    10 -6 -10
    -10 -6 10
    10 -6 -11
    10 -6 -12
    10 -6 -13
    10 -6 -14
    10 -6 -15
    10 -6 -16
    10 -6 -17
    10 -6 -18
    10 -7 13
    10 -7 12
    -10 -7 -11
    10 -7 11
    -10 -7 -10
    10 -7 10
    -10 -7 -9
    10 -7 9
    -10 -7 -8
    10 -7 8
    -10 -7 -7
    10 -7 7
    -10 -7 -6
    10 -7 6
    -10 -7 -5
    10 -7 5
    -10 -7 -4
    10 7 -4
    10 -7 4
    -10 -7 -3
    10 -7 3
    10 7 -3
    -10 -7 -2
    10 7 -2
    10 -7 2
    10 7 -1
    10 -7 1
    -10 -7 -1
    10 7 0
    10 -7 0
    -10 -7 0
    10 7 1
    10 -7 -1
    -10 -7 1
    10 7 2
    10 -7 -2
    -10 -7 2
    10 -7 -3
    10 7 3
    -10 -7 3
    10 -7 -4
    10 -7 -4
    10 7 4
    -10 -7 4
    10 -7 -5
    10 -7 -5
    10 7 5
    -10 -7 5
    10 -7 -6
    10 -7 -6
    -10 -7 6
    10 -7 -7
    10 -7 -7
    -10 -7 7
    10 -7 -8
    -10 -7 8
    10 -7 -9
    -10 -7 9
    10 -7 -10
    -10 -7 10
    10 -7 -11
    10 -7 -12
    10 -7 -13
    10 -7 -14
    10 -7 -15
    10 -7 -16
    10 -8 11
    10 -8 10
    -10 -8 -9
    10 -8 9
    -10 -8 -8
    10 -8 8
    -10 -8 -7
    10 -8 7
    -10 -8 -6
    10 -8 6
    -10 -8 -5
    10 -8 5
    -10 -8 -4
    10 -8 4
    -10 -8 -3
    10 -8 3
    -10 -8 -2
    10 -8 2
    10 8 -1
    10 -8 1
    -10 -8 -1
    10 -8 0
    10 8 0
    -10 -8 0
    10 -8 -1
    10 8 1
    -10 -8 1
    10 -8 -2
    10 8 2
    -10 -8 2
    10 -8 -3
    10 8 3
    -10 -8 3
    10 -8 -4
    10 -8 -4
    -10 -8 4
    10 -8 -5
    10 -8 -5
    -10 -8 5
    10 -8 -6
    10 -8 -6
    -10 -8 6
    10 -8 -7
    10 -8 -7
    -10 -8 7
    10 -8 -8
    -10 -8 8
    10 -8 -9
    10 -8 -10
    10 -8 -11
    10 -8 -12
    10 -8 -13
    10 -8 -14
    10 -9 10
    10 -9 9
    10 -9 8
    10 -9 7
    10 -9 6
    -10 -9 -5
    10 -9 5
    -10 -9 -4
    10 -9 4
    -10 -9 -3
    10 -9 3
    -10 -9 -2
    10 -9 2
    10 -9 1
    -10 -9 -1
    10 -9 0
    -10 -9 0
    10 -9 -1
    -10 -9 1
    10 -9 -2
    -10 -9 2
    10 -9 -3
    -10 -9 3
    10 -9 -4
    10 -9 -4
    -10 -9 4
    10 -9 -5
    10 -9 -5
    -10 -9 5
    10 -9 -6
    10 -9 -7
    10 -9 -8
    10 -9 -9
    10 -9 -10
    10 -9 -11
    10 -10 6
    10 -10 5
    10 -10 4
    10 -10 3
    10 -10 2
    10 -10 1
    10 -10 0
    10 -10 -1
    10 -10 -4
    10 -10 -5
    10 -10 -6
    11 0 0
    -11 0 0
    11 0 1
    11 0 -1
    -11 0 1
    -11 0 -1
    11 0 2
    11 0 -2
    -11 0 -2
    -11 0 2
    11 0 -3
    11 0 3
    -11 0 -3
    -11 0 3
    11 0 -4
    11 0 4
    -11 0 4
    -11 0 -4
    -11 0 -5
    11 0 -5
    11 0 5
    -11 0 5
    -11 0 -6
    11 0 -6
    11 0 6
    -11 0 -7
    11 0 -7
    11 0 7
    -11 0 -8
    11 0 8
    11 0 -8
    -11 0 -9
    11 0 9
    11 0 -9
    -11 0 -10
    11 0 10
    11 0 -10
    -11 0 -11
    11 0 11
    11 0 -11
    -11 0 -12
    11 0 -12
    -11 0 -13
    11 0 -13
    11 0 -14
    11 0 -15
    11 0 -16
    11 1 -17
    -11 -1 -16
    11 1 -16
    -11 -1 -15
    11 1 -15
    -11 -1 -14
    11 1 -14
    -11 -1 -13
    11 1 -13
    -11 -1 -12
    11 1 -12
    -11 -1 -11
    11 -1 11
    11 1 -11
    -11 -1 -10
    11 -1 10
    11 1 -10
    -11 -1 -9
    11 -1 9
    11 1 -9
    -11 -1 -8
    11 1 -8
    11 -1 8
    -11 -1 -7
    11 1 -7
    11 -1 7
    -11 -1 -6
    11 1 -6
    11 -1 6
    -11 -1 -5
    11 1 -5
    11 -1 5
    11 -1 4
    11 1 -4
    -11 1 4
    -11 -1 -4
    11 -1 3
    11 1 -3
    -11 -1 -3
    -11 1 3
    11 -1 2
    11 1 -2
    -11 -1 -2
    -11 1 2
    11 1 -1
    11 -1 1
    -11 -1 -1
    -11 1 1
    11 1 0
    11 -1 0
    -11 1 0
    -11 -1 0
    11 1 1
    11 -1 -1
    -11 -1 1
    -11 1 -1
    11 -1 -2
    11 1 2
    -11 -1 2
    -11 1 -2
    11 -1 -3
    11 1 3
    -11 1 -3
    -11 -1 3
    11 -1 -4
    11 1 4
    -11 -1 4
    -11 1 -4
    11 -1 -5
    11 1 5
    -11 -1 5
    -11 1 -5
    -11 1 -6
    11 -1 -6
    11 1 6
    -11 -1 6
    -11 1 -7
    11 1 7
    11 -1 -7
    11 1 8
    11 -1 -8
    11 1 9
    11 -1 -9
    11 1 10
    11 -1 -10
    11 1 11
    11 -1 -11
    11 -1 -12
    11 -1 -13
    11 -1 -14
    11 -1 -15
    -11 -2 -15
    11 2 -15
    -11 -2 -14
    11 2 -14
    -11 -2 -13
    11 2 -13
    -11 -2 -12
    11 2 -12
    -11 -2 -11
    11 2 -11
    -11 -2 -10
    11 -2 10
    11 2 -10
    -11 -2 -9
    11 2 -9
    11 -2 9
    -11 -2 -8
    11 2 -8
    11 -2 8
    -11 -2 -7
    11 2 -7
    11 -2 7
    -11 -2 -6
    11 -2 6
    11 2 -6
    -11 -2 -5
    11 -2 5
    11 2 -5
    -11 -2 -4
    11 -2 4
    11 2 -4
    11 -2 3
    11 2 -3
    -11 2 3
    -11 -2 -3
    11 2 -2
    11 -2 2
    -11 2 2
    -11 -2 -2
    11 2 -1
    11 -2 1
    -11 -2 -1
    -11 2 1
    11 2 0
    11 -2 0
    -11 -2 0
    11 -2 -1
    11 2 1
    -11 -2 1
    11 -2 -2
    11 2 2
    -11 -2 2
    11 -2 -3
    11 2 3
    -11 -2 3
    11 -2 -4
    11 2 4
    -11 -2 4
    11 2 5
    11 -2 -5
    -11 -2 5
    11 2 6
    11 -2 -6
    -11 -2 6
    11 2 7
    11 -2 -7
    -11 -2 7
    11 2 8
    11 -2 -8
    11 2 9
    11 -2 -9
    11 2 10
    11 -2 -10
    11 2 11
    11 -2 -11
    11 -2 -12
    11 -2 -13
    -11 -3 -14
    -11 -3 -13
    11 3 -13
    -11 -3 -12
    11 3 -12
    -11 -3 -11
    11 3 -11
    -11 -3 -10
    11 3 -10
    11 -3 10
    -11 -3 -9
    11 3 -9
    11 -3 9
    -11 -3 -8
    11 -3 8
    11 3 -8
    -11 -3 -7
    11 -3 7
    11 3 -7
    -11 -3 -6
    11 -3 6
    11 3 -6
    -11 -3 -5
    11 -3 5
    11 3 -5
    -11 -3 -4
    11 -3 4
    11 3 -4
    11 3 -3
    11 -3 3
    -11 -3 -3
    11 3 -2
    11 -3 2
    -11 -3 -2
    11 3 -1
    11 -3 1
    -11 -3 -1
    11 -3 0
    11 3 0
    -11 -3 0
    11 -3 -1
    11 3 1
    -11 -3 1
    11 -3 -2
    11 3 2
    -11 -3 2
    11 -3 -3
    11 3 3
    -11 -3 3
    11 3 4
    11 -3 -4
    -11 -3 4
    11 3 5
    11 -3 -5
    -11 -3 5
    11 3 6
    11 -3 -6
    -11 -3 6
    11 3 7
    11 -3 -7
    -11 -3 7
    11 3 8
    11 -3 -8
    -11 -3 8
    11 3 9
    11 -3 -9
    11 -3 -10
    11 3 10
    11 -3 -11
    11 3 11
    11 -3 -12
    -11 -4 -12
    -11 -4 -11
    11 4 -11
    -11 -4 -10
    11 4 -10
    -11 -4 -9
    11 -4 9
    11 4 -9
    -11 -4 -8
    11 -4 8
    11 4 -8
    -11 -4 -7
    11 -4 7
    11 4 -7
    -11 -4 -6
    11 -4 6
    11 4 -6
    -11 -4 -5
    11 4 -5
    11 -4 5
    -11 -4 -4
    11 4 -4
    11 -4 4
    11 4 -3
    11 -4 3
    -11 -4 -3
    11 4 -2
    11 -4 2
    -11 -4 -2
    11 4 -1
    11 -4 1
    -11 -4 -1
    11 -4 0
    11 4 0
    -11 -4 0
    11 -4 -1
    11 4 1
    -11 -4 1
    11 -4 -2
    11 4 2
    -11 -4 2
    11 -4 -3
    11 4 3
    11 -4 -3
    -11 -4 3
    11 -4 -4
    11 4 4
    11 -4 -4
    -11 -4 4
    11 -4 -5
    11 4 5
    11 -4 -5
    -11 -4 5
    11 -4 -6
    11 4 6
    11 -4 -6
    -11 -4 6
    11 4 7
    11 -4 -7
    -11 -4 7
    11 4 8
    11 -4 -8
    -11 -4 8
    11 -4 -9
    11 4 9
    11 -4 -10
    11 4 10
    -11 -5 -10
    -11 -5 -9
    -11 -5 -8
    11 5 -8
    -11 -5 -7
    11 -5 7
    11 5 -7
    -11 -5 -6
    11 5 -6
    11 -5 6
    -11 -5 -5
    11 5 -5
    11 -5 5
    -11 -5 -4
    11 5 -4
    11 -5 4
    -11 -5 -3
    11 5 -3
    11 -5 3
    11 5 -2
    11 -5 2
    -11 -5 -2
    11 -5 1
    11 5 -1
    -11 -5 -1
    11 -5 0
    11 5 0
    -11 -5 0
    11 -5 -1
    11 5 1
    -11 -5 1
    11 5 2
    11 -5 -2
    -11 -5 2
    11 -5 -3
    11 5 3
    11 -5 -3
    -11 -5 3
    11 -5 -4
    11 5 4
    11 -5 -4
    -11 -5 4
    11 -5 -5
    11 5 5
    11 -5 -5
    -11 -5 5
    11 -5 -6
    11 5 6
    -11 -5 6
    11 -5 -7
    11 -5 -7
    11 5 7
    -11 -5 7
    11 -5 -8
    11 -5 -8
    11 5 8
    -11 -5 8
    11 -5 -9
    11 5 9
    -11 -5 9
    -11 -6 -7
    -11 -6 -6
    -11 -6 -5
    11 6 -5
    11 -6 5
    -11 -6 -4
    11 6 -4
    11 -6 4
    -11 -6 -3
    11 6 -3
    11 -6 3
    11 -6 2
    11 6 -2
    -11 -6 -2
    11 -6 1
    11 6 -1
    -11 -6 -1
    11 6 0
    11 -6 0
    -11 -6 0
    11 6 1
    11 -6 -1
    -11 -6 1
    11 6 2
    11 -6 -2
    -11 -6 2
    11 -6 -3
    11 6 3
    11 -6 -3
    -11 -6 3
    11 -6 -4
    11 6 4
    11 -6 -4
    -11 -6 4
    11 -6 -5
    11 -6 -5
    11 6 5
    -11 -6 5
    11 -6 -6
    11 6 6
    -11 -6 6
    11 -6 -7
    11 6 7
    11 -6 -8
    11 6 8
    11 -6 -9
    11 -6 -10
    11 -6 -11
    11 -6 -12
    11 7 -2
    -11 -7 -2
    11 7 -1
    -11 -7 -1
    11 7 0
    -11 -7 0
    11 7 1
    -11 -7 1
    11 7 2
    11 -7 -3
    11 7 3
    11 -7 -4
    11 7 4
    11 -7 -5
    11 7 5
    11 -7 -6
    11 -7 -7
    11 -7 -8
    11 -7 -9
    11 -7 -10
    11 -7 -11
    11 -7 -12
    11 8 2
    11 -8 -3
    11 8 3
    11 -8 -4
    11 -8 -5
    11 -8 -6
    11 -8 -7
    11 -8 -8
    11 -8 -9
    12 0 0
    -12 0 0
    12 0 1
    12 0 -1
    -12 0 -1
    -12 0 1
    12 0 2
    12 0 -2
    -12 0 -2
    -12 0 2
    12 0 -3
    -12 0 3
    -12 0 -3
    12 0 -4
    -12 0 -4
    -12 0 4
    12 0 -5
    12 0 -6
    12 0 -7
    12 0 -8
    -12 -1 -10
    12 1 -10
    -12 -1 -9
    12 1 -9
    -12 -1 -8
    12 1 -8
    -12 -1 -7
    12 1 -7
    12 1 -6
    -12 -1 -6
    12 1 -5
    -12 -1 -5
    12 1 -4
    -12 -1 -4
    12 1 -3
    -12 -1 -3
    12 1 -2
    -12 -1 -2
    12 1 -1
    12 -1 1
    -12 -1 -1
    12 1 0
    12 -1 0
    -12 -1 0
    12 1 1
    12 -1 -1
    -12 -1 1
    12 1 2
    12 -1 -2
    -12 -1 2
    12 1 3
    12 -1 -3
    -12 -1 3
    12 -1 -4
    -12 -1 4
    12 -1 -5
    -12 -1 5
    12 2 -11
    -12 -2 -10
    12 2 -10
    -12 -2 -9
    12 2 -9
    -12 -2 -8
    12 2 -8
    -12 -2 -7
    12 2 -7
    -12 -2 -6
    12 2 -6
    12 2 -5
    -12 -2 -5
    12 2 -4
    -12 -2 -4
    12 2 -3
    -12 -2 -3
    12 2 -2
    -12 -2 -2
    12 2 -1
    -12 -2 -1
    12 2 0
    -12 -2 0
    12 2 1
    -12 -2 1
    12 2 2
    -12 -2 2
    12 2 3
    -12 -2 3
    12 2 4
    -12 -2 4
    -12 -2 5
    -12 -2 6
    12 3 -10
    12 3 -9
    -12 -3 -8
    12 3 -8
    -12 -3 -7
    12 3 -7
    -12 -3 -6
    12 3 -6
    12 3 -5
    -12 -3 -5
    12 3 -4
    -12 -3 -4
    12 3 -3
    -12 -3 -3
    12 3 -2
    -12 -3 -2
    12 3 -1
    -12 -3 -1
    12 3 0
    -12 -3 0
    12 3 1
    -12 -3 1
    12 3 2
    -12 -3 2
    12 3 3
    -12 -3 3
    12 3 4
    -12 -3 4
    -12 -3 5
    -12 -3 6
    12 4 -8
    12 4 -7
    12 4 -6
    12 4 -5
    12 4 -4
    -12 -4 -4
    12 4 -3
    -12 -4 -3
    12 4 -2
    -12 -4 -2
    12 4 -1
    -12 -4 -1
    12 4 0
    -12 -4 0
    12 4 1
    -12 -4 1
    12 4 2
    -12 -4 2
    12 4 3
    12 4 4
    12 5 -5
    12 5 -4
    12 5 -3
    12 5 -2
    12 5 -1
    12 5 0
    12 5 1
    12 5 2
    12 5 3
    12 5 4
    12 6 -2
    12 6 -1
    12 6 0
    12 6 1
    12 6 2
    12 6 3
    12 7 1
    12 -7 -2
    12 7 2
    12 -7 -3
    12 7 3
    12 -7 -4
_diffrn_reflns_number     18127
_diffrn_reflns_av_R_equivalents     0.0438
_diffrn_reflns_av_unetI/netI     0.0598
_diffrn_reflns_theta_min     3.363
_diffrn_reflns_theta_max     26.372
_diffrn_reflns_theta_full     25.242
_diffrn_measured_fraction_theta_max     0.997
_diffrn_measured_fraction_theta_full     0.997
_diffrn_reflns_limit_h_min     -11
_diffrn_reflns_limit_h_max     11
_diffrn_reflns_limit_k_min     -17
_diffrn_reflns_limit_k_max     15
_diffrn_reflns_limit_l_min     -29
_diffrn_reflns_limit_l_max     29
_diffrn_radiation_probe     x-ray
_refine_special_details
;
 Refined as a 2-component inversion twin
;
_reflns_number_total     6400
_reflns_number_gt     5703
_reflns_threshold_expression     'I > 2\s(I)'
_refine_ls_structure_factor_coef     Fsqd
_refine_ls_matrix_type     full
_refine_ls_R_factor_all     0.0478
_refine_ls_R_factor_gt     0.0404
_refine_ls_wR_factor_gt     0.0857
_refine_ls_wR_factor_ref     0.0896
_refine_ls_goodness_of_fit_ref     1.018
_refine_ls_restrained_S_all     1.018
_refine_ls_number_reflns     6400
_refine_ls_number_parameters     317
_refine_ls_number_restraints     9
_refine_ls_hydrogen_treatment     constr
_refine_ls_weighting_scheme     calc
_refine_ls_weighting_details
                      'w=1/[\s^2^(Fo^2^)+(0.0444P)^2^] where P=(Fo^2^+2Fc^2^)/3'
_atom_sites_solution_hydrogens     geom
_atom_sites_solution_primary     dual
_atom_sites_solution_secondary     ?
_refine_ls_shift/su_max     0.001
_refine_ls_shift/su_mean     0.000
_refine_diff_density_max     1.801
_refine_diff_density_min     -0.558
_refine_ls_extinction_method     none
_refine_ls_extinction_coef     .
_refine_ls_abs_structure_details
;
 Refined as an inversion twin
;
_refine_ls_abs_structure_Flack     0.349(12)
loop_
    _atom_type_symbol
    _atom_type_description
    _atom_type_scat_dispersion_real
    _atom_type_scat_dispersion_imag
    _atom_type_scat_source
    'C' 'C' 0.0033 0.0016
                         'International Tables Vol C Tables 4.2.6.8 and 6.1.1.4'
    'H' 'H' 0.0000 0.0000
                         'International Tables Vol C Tables 4.2.6.8 and 6.1.1.4'
    'Cl' 'Cl' 0.1484 0.1585
                         'International Tables Vol C Tables 4.2.6.8 and 6.1.1.4'
    'N' 'N' 0.0061 0.0033
                         'International Tables Vol C Tables 4.2.6.8 and 6.1.1.4'
    'O' 'O' 0.0106 0.0060
                         'International Tables Vol C Tables 4.2.6.8 and 6.1.1.4'
    'P' 'P' 0.1023 0.0942
                         'International Tables Vol C Tables 4.2.6.8 and 6.1.1.4'
    'Pt' 'Pt' -1.7033 8.3905
                         'International Tables Vol C Tables 4.2.6.8 and 6.1.1.4'
_computing_data_collection
;
CrysAlisPro 1.171.43.105a (Rigaku OD, 2024)
;
_computing_cell_refinement
;
CrysAlisPro 1.171.43.105a (Rigaku OD, 2024)
;
_computing_data_reduction
;
CrysAlisPro 1.171.43.105a (Rigaku OD, 2024)
;
_computing_structure_solution
;
<i>SHELXT2014/5</i> (Sheldrick, 2015a)
;
_computing_structure_refinement
;
<i>SHELXL2016/4</i> (Sheldrick, 2015b)
;
_computing_molecular_graphics
;
Olex2 1.3 (Dolomanov <i>et al.</i>,  2009)
;
_computing_publication_material
;
Olex2 1.3 (Dolomanov <i>et al.</i>,  2009)
;
loop_
    _atom_site_type_symbol
    _atom_site_label
    _atom_site_fract_x
    _atom_site_fract_y
    _atom_site_fract_z
    _atom_site_U_iso_or_equiv
    _atom_site_adp_type
    _atom_site_calc_flag
    _atom_site_occupancy
    _atom_site_disorder_assembly
    _atom_site_disorder_group
    Pt Pt1 0.55978(4) 0.63620(3) 0.34114(2) 0.03216(12) Uani d 1 . .
    Cl Cl2 0.7930(2) 0.6400(2) 0.36450(12) 0.0497(6) Uani d 1 . .
    N N3 0.5132(8) 0.5231(6) 0.3955(4) 0.0333(19) Uani d 1 . .
    C C4 0.5971(13) 0.4730(8) 0.4294(5) 0.052(3) Uani d 1 . .
    H H4 0.692649 0.486709 0.430632 0.063 Uiso calc 1 . .
    C C5 0.5434(13) 0.4008(8) 0.4628(5) 0.054(3) Uani d 1 . .
    H H5 0.605313 0.363444 0.483764 0.065 Uiso calc 1 . .
    C C6 0.4079(13) 0.3827(7) 0.4662(5) 0.054(3) Uani d 1 . .
    H H6 0.376640 0.335016 0.490551 0.065 Uiso calc 1 . .
    C C7 0.3073(12) 0.4349(7) 0.4331(5) 0.045(3) Uani d 1 . .
    C C8 0.1628(12) 0.4265(8) 0.4302(5) 0.048(3) Uani d 1 . .
    C C9 0.0843(12) 0.4816(7) 0.3937(5) 0.055(3) Uani d 1 . .
    H H9 -0.012873 0.475057 0.393009 0.066 Uiso calc 1 . .
    C C10 0.1482(11) 0.5462(8) 0.3581(5) 0.049(3) Uani d 1 . .
    H H10 0.092154 0.582165 0.333936 0.059 Uiso calc 1 . .
    C C11 0.2877(10) 0.5595(6) 0.3568(4) 0.034(2) Uani d 1 . .
    C C12 0.3692(11) 0.5034(7) 0.3965(5) 0.038(2) Uani d 1 . .
    N N13 0.0849(13) 0.3630(9) 0.4652(5) 0.075(3) Uani d 1 . .
    O O14 0.1436(13) 0.3150(9) 0.5006(6) 0.144(6) Uani d 1 . .
    O O15 -0.0468(12) 0.3531(9) 0.4602(6) 0.127(5) Uani d 1 . .
    O O16 0.3523(6) 0.6214(5) 0.3255(3) 0.0379(18) Uani d 1 . .
    P P17 0.5832(2) 0.76251(17) 0.28312(11) 0.0323(6) Uani d 1 . .
    C C18 0.6829(9) 0.8599(7) 0.3156(4) 0.035(2) Uani d 1 . .
    H H18 0.780070 0.837097 0.318091 0.042 Uiso calc 1 . .
    C C19 0.6889(12) 0.9513(7) 0.2804(5) 0.050(3) Uani d 1 . .
    H H19A 0.596136 0.979626 0.277971 0.060 Uiso calc 1 . .
    H H19B 0.720679 0.936955 0.242181 0.060 Uiso calc 1 . .
    C C20 0.7929(13) 1.0220(8) 0.3096(6) 0.059(3) Uani d 1 . .
    H H20A 0.887038 0.995616 0.307849 0.070 Uiso calc 1 . .
    H H20B 0.793134 1.081538 0.288682 0.070 Uiso calc 1 . .
    C C21 0.7557(12) 1.0421(9) 0.3713(6) 0.059(3) Uani d 1 . .
    H H21A 0.828571 1.080833 0.388478 0.071 Uiso calc 1 . .
    H H21B 0.668062 1.077187 0.373102 0.071 Uiso calc 1 . .
    C C22 0.7413(13) 0.9492(9) 0.4037(6) 0.063(4) Uani d 1 . .
    H H22A 0.832468 0.918571 0.405946 0.076 Uiso calc 1 . .
    H H22B 0.710805 0.962961 0.442165 0.076 Uiso calc 1 . .
    C C23 0.6384(11) 0.8816(8) 0.3767(5) 0.051(3) Uani d 1 . .
    H H23A 0.545325 0.909748 0.376807 0.061 Uiso calc 1 . .
    H H23B 0.634658 0.822851 0.398394 0.061 Uiso calc 1 . .
    C C24 0.4064(9) 0.7998(7) 0.2600(4) 0.037(2) Uani d 1 . .
    H H24 0.358740 0.740569 0.249281 0.045 Uiso calc 1 . .
    C C25 0.3899(10) 0.8650(8) 0.2090(5) 0.045(3) Uani d 1 . .
    H H25A 0.421555 0.928664 0.218686 0.054 Uiso calc 1 . .
    H H25B 0.447373 0.841759 0.177934 0.054 Uiso calc 1 . .
    C C26 0.2382(10) 0.8681(9) 0.1909(5) 0.052(3) Uani d 1 . .
    H H26A 0.229343 0.909326 0.158057 0.063 Uiso calc 1 . .
    H H26B 0.208771 0.804644 0.179781 0.063 Uiso calc 1 . .
    C C27 0.1433(11) 0.9035(8) 0.2367(5) 0.055(3) Uani d 1 . .
    H H27A 0.046524 0.899051 0.224117 0.066 Uiso calc 1 . .
    H H27B 0.163777 0.970006 0.244341 0.066 Uiso calc 1 . .
    C C28 0.1616(10) 0.8464(8) 0.2904(5) 0.050(3) Uani d 1 . .
    H H28A 0.125738 0.782484 0.284571 0.060 Uiso calc 1 . .
    H H28B 0.107435 0.875641 0.320682 0.060 Uiso calc 1 . .
    C C29 0.3181(10) 0.8410(7) 0.3084(5) 0.041(3) Uani d 1 . .
    H H29A 0.351832 0.904220 0.317924 0.049 Uiso calc 1 . .
    H H29B 0.327242 0.801002 0.341781 0.049 Uiso calc 1 . .
    C C30 0.6759(10) 0.7363(7) 0.2172(4) 0.038(2) Uani d 1 . .
    H H30 0.668567 0.793530 0.193523 0.046 Uiso calc 1 . .
    C C31 0.8315(10) 0.7153(8) 0.2237(5) 0.046(3) Uani d 1 . .
    H H31A 0.843573 0.658591 0.246682 0.056 Uiso calc 1 . .
    H H31B 0.876596 0.768007 0.243094 0.056 Uiso calc 1 . .
    C C32 0.9022(10) 0.7001(8) 0.1656(5) 0.054(3) Uani d 1 . .
    H H32A 0.899445 0.759192 0.144230 0.065 Uiso calc 1 . .
    H H32B 0.999955 0.683078 0.171287 0.065 Uiso calc 1 . .
    C C33 0.8304(13) 0.6229(9) 0.1321(5) 0.066(4) Uani d 1 . .
    H H33A 0.871075 0.620620 0.094337 0.079 Uiso calc 1 . .
    H H33B 0.848241 0.562024 0.150196 0.079 Uiso calc 1 . .
    C C34 0.6754(14) 0.6369(10) 0.1269(5) 0.064(3) Uani d 1 . .
    H H34A 0.633846 0.580242 0.110338 0.076 Uiso calc 1 . .
    H H34B 0.657120 0.689882 0.101523 0.076 Uiso calc 1 . .
    C C35 0.6048(11) 0.6569(7) 0.1849(5) 0.046(3) Uani d 1 . .
    H H35A 0.507116 0.673720 0.178690 0.055 Uiso calc 1 . .
    H H35B 0.606947 0.599334 0.207654 0.055 Uiso calc 1 . .
loop_
    _atom_site_aniso_label
    _atom_site_aniso_U_11
    _atom_site_aniso_U_22
    _atom_site_aniso_U_33
    _atom_site_aniso_U_12
    _atom_site_aniso_U_13
    _atom_site_aniso_U_23
    Pt1 0.03246(17) 0.02928(18) 0.03475(19) 0.00223(18) -0.00158(19) 0.00474(18)
    Cl2 0.0359(11) 0.0594(16) 0.0536(16) 0.0023(14) -0.0075(11) 0.0146(16)
    N3 0.046(5) 0.030(4) 0.024(5) 0.004(4) -0.002(4) 0.000(4)
    C4 0.065(8) 0.046(6) 0.046(7) 0.016(6) -0.001(6) 0.007(6)
    C5 0.063(7) 0.047(6) 0.052(7) 0.013(6) 0.008(7) 0.013(6)
    C6 0.075(8) 0.036(6) 0.050(7) -0.006(6) 0.005(6) 0.019(5)
    C7 0.058(7) 0.029(5) 0.047(7) -0.013(5) -0.003(6) 0.000(5)
    C8 0.056(7) 0.043(6) 0.045(7) -0.017(6) 0.021(6) 0.003(5)
    C9 0.053(7) 0.043(6) 0.070(9) -0.008(6) 0.018(7) -0.002(6)
    C10 0.041(6) 0.047(6) 0.060(8) -0.009(5) 0.005(5) 0.003(6)
    C11 0.042(5) 0.028(5) 0.032(6) 0.002(4) -0.004(4) 0.001(4)
    C12 0.049(6) 0.038(6) 0.029(6) 0.010(5) 0.000(5) -0.002(5)
    N13 0.101(7) 0.068(7) 0.057(7) -0.033(8) 0.015(6) 0.012(6)
    O14 0.130(10) 0.137(11) 0.164(13) -0.046(8) -0.006(9) 0.104(10)
    O15 0.098(7) 0.130(10) 0.155(12) -0.070(8) 0.032(7) 0.044(9)
    O16 0.032(3) 0.031(4) 0.051(5) -0.011(3) -0.002(3) 0.019(3)
    P17 0.0285(12) 0.0292(12) 0.0390(15) -0.0001(10) -0.0001(11) 0.0045(11)
    C18 0.036(4) 0.029(4) 0.039(5) -0.007(5) 0.003(4) 0.003(5)
    C19 0.059(7) 0.033(5) 0.058(8) -0.009(6) 0.006(6) -0.002(5)
    C20 0.063(7) 0.041(6) 0.071(9) -0.009(6) 0.004(7) 0.003(6)
    C21 0.053(7) 0.048(7) 0.077(10) -0.013(6) -0.001(7) -0.003(7)
    C22 0.070(8) 0.066(8) 0.054(9) -0.004(7) -0.003(7) -0.017(7)
    C23 0.057(6) 0.046(7) 0.049(7) -0.006(5) -0.002(5) -0.008(6)
    C24 0.028(5) 0.039(6) 0.044(6) -0.001(4) -0.002(4) 0.012(5)
    C25 0.039(5) 0.043(6) 0.054(7) -0.004(5) -0.003(5) 0.018(6)
    C26 0.045(5) 0.055(7) 0.057(7) 0.011(6) -0.010(5) 0.024(7)
    C27 0.040(6) 0.046(6) 0.081(9) 0.007(5) -0.006(6) 0.018(7)
    C28 0.038(5) 0.054(7) 0.058(7) 0.004(5) 0.016(5) 0.001(6)
    C29 0.040(5) 0.037(6) 0.047(7) -0.003(5) -0.009(5) 0.001(5)
    C30 0.038(5) 0.030(5) 0.046(7) 0.001(4) 0.008(5) 0.006(5)
    C31 0.038(5) 0.051(6) 0.050(7) 0.004(5) -0.002(5) 0.001(6)
    C32 0.036(5) 0.061(7) 0.066(9) 0.008(5) 0.021(6) 0.002(7)
    C33 0.075(8) 0.072(9) 0.052(8) 0.018(8) 0.018(7) -0.003(7)
    C34 0.085(9) 0.062(7) 0.044(7) 0.009(8) -0.001(6) -0.013(7)
    C35 0.044(5) 0.044(7) 0.049(7) 0.002(5) 0.006(5) -0.006(5)
_geom_special_details
;
 All esds (except the esd in the dihedral angle between two l.s. planes)
 are estimated using the full covariance matrix.  The cell esds are taken
 into account individually in the estimation of esds in distances, angles
 and torsion angles; correlations between esds in cell parameters are only
 used when they are defined by crystal symmetry.  An approximate (isotropic)
 treatment of cell esds is used for estimating esds involving l.s. planes.
;
loop_
    _geom_bond_atom_site_label_1
    _geom_bond_atom_site_label_2
    _geom_bond_site_symmetry_2
    _geom_bond_distance
    _geom_bond_publ_flag
    Pt1 Cl2 . 2.288(2) ?
    Pt1 N3 . 2.087(8) ?
    Pt1 O16 . 2.019(6) ?
    Pt1 P17 . 2.249(2) ?
    N3 C4 . 1.331(13) ?
    N3 C12 . 1.398(12) ?
    C4 H4 . 0.9300 ?
    C4 C5 . 1.381(15) ?
    C5 H5 . 0.9300 ?
    C5 C6 . 1.317(16) ?
    C6 H6 . 0.9300 ?
    C6 C7 . 1.436(16) ?
    C7 C8 . 1.383(16) ?
    C7 C12 . 1.419(14) ?
    C8 C9 . 1.377(16) ?
    C8 N13 . 1.422(14) ?
    C9 H9 . 0.9300 ?
    C9 C10 . 1.375(14) ?
    C10 H10 . 0.9300 ?
    C10 C11 . 1.342(13) ?
    C11 C12 . 1.447(13) ?
    C11 O16 . 1.295(11) ?
    N13 O14 . 1.208(15) ?
    N13 O15 . 1.267(15) ?
    P17 C18 . 1.832(10) ?
    P17 C24 . 1.844(9) ?
    P17 C30 . 1.823(10) ?
    C18 H18 . 0.9800 ?
    C18 C19 . 1.529(14) ?
    C18 C23 . 1.531(14) ?
    C19 H19A . 0.9700 ?
    C19 H19B . 0.9700 ?
    C19 C20 . 1.562(15) ?
    C20 H20A . 0.9700 ?
    C20 H20B . 0.9700 ?
    C20 C21 . 1.523(17) ?
    C21 H21A . 0.9700 ?
    C21 H21B . 0.9700 ?
    C21 C22 . 1.517(17) ?
    C22 H22A . 0.9700 ?
    C22 H22B . 0.9700 ?
    C22 C23 . 1.505(14) ?
    C23 H23A . 0.9700 ?
    C23 H23B . 0.9700 ?
    C24 H24 . 0.9800 ?
    C24 C25 . 1.519(13) ?
    C24 C29 . 1.529(14) ?
    C25 H25A . 0.9700 ?
    C25 H25B . 0.9700 ?
    C25 C26 . 1.507(13) ?
    C26 H26A . 0.9700 ?
    C26 H26B . 0.9700 ?
    C26 C27 . 1.492(15) ?
    C27 H27A . 0.9700 ?
    C27 H27B . 0.9700 ?
    C27 C28 . 1.508(15) ?
    C28 H28A . 0.9700 ?
    C28 H28B . 0.9700 ?
    C28 C29 . 1.551(13) ?
    C29 H29A . 0.9700 ?
    C29 H29B . 0.9700 ?
    C30 H30 . 0.9800 ?
    C30 C31 . 1.518(13) ?
    C30 C35 . 1.509(14) ?
    C31 H31A . 0.9700 ?
    C31 H31B . 0.9700 ?
    C31 C32 . 1.540(15) ?
    C32 H32A . 0.9700 ?
    C32 H32B . 0.9700 ?
    C32 C33 . 1.504(16) ?
    C33 H33A . 0.9700 ?
    C33 H33B . 0.9700 ?
    C33 C34 . 1.494(17) ?
    C34 H34A . 0.9700 ?
    C34 H34B . 0.9700 ?
    C34 C35 . 1.548(14) ?
    C35 H35A . 0.9700 ?
    C35 H35B . 0.9700 ?
loop_
    _geom_angle_atom_site_label_1
    _geom_angle_atom_site_label_2
    _geom_angle_atom_site_label_3
    _geom_angle_site_symmetry_1
    _geom_angle_site_symmetry_3
    _geom_angle
    _geom_angle_publ_flag
    N3 Pt1 Cl2 . . 94.4(2) ?
    N3 Pt1 P17 . . 173.3(2) ?
    O16 Pt1 Cl2 . . 174.3(2) ?
    O16 Pt1 N3 . . 80.0(3) ?
    O16 Pt1 P17 . . 93.83(19) ?
    P17 Pt1 Cl2 . . 91.83(9) ?
    C4 N3 Pt1 . . 130.0(8) ?
    C4 N3 C12 . . 118.3(10) ?
    C12 N3 Pt1 . . 111.6(7) ?
    N3 C4 H4 . . 119.8 ?
    N3 C4 C5 . . 120.5(11) ?
    C5 C4 H4 . . 119.8 ?
    C4 C5 H5 . . 118.7 ?
    C6 C5 C4 . . 122.6(12) ?
    C6 C5 H5 . . 118.7 ?
    C5 C6 H6 . . 119.3 ?
    C5 C6 C7 . . 121.5(10) ?
    C7 C6 H6 . . 119.3 ?
    C8 C7 C6 . . 130.3(10) ?
    C8 C7 C12 . . 116.2(10) ?
    C12 C7 C6 . . 113.5(10) ?
    C7 C8 N13 . . 122.9(12) ?
    C9 C8 C7 . . 121.5(10) ?
    C9 C8 N13 . . 115.6(11) ?
    C8 C9 H9 . . 119.6 ?
    C10 C9 C8 . . 120.7(11) ?
    C10 C9 H9 . . 119.6 ?
    C9 C10 H10 . . 118.5 ?
    C11 C10 C9 . . 122.9(11) ?
    C11 C10 H10 . . 118.5 ?
    C10 C11 C12 . . 116.1(10) ?
    O16 C11 C10 . . 125.2(9) ?
    O16 C11 C12 . . 118.6(8) ?
    N3 C12 C7 . . 123.4(10) ?
    N3 C12 C11 . . 114.0(9) ?
    C7 C12 C11 . . 122.6(9) ?
    O14 N13 C8 . . 120.6(13) ?
    O14 N13 O15 . . 117.4(12) ?
    O15 N13 C8 . . 122.0(13) ?
    C11 O16 Pt1 . . 115.4(6) ?
    C18 P17 Pt1 . . 112.6(3) ?
    C18 P17 C24 . . 112.6(5) ?
    C24 P17 Pt1 . . 108.2(3) ?
    C30 P17 Pt1 . . 114.0(3) ?
    C30 P17 C18 . . 104.8(4) ?
    C30 P17 C24 . . 104.3(5) ?
    P17 C18 H18 . . 105.7 ?
    C19 C18 P17 . . 114.7(7) ?
    C19 C18 H18 . . 105.7 ?
    C19 C18 C23 . . 110.8(9) ?
    C23 C18 P17 . . 113.4(7) ?
    C23 C18 H18 . . 105.7 ?
    C18 C19 H19A . . 110.0 ?
    C18 C19 H19B . . 110.0 ?
    C18 C19 C20 . . 108.5(9) ?
    H19A C19 H19B . . 108.4 ?
    C20 C19 H19A . . 110.0 ?
    C20 C19 H19B . . 110.0 ?
    C19 C20 H20A . . 109.0 ?
    C19 C20 H20B . . 109.0 ?
    H20A C20 H20B . . 107.8 ?
    C21 C20 C19 . . 113.0(10) ?
    C21 C20 H20A . . 109.0 ?
    C21 C20 H20B . . 109.0 ?
    C20 C21 H21A . . 109.6 ?
    C20 C21 H21B . . 109.6 ?
    H21A C21 H21B . . 108.2 ?
    C22 C21 C20 . . 110.1(11) ?
    C22 C21 H21A . . 109.6 ?
    C22 C21 H21B . . 109.6 ?
    C21 C22 H22A . . 109.0 ?
    C21 C22 H22B . . 109.0 ?
    H22A C22 H22B . . 107.8 ?
    C23 C22 C21 . . 112.8(11) ?
    C23 C22 H22A . . 109.0 ?
    C23 C22 H22B . . 109.0 ?
    C18 C23 H23A . . 109.7 ?
    C18 C23 H23B . . 109.7 ?
    C22 C23 C18 . . 110.0(9) ?
    C22 C23 H23A . . 109.7 ?
    C22 C23 H23B . . 109.7 ?
    H23A C23 H23B . . 108.2 ?
    P17 C24 H24 . . 105.0 ?
    C25 C24 P17 . . 119.9(7) ?
    C25 C24 H24 . . 105.0 ?
    C25 C24 C29 . . 107.8(8) ?
    C29 C24 P17 . . 112.9(7) ?
    C29 C24 H24 . . 105.0 ?
    C24 C25 H25A . . 109.7 ?
    C24 C25 H25B . . 109.7 ?
    H25A C25 H25B . . 108.2 ?
    C26 C25 C24 . . 109.9(9) ?
    C26 C25 H25A . . 109.7 ?
    C26 C25 H25B . . 109.7 ?
    C25 C26 H26A . . 109.1 ?
    C25 C26 H26B . . 109.1 ?
    H26A C26 H26B . . 107.8 ?
    C27 C26 C25 . . 112.7(10) ?
    C27 C26 H26A . . 109.1 ?
    C27 C26 H26B . . 109.1 ?
    C26 C27 H27A . . 109.4 ?
    C26 C27 H27B . . 109.4 ?
    C26 C27 C28 . . 111.1(9) ?
    H27A C27 H27B . . 108.0 ?
    C28 C27 H27A . . 109.4 ?
    C28 C27 H27B . . 109.4 ?
    C27 C28 H28A . . 109.3 ?
    C27 C28 H28B . . 109.3 ?
    C27 C28 C29 . . 111.5(9) ?
    H28A C28 H28B . . 108.0 ?
    C29 C28 H28A . . 109.3 ?
    C29 C28 H28B . . 109.3 ?
    C24 C29 C28 . . 110.1(8) ?
    C24 C29 H29A . . 109.6 ?
    C24 C29 H29B . . 109.6 ?
    C28 C29 H29A . . 109.6 ?
    C28 C29 H29B . . 109.6 ?
    H29A C29 H29B . . 108.2 ?
    P17 C30 H30 . . 106.6 ?
    C31 C30 P17 . . 115.2(8) ?
    C31 C30 H30 . . 106.6 ?
    C35 C30 P17 . . 111.2(7) ?
    C35 C30 H30 . . 106.6 ?
    C35 C30 C31 . . 110.2(8) ?
    C30 C31 H31A . . 109.3 ?
    C30 C31 H31B . . 109.3 ?
    C30 C31 C32 . . 111.4(9) ?
    H31A C31 H31B . . 108.0 ?
    C32 C31 H31A . . 109.3 ?
    C32 C31 H31B . . 109.3 ?
    C31 C32 H32A . . 109.3 ?
    C31 C32 H32B . . 109.3 ?
    H32A C32 H32B . . 108.0 ?
    C33 C32 C31 . . 111.6(9) ?
    C33 C32 H32A . . 109.3 ?
    C33 C32 H32B . . 109.3 ?
    C32 C33 H33A . . 108.9 ?
    C32 C33 H33B . . 108.9 ?
    H33A C33 H33B . . 107.7 ?
    C34 C33 C32 . . 113.4(10) ?
    C34 C33 H33A . . 108.9 ?
    C34 C33 H33B . . 108.9 ?
    C33 C34 H34A . . 109.1 ?
    C33 C34 H34B . . 109.1 ?
    C33 C34 C35 . . 112.4(10) ?
    H34A C34 H34B . . 107.9 ?
    C35 C34 H34A . . 109.1 ?
    C35 C34 H34B . . 109.1 ?
    C30 C35 C34 . . 112.6(9) ?
    C30 C35 H35A . . 109.1 ?
    C30 C35 H35B . . 109.1 ?
    C34 C35 H35A . . 109.1 ?
    C34 C35 H35B . . 109.1 ?
    H35A C35 H35B . . 107.8 ?
loop_
    _geom_torsion_atom_site_label_1
    _geom_torsion_atom_site_label_2
    _geom_torsion_atom_site_label_3
    _geom_torsion_atom_site_label_4
    _geom_torsion_site_symmetry_1
    _geom_torsion_site_symmetry_2
    _geom_torsion_site_symmetry_3
    _geom_torsion_site_symmetry_4
    _geom_torsion
    _geom_torsion_publ_flag
    Pt1 N3 C4 C5 . . . . 179.2(8) ?
    Pt1 N3 C12 C7 . . . . -175.0(8) ?
    Pt1 N3 C12 C11 . . . . 4.8(11) ?
    Pt1 P17 C18 C19 . . . . -174.0(7) ?
    Pt1 P17 C18 C23 . . . . -45.4(8) ?
    Pt1 P17 C24 C25 . . . . -163.5(8) ?
    Pt1 P17 C24 C29 . . . . 67.8(7) ?
    Pt1 P17 C30 C31 . . . . -69.4(8) ?
    Pt1 P17 C30 C35 . . . . 56.8(8) ?
    N3 C4 C5 C6 . . . . -5.2(19) ?
    C4 N3 C12 C7 . . . . 2.1(16) ?
    C4 N3 C12 C11 . . . . -178.2(9) ?
    C4 C5 C6 C7 . . . . 2.7(19) ?
    C5 C6 C7 C8 . . . . 179.4(12) ?
    C5 C6 C7 C12 . . . . 1.9(17) ?
    C6 C7 C8 C9 . . . . -177.4(11) ?
    C6 C7 C8 N13 . . . . 4(2) ?
    C6 C7 C12 N3 . . . . -4.3(16) ?
    C6 C7 C12 C11 . . . . 176.0(9) ?
    C7 C8 C9 C10 . . . . 0.9(18) ?
    C7 C8 N13 O14 . . . . 2(2) ?
    C7 C8 N13 O15 . . . . -176.7(13) ?
    C8 C7 C12 N3 . . . . 177.8(10) ?
    C8 C7 C12 C11 . . . . -1.9(16) ?
    C8 C9 C10 C11 . . . . -0.1(18) ?
    C9 C8 N13 O14 . . . . -176.5(14) ?
    C9 C8 N13 O15 . . . . 4.9(19) ?
    C9 C10 C11 C12 . . . . -1.6(16) ?
    C9 C10 C11 O16 . . . . -177.7(10) ?
    C10 C11 C12 N3 . . . . -177.1(10) ?
    C10 C11 C12 C7 . . . . 2.7(15) ?
    C10 C11 O16 Pt1 . . . . 172.0(9) ?
    C12 N3 C4 C5 . . . . 2.7(16) ?
    C12 C7 C8 C9 . . . . 0.1(17) ?
    C12 C7 C8 N13 . . . . -178.3(10) ?
    C12 C11 O16 Pt1 . . . . -4.1(11) ?
    N13 C8 C9 C10 . . . . 179.4(11) ?
    O16 C11 C12 N3 . . . . -0.7(14) ?
    O16 C11 C12 C7 . . . . 179.1(9) ?
    P17 C18 C19 C20 . . . . -172.6(7) ?
    P17 C18 C23 C22 . . . . 169.8(8) ?
    P17 C24 C25 C26 . . . . 167.8(8) ?
    P17 C24 C29 C28 . . . . -165.5(7) ?
    P17 C30 C31 C32 . . . . -176.6(7) ?
    P17 C30 C35 C34 . . . . 176.5(8) ?
    C18 P17 C24 C25 . . . . 71.3(10) ?
    C18 P17 C24 C29 . . . . -57.4(8) ?
    C18 P17 C30 C31 . . . . 54.2(8) ?
    C18 P17 C30 C35 . . . . -179.6(7) ?
    C18 C19 C20 C21 . . . . -55.4(13) ?
    C19 C18 C23 C22 . . . . -59.6(11) ?
    C19 C20 C21 C22 . . . . 53.4(13) ?
    C20 C21 C22 C23 . . . . -54.5(13) ?
    C21 C22 C23 C18 . . . . 57.9(13) ?
    C23 C18 C19 C20 . . . . 57.5(11) ?
    C24 P17 C18 C19 . . . . -51.2(9) ?
    C24 P17 C18 C23 . . . . 77.4(8) ?
    C24 P17 C30 C31 . . . . 172.8(7) ?
    C24 P17 C30 C35 . . . . -61.0(8) ?
    C24 C25 C26 C27 . . . . 59.5(13) ?
    C25 C24 C29 C28 . . . . 59.8(11) ?
    C25 C26 C27 C28 . . . . -54.3(14) ?
    C26 C27 C28 C29 . . . . 52.1(13) ?
    C27 C28 C29 C24 . . . . -56.1(12) ?
    C29 C24 C25 C26 . . . . -61.2(12) ?
    C30 P17 C18 C19 . . . . 61.6(8) ?
    C30 P17 C18 C23 . . . . -169.8(7) ?
    C30 P17 C24 C25 . . . . -41.8(10) ?
    C30 P17 C24 C29 . . . . -170.5(7) ?
    C30 C31 C32 C33 . . . . -55.6(12) ?
    C31 C30 C35 C34 . . . . -54.5(12) ?
    C31 C32 C33 C34 . . . . 52.1(14) ?
    C32 C33 C34 C35 . . . . -49.8(15) ?
    C33 C34 C35 C30 . . . . 51.3(15) ?
    C35 C30 C31 C32 . . . . 56.7(12) ?
loop_
    _geom_hbond_atom_site_label_d
    _geom_hbond_atom_site_label_h
    _geom_hbond_atom_site_label_a
    _geom_hbond_site_symmetry_d
    _geom_hbond_site_symmetry_h
    _geom_hbond_site_symmetry_a
    _geom_hbond_distance_dh
    _geom_hbond_distance_ha
    _geom_hbond_distance_da
    _geom_hbond_angle_dha
    _geom_hbond_publ_flag
    C4 H4 Cl2 1_555 1_555 1_555 0.93 2.82 3.362(12) 118 y
    C5 H5 O14 1_555 1_555 4_556 0.93 2.56 3.290(17) 136 y
    C6 H6 O14 1_555 1_555 1_555 0.93 2.25 2.809(17) 118 y
    C9 H9 O15 1_555 1_555 1_555 0.93 2.35 2.695(17) 101 y
    C24 H24 O16 1_555 1_555 1_555 0.98 2.45 2.985(12) 114 y
    C29 H29 O16 1_555 1_555 1_555 0.97 2.56 3.124(12) 117 y
    C31 H31 Cl2 1_555 1_555 1_555 0.97 2.83 3.500(12) 127 y
_shelx_space_group_comment
;
The symmetry employed for this shelxl refinement is uniquely defined
by the following loop, which should always be used as a source of
symmetry information in preference to the above space-group names.
They are only intended as comments.
;
_shelx_estimated_absorpt_T_min     ?
_shelx_estimated_absorpt_T_max     ?
_shelx_fab_file
;
-11 -6 -4 1.1446 0.6083
-11 -6 -3 -0.8643 1.3686
-11 -6 -2 -1.2885 -1.3744
-11 -6 -1 0.2096 -1.3132
-11 -5 -7 -1.7684 1.2177
-11 -5 -6 -1.6603 0.7038
-11 -5 -5 0.4517 0.6966
-11 -5 -4 -0.7932 -1.5635
-11 -5 -3 2.1473 -0.2055
-11 -5 -2 1.0405 -0.6300
-11 -5 -1 1.4952 -0.7054
-11 -4 -8 -0.2398 0.3634
-11 -4 -7 -1.6676 1.4831
-11 -4 -6 0.3375 2.8199
-11 -4 -5 0.6749 0.5782
-11 -4 -4 -0.7889 3.8605
-11 -4 -3 1.0646 -0.3768
-11 -4 -2 -1.7860 0.6286
-11 -4 -1 -0.8687 -0.8316
-11 -3 -10 -3.2633 -1.4309
-11 -3 -9 -0.6257 1.0529
-11 -3 -8 -3.6565 -1.7645
-11 -3 -7 -2.0608 1.9583
-11 -3 -6 -2.0835 -1.0697
-11 -3 -5 -3.1516 0.3347
-11 -3 -4 2.3986 -0.0350
-11 -3 -3 -1.1888 -3.1234
-11 -3 -2 5.0279 0.0455
-11 -3 -1 2.3913 -3.1436
-11 -2 -10 -1.4122 1.0820
-11 -2 -9 0.1547 -2.0600
-11 -2 -8 -2.3898 0.9590
-11 -2 -7 1.4451 -1.8850
-11 -2 -6 -2.0964 1.0371
-11 -2 -5 2.1872 1.3405
-11 -2 -4 1.2115 0.7666
-11 -2 -3 1.3437 5.5964
-11 -2 -2 3.7560 -0.0472
-11 -2 -1 -0.0316 4.9352
-11 -1 -11 -1.8819 -0.0280
-11 -1 -10 -0.8157 -1.6201
-11 -1 -9 -1.9881 -0.0404
-11 -1 -8 -1.0323 -0.2338
-11 -1 -7 -2.5073 -0.2952
-11 -1 -6 -0.4215 1.6958
-11 -1 -5 -2.7115 0.5249
-11 -1 -4 -1.0920 2.4322
-11 -1 -3 -0.7900 2.3378
-11 -1 -2 -2.0288 1.2366
-11 -1 -1 2.1305 2.2319
-10 -9 -5 -4.3107 2.3175
-10 -9 -4 -1.3760 -0.4684
-10 -9 -3 -4.4611 2.3149
-10 -9 -2 -1.2469 -2.0256
-10 -9 -1 -3.4847 4.7938
-10 -8 -8 -5.9167 -5.1198
-10 -8 -7 1.4875 3.3569
-10 -8 -6 -2.9320 -3.5423
-10 -8 -5 1.4976 1.9307
-10 -8 -4 0.4078 -3.0867
-10 -8 -3 1.5454 0.0482
-10 -8 -2 0.0265 -3.1752
-10 -8 -1 1.5196 -0.2093
-10 -7 -10 -0.5860 0.5369
-10 -7 -9 0.0554 -2.5768
-10 -7 -8 -4.6535 0.3069
-10 -7 -7 0.5518 -2.0817
-10 -7 -6 -4.4139 1.0164
-10 -7 -5 1.1286 -0.0203
-10 -7 -4 -1.0353 1.4050
-10 -7 -3 1.6525 0.5541
-10 -7 -2 0.8379 1.0410
-10 -7 -1 1.3409 -1.2042
-10 -6 -12 2.9242 -4.6002
-10 -6 -11 -2.5159 1.1376
-10 -6 -10 2.1805 -4.5008
-10 -6 -9 0.0719 -1.6530
-10 -6 -8 1.1746 -2.5370
-10 -6 -7 1.1256 -2.7495
-10 -6 -6 -0.7169 -0.0124
-10 -6 -5 0.6000 -0.3026
-10 -6 -4 -1.5827 0.8411
-10 -6 -3 0.3695 1.6622
-10 -6 -2 0.4737 -0.0881
-10 -6 -1 0.7602 0.7890
-10 -5 -13 0.7833 2.1815
-10 -5 -12 0.0435 -2.9569
-10 -5 -11 2.2631 2.5724
-10 -5 -10 -0.4686 -1.7703
-10 -5 -9 1.6163 1.8772
-10 -5 -8 -0.4156 -0.6837
-10 -5 -7 -1.2000 -0.4981
-10 -5 -6 -1.3641 -0.2370
-10 -5 -5 -1.6143 -2.8020
-10 -5 -4 -2.0146 0.8438
-10 -5 -3 1.4703 -1.9736
-10 -5 -2 -0.7904 2.1774
-10 -5 -1 3.1681 0.8106
-10 -4 -14 -1.0286 -2.4073
-10 -4 -13 1.8128 1.6332
-10 -4 -12 -1.1440 -1.8367
-10 -4 -11 1.7138 1.0455
-10 -4 -10 -0.5821 -1.1197
-10 -4 -9 2.3789 -0.9602
-10 -4 -8 0.1794 -2.8260
-10 -4 -7 3.0090 -1.7292
-10 -4 -6 0.9566 -3.2207
-10 -4 -5 1.1423 -0.6469
-10 -4 -4 1.0720 1.1498
-10 -4 -3 -2.3194 -0.1585
-10 -4 -2 0.3098 5.1253
-10 -4 -1 -3.0175 -1.1503
-10 -3 -15 0.5012 -0.6093
-10 -3 -14 -0.2634 1.7532
-10 -3 -13 0.9341 -1.7363
-10 -3 -12 -3.1491 1.5046
-10 -3 -11 0.9342 -0.2695
-10 -3 -10 -1.3342 1.3681
-10 -3 -9 1.7047 0.8658
-10 -3 -8 0.8063 2.1715
-10 -3 -7 2.3987 -0.6215
-10 -3 -6 -1.1884 1.9489
-10 -3 -5 0.3513 -2.3479
-10 -3 -4 -2.6132 -0.6062
-10 -3 -3 -3.1488 -1.0534
-10 -3 -2 1.5687 -2.4631
-10 -3 -1 -3.1495 2.0395
-10 -2 -15 0.2130 1.7674
-10 -2 -14 1.3729 -2.9725
-10 -2 -13 -0.8535 -2.5318
-10 -2 -12 2.2103 -2.4160
-10 -2 -11 -0.6375 -3.1749
-10 -2 -10 0.1316 -1.2661
-10 -2 -9 -0.1152 -0.4232
-10 -2 -8 0.0938 -0.9312
-10 -2 -7 -0.6062 -0.6291
-10 -2 -6 2.7463 -0.8112
-10 -2 -5 -1.4293 -3.5088
-10 -2 -4 2.7627 -0.2830
-10 -2 -3 -1.4378 -1.5763
-10 -2 -2 -1.8680 0.1474
-10 -2 -1 -0.8161 4.6581
-10 -1 -15 2.9861 -1.7392
-10 -1 -14 1.5922 0.9645
-10 -1 -13 3.8596 1.7152
-10 -1 -12 2.8320 0.1388
-10 -1 -11 2.6812 1.2938
-10 -1 -10 1.2724 0.3438
-10 -1 -9 2.1423 -0.7437
-10 -1 -8 -0.5702 0.4131
-10 -1 -7 2.2443 -0.2476
-10 -1 -6 0.5764 -1.1048
-10 -1 -5 0.8479 1.5067
-10 -1 -4 2.0433 -3.3161
-10 -1 -3 -1.3431 0.4703
-10 -1 -2 0.1048 -3.8304
-10 -1 -1 -1.3676 -2.5081
-9 -11 -5 0.4979 0.0874
-9 -11 -4 0.8783 4.4971
-9 -11 -3 0.7941 -3.1799
-9 -11 -2 1.8334 4.9701
-9 -11 -1 -0.3766 -3.8902
-9 -10 -9 -3.1329 -0.8590
-9 -10 -8 -0.2308 -0.1113
-9 -10 -7 -2.0851 0.0844
-9 -10 -6 -0.1108 1.1033
-9 -10 -5 0.6163 0.5493
-9 -10 -4 0.2745 2.2958
-9 -10 -3 2.2481 0.4732
-9 -10 -2 1.3705 1.4178
-9 -10 -1 2.0559 0.3494
-9 -9 -11 0.5385 -0.9145
-9 -9 -10 0.9314 -2.1911
-9 -9 -9 0.0260 0.5516
-9 -9 -8 -0.6802 -2.2655
-9 -9 -7 0.1015 2.2166
-9 -9 -6 -1.4831 0.1999
-9 -9 -5 -0.3289 0.7133
-9 -9 -4 -0.3452 3.8938
-9 -9 -3 -0.3505 -1.9297
-9 -9 -2 0.8230 6.4406
-9 -9 -1 0.4370 -1.1112
-9 -8 -13 0.6426 -0.2409
-9 -8 -12 -1.2037 1.5702
-9 -8 -11 0.9308 -0.6279
-9 -8 -10 -0.9031 0.2113
-9 -8 -9 0.8915 -0.9675
-9 -8 -8 -2.4233 -0.0185
-9 -8 -7 0.9536 -1.7932
-9 -8 -6 -1.7617 0.5723
-9 -8 -5 0.1859 -1.3307
-9 -8 -4 2.4472 0.9798
-9 -8 -3 -2.1586 0.5724
-9 -8 -2 4.9888 1.0628
-9 -8 -1 -4.0021 1.1548
-9 -7 -15 0.7340 -3.6773
-9 -7 -14 0.3542 -0.3096
-9 -7 -13 -0.4337 -2.2554
-9 -7 -12 1.2341 0.0915
-9 -7 -11 -0.5521 -1.0112
-9 -7 -10 1.2995 -0.3004
-9 -7 -9 0.3259 -0.8660
-9 -7 -8 1.4641 -0.3974
-9 -7 -7 0.7258 -0.3385
-9 -7 -6 1.5721 0.6617
-9 -7 -5 0.1773 3.0601
-9 -7 -4 0.3840 1.3699
-9 -7 -3 -0.3115 7.1956
-9 -7 -2 -1.0697 0.5143
-9 -7 -1 -0.2650 6.2913
-9 -6 -16 2.5307 0.1122
-9 -6 -15 1.9937 -0.1462
-9 -6 -14 0.5225 -0.0623
-9 -6 -13 1.3832 -0.7337
-9 -6 -12 -0.8642 -0.8123
-9 -6 -11 1.1414 -0.0683
-9 -6 -10 -0.7085 -0.5580
-9 -6 -9 1.8369 0.6623
-9 -6 -8 0.0389 0.6245
-9 -6 -7 1.5954 0.9699
-9 -6 -6 -1.7993 1.2129
-9 -6 -5 -0.3376 0.3585
-9 -6 -4 -6.5026 0.8950
-9 -6 -3 -1.2975 -0.8974
-9 -6 -2 -8.4404 0.7383
-9 -6 -1 -0.1135 -1.2231
-9 -5 -17 3.1108 0.7036
-9 -5 -16 -1.9631 2.4609
-9 -5 -15 2.3860 -1.5280
-9 -5 -14 0.7313 1.7497
-9 -5 -13 1.3510 -3.1137
-9 -5 -12 1.4077 1.4287
-9 -5 -11 0.8272 -2.4811
-9 -5 -10 0.6807 2.8145
-9 -5 -9 0.4820 -0.0349
-9 -5 -8 -0.0532 3.3036
-9 -5 -7 0.0718 0.8793
-9 -5 -6 -0.0322 0.1533
-9 -5 -5 -0.1566 -1.9165
-9 -5 -4 0.7193 -2.8825
-9 -5 -3 -0.4806 -5.1917
-9 -5 -2 1.1150 -0.9801
-9 -5 -1 -1.1534 -3.9159
-9 -4 -18 1.1034 2.1542
-9 -4 -17 -1.9027 -2.2135
-9 -4 -16 3.1419 3.1799
-9 -4 -15 -1.1877 -1.0001
-9 -4 -14 3.9494 1.9378
-9 -4 -13 -0.0697 0.2015
-9 -4 -12 2.4202 0.4249
-9 -4 -11 -1.5502 1.0191
-9 -4 -10 0.1395 0.3000
-9 -4 -9 -3.7575 1.2024
-9 -4 -8 -0.5963 1.0623
-9 -4 -7 -1.2862 0.7203
-9 -4 -6 -0.3543 1.6087
-9 -4 -5 4.0490 0.2445
-9 -4 -4 -1.0574 1.3262
-9 -4 -3 3.8490 0.1081
-9 -4 -2 -1.9332 0.2255
-9 -4 -1 -1.8914 -0.2196
-9 -3 -18 -1.8093 0.2198
-9 -3 -17 -0.8851 2.0406
-9 -3 -16 -0.9397 -0.6242
-9 -3 -15 -0.8229 3.6571
-9 -3 -14 0.3187 0.3714
-9 -3 -13 -0.2324 1.3985
-9 -3 -12 0.1683 0.9038
-9 -3 -11 -0.1641 -1.8889
-9 -3 -10 -1.1121 -0.9287
-9 -3 -9 -0.8055 -1.1377
-9 -3 -8 -1.5768 -2.1056
-9 -3 -7 -1.7411 0.9108
-9 -3 -6 -0.5813 0.1781
-9 -3 -5 -2.3014 -2.8409
-9 -3 -4 0.6332 2.0757
-9 -3 -3 -1.7966 -9.3181
-9 -3 -2 1.1747 -0.5545
-9 -3 -1 -0.7301 -7.6182
-9 -2 -18 1.4086 0.3697
-9 -2 -17 -1.2355 -4.0037
-9 -2 -16 -1.1376 1.6585
-9 -2 -15 -0.2055 -2.1789
-9 -2 -14 -1.1872 1.3199
-9 -2 -13 -0.6552 -0.0741
-9 -2 -12 2.2173 0.0300
-9 -2 -11 -1.4825 0.3604
-9 -2 -10 3.2376 -0.7296
-9 -2 -9 -0.2198 -0.5027
-9 -2 -8 -0.1802 -0.9553
-9 -2 -7 2.5275 -0.7410
-9 -2 -6 0.1277 -1.4618
-9 -2 -5 3.6001 0.2530
-9 -2 -4 8.0410 -1.7667
-9 -2 -3 2.0661 1.2901
-9 -2 -2 12.2563 -1.1469
-9 -2 -1 0.2207 1.3166
-9 -1 -19 0.6288 1.1756
-9 -1 -18 1.9126 -1.9422
-9 -1 -17 -1.7662 1.0681
-9 -1 -16 2.9029 -1.0443
-9 -1 -15 -2.4270 -0.2029
-9 -1 -14 2.0102 0.1114
-9 -1 -13 -1.1030 0.2393
-9 -1 -12 -0.2050 -0.4897
-9 -1 -11 0.2386 1.9555
-9 -1 -10 -1.2426 -1.3287
-9 -1 -9 0.4676 0.9359
-9 -1 -8 -0.5006 0.5486
-9 -1 -7 0.4717 -1.7033
-9 -1 -6 0.0125 3.8734
-9 -1 -5 0.8202 0.1898
-9 -1 -4 -0.6943 3.9412
-9 -1 -3 0.7438 5.4510
-9 -1 -2 -1.1931 -0.0996
-9 -1 -1 0.1929 5.4580
-8 -12 -8 2.1145 -3.8703
-8 -12 -7 -0.2752 -3.5860
-8 -12 -6 3.0391 -6.3886
-8 -12 -5 1.7031 1.0073
-8 -12 -4 3.6444 -4.6675
-8 -12 -3 4.2019 5.0700
-8 -12 -2 3.4383 -0.5851
-8 -12 -1 2.7735 6.3239
-8 -11 -11 -2.3154 2.5359
-8 -11 -10 6.2387 -0.9737
-8 -11 -9 -0.4445 2.7662
-8 -11 -8 5.0796 0.3388
-8 -11 -7 3.0130 3.4148
-8 -11 -6 0.3971 0.8823
-8 -11 -5 5.2258 4.1499
-8 -11 -4 -5.2435 2.1778
-8 -11 -3 4.2983 3.9226
-8 -11 -2 -8.2362 2.6129
-8 -11 -1 1.5381 2.9437
-8 -10 -13 2.0483 8.4634
-8 -10 -12 0.1578 -4.6225
-8 -10 -11 0.9073 7.1987
-8 -10 -10 -0.5614 -3.8360
-8 -10 -9 -0.8748 5.2554
-8 -10 -8 -0.3738 -1.1995
-8 -10 -7 -0.9824 2.3020
-8 -10 -6 -0.1495 2.2572
-8 -10 -5 -0.5458 -1.5962
-8 -10 -4 -0.4370 4.5565
-8 -10 -3 -0.7973 -5.1948
-8 -10 -2 -0.6895 4.6004
-8 -10 -1 -0.4332 -6.7311
-8 -9 -15 2.5873 1.9446
-8 -9 -14 -8.1226 1.4116
-8 -9 -13 5.0972 1.4498
-8 -9 -12 -6.6109 0.8475
-8 -9 -11 5.3282 0.3172
-8 -9 -10 -3.3935 -1.1524
-8 -9 -9 2.8544 0.6319
-8 -9 -8 -0.4086 -1.7813
-8 -9 -7 -0.8586 2.4400
-8 -9 -6 0.9259 -0.9913
-8 -9 -5 -3.7898 3.6768
-8 -9 -4 1.6096 -0.7774
-8 -9 -3 -5.1056 3.4524
-8 -9 -2 2.8220 -0.6712
-8 -9 -1 -4.7348 2.8861
-8 -8 -17 -0.7349 -3.9483
-8 -8 -16 -0.4321 0.6382
-8 -8 -15 -2.1271 -3.5625
-8 -8 -14 -0.4230 2.7479
-8 -8 -13 -2.0738 -3.1652
-8 -8 -12 1.2553 4.4484
-8 -8 -11 0.0153 -1.2351
-8 -8 -10 1.9524 3.7113
-8 -8 -9 1.5012 1.9649
-8 -8 -8 0.1403 0.5844
-8 -8 -7 1.0599 3.3906
-8 -8 -6 -2.4505 -2.6195
-8 -8 -5 0.5678 1.8240
-8 -8 -4 -3.8556 -4.0371
-8 -8 -3 0.7778 0.0568
-8 -8 -2 -4.1799 -4.1191
-8 -8 -1 0.1572 0.2638
-8 -7 -18 3.1277 -1.4116
-8 -7 -17 -1.4226 1.2602
-8 -7 -16 1.5797 -2.1794
-8 -7 -15 -0.6167 -0.1557
-8 -7 -14 0.6102 -2.6326
-8 -7 -13 -1.0129 1.2268
-8 -7 -12 -0.0817 -1.5088
-8 -7 -11 -2.3167 3.1383
-8 -7 -10 -1.9148 0.1428
-8 -7 -9 -2.5607 2.7226
-8 -7 -8 -3.4669 0.4852
-8 -7 -7 -0.9297 0.4735
-8 -7 -6 -1.9512 -0.1379
-8 -7 -5 0.6977 -1.1221
-8 -7 -4 1.5610 -0.3127
-8 -7 -3 1.0058 -1.3000
-8 -7 -2 3.1202 -0.1415
-8 -7 -1 1.0525 -0.9136
-8 -6 -19 1.6526 1.6813
-8 -6 -18 -3.9799 -3.7186
-8 -6 -17 1.8129 1.7258
-8 -6 -16 -0.6226 -1.9007
-8 -6 -15 2.1423 1.1209
-8 -6 -14 0.5363 0.3638
-8 -6 -13 2.0307 0.3747
-8 -6 -12 -0.8848 0.2435
-8 -6 -11 1.3658 -0.8288
-8 -6 -10 -2.1726 -2.1204
-8 -6 -9 0.8302 -1.7737
-8 -6 -8 -1.1784 -3.5679
-8 -6 -7 0.5926 -0.4333
-8 -6 -6 0.4955 -3.3676
-8 -6 -5 0.1032 3.0001
-8 -6 -4 0.1148 -3.6837
-8 -6 -3 -0.5115 5.1109
-8 -6 -2 -2.1372 -3.9428
-8 -6 -1 -0.4496 4.1014
-8 -5 -20 1.5149 -0.2027
-8 -5 -19 4.3367 -4.6140
-8 -5 -18 0.0071 0.0573
-8 -5 -17 3.6870 -1.6698
-8 -5 -16 -1.3850 1.1638
-8 -5 -15 1.2729 1.2768
-8 -5 -14 -1.8643 1.7259
-8 -5 -13 -0.4343 1.9311
-8 -5 -12 -1.3445 1.4341
-8 -5 -11 0.7403 0.1222
-8 -5 -10 -0.9729 1.5186
-8 -5 -9 2.8163 -1.2872
-8 -5 -8 -1.9548 1.8892
-8 -5 -7 3.8021 -0.6034
-8 -5 -6 -3.7747 0.6166
-8 -5 -5 5.7606 0.1014
-8 -5 -4 -4.6658 -2.1822
-8 -5 -3 8.7098 -1.3111
-8 -5 -2 -3.7743 -3.1471
-8 -5 -1 7.2749 -3.4918
-8 -4 -20 3.4293 2.0168
-8 -4 -19 2.5628 0.6871
-8 -4 -18 0.8166 2.4449
-8 -4 -17 1.1731 -1.0096
-8 -4 -16 -1.6399 1.7244
-8 -4 -15 -0.6238 -2.5937
-8 -4 -14 -2.8987 0.0979
-8 -4 -13 -0.2836 -3.4086
-8 -4 -12 -2.2539 -0.1833
-8 -4 -11 0.5050 -4.5605
-8 -4 -10 -0.2941 0.8828
-8 -4 -9 -0.7247 -6.2187
-8 -4 -8 1.4945 1.4813
-8 -4 -7 -1.7315 -5.8945
-8 -4 -6 2.3245 3.1856
-8 -4 -5 0.7834 -3.0874
-8 -4 -4 2.1445 7.8296
-8 -4 -3 4.1697 -1.2442
-8 -4 -2 1.2503 10.2065
-8 -4 -1 3.0327 -1.8393
-8 -3 -21 1.1580 4.2282
-8 -3 -20 1.1922 1.7768
-8 -3 -19 -0.0177 0.9282
-8 -3 -18 1.4017 2.3861
-8 -3 -17 -1.1064 -1.7067
-8 -3 -16 2.2327 0.8206
-8 -3 -15 -0.5964 -2.2434
-8 -3 -14 2.8803 -0.1118
-8 -3 -13 0.5900 -1.9840
-8 -3 -12 4.4894 0.8368
-8 -3 -11 0.6808 -2.0795
-8 -3 -10 7.8931 1.2048
-8 -3 -9 0.0704 -1.3256
-8 -3 -8 8.6665 -0.2288
-8 -3 -7 -0.7579 1.4517
-8 -3 -6 3.3754 -0.8098
-8 -3 -5 -3.2070 3.7554
-8 -3 -4 -1.9130 0.9326
-8 -3 -3 -6.1800 2.0584
-8 -3 -2 -0.4599 2.1053
-8 -3 -1 -4.9199 -1.7155
-8 -2 -21 0.9089 2.1741
-8 -2 -20 -2.0337 -0.2894
-8 -2 -19 -0.3020 1.1888
-8 -2 -18 0.1164 -2.1643
-8 -2 -17 -0.8407 0.8806
-8 -2 -16 1.0096 -2.8010
-8 -2 -15 0.4030 0.6554
-8 -2 -14 0.7713 -1.4075
-8 -2 -13 1.8982 0.5617
-8 -2 -12 1.3009 0.3310
-8 -2 -11 1.9184 3.0129
-8 -2 -10 2.5616 0.3568
-8 -2 -9 1.0113 6.3270
-8 -2 -8 1.8283 -0.8421
-8 -2 -7 0.7707 4.2570
-8 -2 -6 -1.3680 -1.5338
-8 -2 -5 1.4626 -2.0358
-8 -2 -4 -2.8289 -1.4102
-8 -2 -3 1.8395 -3.2172
-8 -2 -2 -0.1896 -0.8546
-8 -2 -1 0.8824 1.6566
-8 -1 -21 1.5477 0.3671
-8 -1 -20 0.0447 1.1925
-8 -1 -19 2.7839 -0.7147
-8 -1 -18 0.6969 0.2691
-8 -1 -17 3.5276 -0.4700
-8 -1 -16 0.9658 0.2013
-8 -1 -15 3.0076 0.6289
-8 -1 -14 2.0108 1.9934
-8 -1 -13 1.3509 1.2218
-8 -1 -12 2.4807 3.7921
-8 -1 -11 0.2076 1.2001
-8 -1 -10 0.1113 3.4349
-8 -1 -9 0.7417 1.0069
-8 -1 -8 -1.9559 1.6975
-8 -1 -7 1.5968 0.0793
-8 -1 -6 0.2861 1.2491
-8 -1 -5 0.8806 -1.6275
-8 -1 -4 2.7508 2.5080
-8 -1 -3 -0.7378 -2.5259
-8 -1 -2 0.2115 2.7573
-8 -1 -1 -1.1581 -2.1067
-7 -14 -3 2.4803 0.2145
-7 -14 -2 -2.6159 0.4910
-7 -14 -1 3.1227 0.7197
-7 -13 -9 3.9185 0.4083
-7 -13 -8 2.5419 2.2274
-7 -13 -7 5.1737 0.0934
-7 -13 -6 2.3029 2.0908
-7 -13 -5 3.7029 -0.1883
-7 -13 -4 1.4418 0.6613
-7 -13 -3 1.5876 -0.2830
-7 -13 -2 0.6916 0.6258
-7 -13 -1 1.4690 0.1976
-7 -12 -12 -2.2623 1.0008
-7 -12 -11 0.4533 -0.0474
-7 -12 -10 -2.4208 0.2573
-7 -12 -9 -1.1509 3.2118
-7 -12 -8 -1.1858 1.2500
-7 -12 -7 -1.4412 4.6373
-7 -12 -6 -0.2547 1.3455
-7 -12 -5 0.0610 3.9647
-7 -12 -4 -0.8375 0.1762
-7 -12 -3 0.9325 2.7136
-7 -12 -2 -2.1256 0.2740
-7 -12 -1 -0.0023 1.7483
-7 -11 -15 -1.9434 -0.9630
-7 -11 -14 1.0901 1.5108
-7 -11 -13 -0.4209 -2.9817
-7 -11 -12 0.6305 0.8352
-7 -11 -11 1.2338 -4.2586
-7 -11 -10 -1.6429 1.0410
-7 -11 -9 1.1147 -3.3286
-7 -11 -8 -3.7479 1.9513
-7 -11 -7 0.8166 -1.3809
-7 -11 -6 -3.8321 2.9598
-7 -11 -5 1.6600 -1.0108
-7 -11 -4 -2.6982 2.9721
-7 -11 -3 1.4711 -2.5758
-7 -11 -2 -2.1241 1.6186
-7 -11 -1 -0.2158 -3.5790
-7 -10 -16 -0.2522 -0.8367
-7 -10 -15 -0.2746 -0.8113
-7 -10 -14 1.3695 0.3785
-7 -10 -13 1.6037 0.1339
-7 -10 -12 2.5254 1.6967
-7 -10 -11 1.4638 -0.1900
-7 -10 -10 2.5311 1.6658
-7 -10 -9 -1.2028 -1.3667
-7 -10 -8 1.5391 1.2677
-7 -10 -7 -3.7674 -2.0103
-7 -10 -6 0.9971 2.1434
-7 -10 -5 -4.0543 -1.8494
-7 -10 -4 1.8460 2.2655
-7 -10 -3 -2.4349 -1.7987
-7 -10 -2 2.9469 -0.1272
-7 -10 -1 -1.1859 -1.8360
-7 -9 -18 0.9026 -0.6037
-7 -9 -17 -0.5442 -2.4080
-7 -9 -16 -0.3951 -0.9405
-7 -9 -15 -1.1149 -0.2699
-7 -9 -14 -0.7098 1.7952
-7 -9 -13 -1.5748 0.8985
-7 -9 -12 -0.5848 4.7603
-7 -9 -11 -1.1205 0.9802
-7 -9 -10 -0.3741 4.2409
-7 -9 -9 -0.0507 0.6556
-7 -9 -8 0.0564 1.2401
-7 -9 -7 -0.3701 0.3642
-7 -9 -6 1.1459 -0.6917
-7 -9 -5 -1.5402 0.1444
-7 -9 -4 2.6019 -0.3944
-7 -9 -3 -0.6860 0.0524
-7 -9 -2 2.6595 0.3284
-7 -9 -1 1.2100 0.2480
-7 -8 -19 0.6146 -1.0576
-7 -8 -18 3.0953 -0.6487
-7 -8 -17 2.1213 -2.5052
-7 -8 -16 0.5921 0.1617
-7 -8 -15 1.1462 -1.8060
-7 -8 -14 -1.8004 0.6947
-7 -8 -13 -2.8281 -0.3379
-7 -8 -12 -2.4973 0.7729
-7 -8 -11 -5.5908 0.1536
-7 -8 -10 -1.9880 1.4758
-7 -8 -9 -4.7399 -0.2481
-7 -8 -8 -1.0743 2.2995
-7 -8 -7 -2.5805 0.0805
-7 -8 -6 0.6096 1.7481
-7 -8 -5 -1.8696 1.8695
-7 -8 -4 3.0525 0.4636
-7 -8 -3 -2.4966 2.9343
-7 -8 -2 4.1567 -0.1854
-7 -8 -1 -2.6483 0.8046
-7 -7 -20 0.8321 -1.3050
-7 -7 -19 0.2430 -0.4447
-7 -7 -18 2.0430 0.4164
-7 -7 -17 -2.0935 -1.4667
-7 -7 -16 1.3344 1.9315
-7 -7 -15 -3.8317 -3.2869
-7 -7 -14 -0.6025 0.4591
-7 -7 -13 -3.3125 -4.1455
-7 -7 -12 -1.7543 -2.3268
-7 -7 -11 -1.8203 -3.4253
-7 -7 -10 -1.5440 -3.1367
-7 -7 -9 -1.6872 -2.0648
-7 -7 -8 -0.9717 -1.9055
-7 -7 -7 -2.5372 -0.2010
-7 -7 -6 -0.9411 -0.8745
-7 -7 -5 -2.2788 2.9820
-7 -7 -4 -0.9633 -1.5569
-7 -7 -3 -0.5518 6.1956
-7 -7 -2 0.1822 -3.4210
-7 -7 -1 1.1643 5.8128
-7 -6 -21 5.1503 -0.5104
-7 -6 -20 4.6611 0.1923
-7 -6 -19 3.3479 0.1513
-7 -6 -18 4.9115 -2.5187
-7 -6 -17 -0.1039 -0.0619
-7 -6 -16 4.7987 -4.6209
-7 -6 -15 -1.7949 -1.3170
-7 -6 -14 4.3494 -4.1691
-7 -6 -13 -1.2323 -2.1133
-7 -6 -12 3.1348 -1.4876
-7 -6 -11 -0.2643 -2.1613
-7 -6 -10 1.5407 0.4552
-7 -6 -9 0.1905 -2.3731
-7 -6 -8 0.0345 0.1921
-7 -6 -7 -0.0066 -2.3628
-7 -6 -6 -1.8331 -0.5132
-7 -6 -5 -0.4363 -0.9881
-7 -6 -4 -4.3310 -0.1569
-7 -6 -3 0.5475 1.2345
-7 -6 -2 -5.7318 0.4703
-7 -6 -1 2.9231 2.3171
-7 -5 -22 1.8651 8.3044
-7 -5 -21 0.3430 2.9714
-7 -5 -20 1.1404 7.1202
-7 -5 -19 2.6272 4.0176
-7 -5 -18 0.3614 2.4759
-7 -5 -17 4.2808 4.1340
-7 -5 -16 0.7521 -1.3906
-7 -5 -15 3.7359 3.4550
-7 -5 -14 1.3022 -3.0553
-7 -5 -13 0.9335 2.6373
-7 -5 -12 1.2391 -3.5264
-7 -5 -11 -1.2990 2.0899
-7 -5 -10 1.6218 -2.5854
-7 -5 -9 -1.2928 0.8921
-7 -5 -8 2.4980 -0.6425
-7 -5 -7 -1.0449 -1.3201
-7 -5 -6 2.1487 -0.3115
-7 -5 -5 -1.8117 -3.0585
-7 -5 -4 0.2395 -1.5851
-7 -5 -3 -1.5249 -3.3247
-7 -5 -2 -1.2994 -1.1498
-7 -5 -1 0.4836 -2.4649
-7 -4 -22 1.6647 0.7277
-7 -4 -21 -8.4856 1.8901
-7 -4 -20 1.1262 2.2312
-7 -4 -19 -5.0784 0.3816
-7 -4 -18 -0.5457 3.8287
-7 -4 -17 -1.1633 -0.5448
-7 -4 -16 -1.2536 3.9614
-7 -4 -15 0.9459 -0.7456
-7 -4 -14 -0.7459 1.3283
-7 -4 -13 2.6974 -0.7611
-7 -4 -12 -1.4370 -1.6250
-7 -4 -11 4.1407 -0.3882
-7 -4 -10 -2.4352 -1.8231
-7 -4 -9 3.2176 0.1401
-7 -4 -8 -0.3832 -0.9419
-7 -4 -7 1.1979 0.1918
-7 -4 -6 2.8886 -1.9230
-7 -4 -5 1.3297 0.3506
-7 -4 -4 2.6981 -2.7316
-7 -4 -3 2.4904 1.0538
-7 -4 -2 0.0805 -0.3493
-7 -4 -1 1.6807 1.0948
-7 -3 -23 0.3395 2.2996
-7 -3 -22 -0.8572 -5.3485
-7 -3 -21 -0.4989 3.0599
-7 -3 -20 -0.2564 -5.2893
-7 -3 -19 -1.5147 1.0147
-7 -3 -18 0.5011 -3.5669
-7 -3 -17 -2.4094 -1.1400
-7 -3 -16 1.8717 -2.3736
-7 -3 -15 -1.4739 0.2491
-7 -3 -14 3.3964 -1.5252
-7 -3 -13 1.1867 2.1076
-7 -3 -12 3.5741 0.5433
-7 -3 -11 2.6648 0.7561
-7 -3 -10 2.9029 2.4959
-7 -3 -9 1.9254 -0.0778
-7 -3 -8 3.0266 1.9659
-7 -3 -7 1.3425 2.3927
-7 -3 -6 2.3822 0.2195
-7 -3 -5 1.6573 2.9048
-7 -3 -4 -1.0440 -0.2557
-7 -3 -3 0.5275 -1.1560
-7 -3 -2 -3.8885 -0.1451
-7 -3 -1 -2.0579 -3.7964
-7 -2 -23 0.3495 1.1916
-7 -2 -22 -0.9572 0.8409
-7 -2 -21 2.2689 1.5083
-7 -2 -20 0.7931 0.3431
-7 -2 -19 3.3313 0.7234
-7 -2 -18 3.3554 0.5480
-7 -2 -17 2.8463 0.3543
-7 -2 -16 2.2105 0.8618
-7 -2 -15 2.3543 1.9373
-7 -2 -14 -2.4791 1.3703
-7 -2 -13 2.1448 3.7947
-7 -2 -12 -4.4425 1.8799
-7 -2 -11 1.2205 4.0038
-7 -2 -10 -2.5635 1.6925
-7 -2 -9 0.5872 3.8789
-7 -2 -8 -1.8731 0.7093
-7 -2 -7 1.9335 3.7358
-7 -2 -6 -1.8643 -0.4998
-7 -2 -5 4.0037 0.7530
-7 -2 -4 1.8644 -1.6264
-7 -2 -3 4.5071 -3.9847
-7 -2 -2 5.9083 -2.5884
-7 -2 -1 3.9087 -4.4541
-7 -1 -23 -1.1656 -0.5133
-7 -1 -22 -2.2302 -0.5756
-7 -1 -21 -0.2077 2.0980
-7 -1 -20 -2.3907 1.2339
-7 -1 -19 -0.7704 4.0907
-7 -1 -18 -0.0620 1.6506
-7 -1 -17 -1.8688 3.6832
-7 -1 -16 2.1435 0.8069
-7 -1 -15 -2.0539 -0.1192
-7 -1 -14 1.8292 0.7110
-7 -1 -13 -1.1875 -3.3756
-7 -1 -12 0.3174 1.4752
-7 -1 -11 -0.2752 -2.3181
-7 -1 -10 -0.7947 1.8797
-7 -1 -9 0.2680 0.1722
-7 -1 -8 -1.5898 2.4171
-7 -1 -7 1.1138 1.0828
-7 -1 -6 -0.8473 3.9746
-7 -1 -5 2.3982 3.1186
-7 -1 -4 2.3085 5.2529
-7 -1 -3 3.0578 6.5028
-7 -1 -2 4.2122 4.8187
-7 -1 -1 2.6088 5.5831
-6 -15 -3 -3.4810 -3.2388
-6 -15 -2 -1.4776 2.4968
-6 -15 -1 -1.6819 -3.0332
-6 -14 -9 -1.7660 1.1136
-6 -14 -8 0.4670 -0.9713
-6 -14 -7 -2.0416 2.0382
-6 -14 -6 1.5680 -1.8453
-6 -14 -5 -2.5117 4.3337
-6 -14 -4 2.7541 -4.3285
-6 -14 -3 -4.3012 2.9170
-6 -14 -2 3.2756 -5.0537
-6 -14 -1 -3.7525 -1.1959
-6 -13 -13 4.2691 -1.2844
-6 -13 -12 -1.4269 2.4344
-6 -13 -11 4.9114 -0.0806
-6 -13 -10 -1.0335 0.7806
-6 -13 -9 0.8998 1.3266
-6 -13 -8 0.2001 -0.2797
-6 -13 -7 -3.4639 1.1993
-6 -13 -6 0.1404 -0.8523
-6 -13 -5 -2.3275 0.2697
-6 -13 -4 -0.4613 -3.3374
-6 -13 -3 2.4736 0.2797
-6 -13 -2 0.0861 -5.2970
-6 -13 -1 3.6436 1.1196
-6 -12 -15 -0.4472 -0.0111
-6 -12 -14 -0.4221 0.2165
-6 -12 -13 -1.3895 1.0697
-6 -12 -12 -1.6375 2.9040
-6 -12 -11 -0.6018 -0.4675
-6 -12 -10 -3.7821 2.1159
-6 -12 -9 1.2513 -0.9560
-6 -12 -8 -4.2508 -2.3519
-6 -12 -7 2.1701 2.0679
-6 -12 -6 -2.0236 -4.8632
-6 -12 -5 3.2836 5.5499
-6 -12 -4 0.2588 -1.9964
-6 -12 -3 5.0230 5.5744
-6 -12 -2 -0.0202 1.7123
-6 -12 -1 4.0096 3.1827
-6 -11 -17 0.1062 1.9217
-6 -11 -16 3.8559 -0.7363
-6 -11 -15 -0.4264 1.5863
-6 -11 -14 0.1473 -0.6233
-6 -11 -13 -0.8608 0.3685
-6 -11 -12 -0.8173 -0.6633
-6 -11 -11 -1.0103 -1.8046
-6 -11 -10 0.6910 0.7610
-6 -11 -9 -0.8497 -3.8106
-6 -11 -8 -0.9574 2.5501
-6 -11 -7 -0.0816 -3.7190
-6 -11 -6 -6.4908 3.6388
-6 -11 -5 0.7705 -1.7579
-6 -11 -4 -9.2413 4.4440
-6 -11 -3 0.8303 -0.8684
-6 -11 -2 -5.9072 3.6617
-6 -11 -1 0.3174 -2.3051
-6 -10 -19 4.4035 0.7069
-6 -10 -18 -3.2885 -1.9027
-6 -10 -17 3.4240 2.1842
-6 -10 -16 -3.5732 -3.3077
-6 -10 -15 1.1880 1.9973
-6 -10 -14 -2.6141 -2.9015
-6 -10 -13 0.1649 0.5412
-6 -10 -12 -1.6616 -0.6536
-6 -10 -11 0.0304 -0.2644
-6 -10 -10 -0.9105 -0.4751
-6 -10 -9 -0.2664 -1.1608
-6 -10 -8 -0.3540 -2.6227
-6 -10 -7 -0.8143 -3.8940
-6 -10 -6 -0.4563 -2.1238
-6 -10 -5 -1.6403 -6.4048
-6 -10 -4 -0.4295 2.2242
-6 -10 -3 -1.6774 -5.1924
-6 -10 -2 1.1108 4.7234
-6 -10 -1 0.5850 -1.7445
-6 -9 -20 3.2162 4.3597
-6 -9 -19 3.0410 -0.7632
-6 -9 -18 3.3196 4.7113
-6 -9 -17 2.1851 -2.2641
-6 -9 -16 0.6185 2.1204
-6 -9 -15 2.1454 -1.7779
-6 -9 -14 -1.5564 -1.0714
-6 -9 -13 0.6522 -0.9850
-6 -9 -12 -0.6563 -2.1621
-6 -9 -11 -0.9368 -1.4763
-6 -9 -10 1.6685 -1.0892
-6 -9 -9 0.3334 -2.6347
-6 -9 -8 2.4681 0.6031
-6 -9 -7 1.4965 -3.4346
-6 -9 -6 1.5086 1.4496
-6 -9 -5 -2.0951 -3.2324
-6 -9 -4 0.8541 1.4967
-6 -9 -3 -7.0532 -1.4339
-6 -9 -2 1.5210 2.2351
-6 -9 -1 -5.9037 0.8826
-6 -8 -21 -2.4680 1.9089
-6 -8 -20 0.6815 2.7527
-6 -8 -19 -3.0168 3.2475
-6 -8 -18 1.0118 -0.5548
-6 -8 -17 -2.1364 2.4988
-6 -8 -16 0.3428 -2.4243
-6 -8 -15 0.5565 0.0838
-6 -8 -14 -0.9203 -1.9939
-6 -8 -13 2.5962 -0.3023
-6 -8 -12 -0.9929 -1.8459
-6 -8 -11 2.2546 2.2337
-6 -8 -10 0.4372 -1.8269
-6 -8 -9 0.3962 3.5590
-6 -8 -8 1.9816 -1.0827
-6 -8 -7 -1.3862 0.8627
-6 -8 -6 2.4723 -1.5793
-6 -8 -5 -2.4908 -2.2725
-6 -8 -4 1.5529 -4.0578
-6 -8 -3 -3.2296 -0.8205
-6 -8 -2 0.0657 -5.1463
-6 -8 -1 -3.4479 3.5005
-6 -7 -22 -1.0028 -0.0238
-6 -7 -21 0.6715 4.7817
-6 -7 -20 -0.5423 -1.0818
-6 -7 -19 1.5417 3.1088
-6 -7 -18 -0.9761 -1.7635
-6 -7 -17 3.4957 0.4925
-6 -7 -16 -1.1095 -0.8906
-6 -7 -15 2.9310 -1.8672
-6 -7 -14 -1.4195 0.3363
-6 -7 -13 1.4052 -2.7081
-6 -7 -12 -3.1737 0.2173
-6 -7 -11 1.4286 -1.4426
-6 -7 -10 -4.8878 -0.7249
-6 -7 -9 2.3089 0.3389
-6 -7 -8 -3.6413 -1.2140
-6 -7 -7 2.5385 0.6574
-6 -7 -6 -0.0304 -1.2533
-6 -7 -5 1.9518 -0.2704
-6 -7 -4 1.4862 -1.3690
-6 -7 -3 1.1507 -0.5728
-6 -7 -2 -1.3167 -1.4853
-6 -7 -1 0.7862 0.6650
-6 -6 -23 -3.3952 0.2100
-6 -6 -22 -5.4273 1.8062
-6 -6 -21 -0.3531 0.7926
-6 -6 -20 -5.1392 0.1609
-6 -6 -19 2.1729 0.3075
-6 -6 -18 -2.0914 -0.0610
-6 -6 -17 2.3696 -0.6323
-6 -6 -16 1.4076 -0.7204
-6 -6 -15 1.3769 -1.2729
-6 -6 -14 3.6155 -1.6112
-6 -6 -13 1.0645 -2.1640
-6 -6 -12 3.0689 -1.0256
-6 -6 -11 1.2263 -3.2699
-6 -6 -10 0.6508 0.9202
-6 -6 -9 0.8465 -3.4659
-6 -6 -8 -0.5355 2.7646
-6 -6 -7 -0.2221 -2.4387
-6 -6 -6 0.4947 3.1018
-6 -6 -5 -1.8254 -1.2034
-6 -6 -4 1.0720 1.2936
-6 -6 -3 -3.2353 -1.1026
-6 -6 -2 -0.9284 -0.9806
-6 -6 -1 -2.7437 -2.4776
-6 -5 -24 -1.8642 -4.7821
-6 -5 -23 1.1166 -1.9539
-6 -5 -22 -2.2493 -1.9311
-6 -5 -21 2.5840 -3.5936
-6 -5 -20 -1.2046 1.6077
-6 -5 -19 3.3474 -2.9767
-6 -5 -18 0.0363 2.5306
-6 -5 -17 4.0785 -0.8215
-6 -5 -16 -0.0673 1.7088
-6 -5 -15 4.5765 1.7140
-6 -5 -14 -0.4411 1.1641
-6 -5 -13 3.7063 2.5473
-6 -5 -12 -0.1588 0.4157
-6 -5 -11 1.8180 1.0978
-6 -5 -10 -0.1468 -1.0147
-6 -5 -9 -0.1800 -0.3843
-6 -5 -8 -0.1106 -2.1241
-6 -5 -7 -1.9943 -0.3628
-6 -5 -6 1.1726 -3.5331
-6 -5 -5 -2.2494 -0.1530
-6 -5 -4 2.5924 -6.3928
-6 -5 -3 0.1280 -1.2941
-6 -5 -2 2.7837 -7.7083
-6 -5 -1 2.7292 -3.1879
-6 -4 -24 0.4796 0.8822
-6 -4 -23 2.0707 -1.1129
-6 -4 -22 1.1823 1.9226
-6 -4 -21 0.0636 -1.1269
-6 -4 -20 2.2471 2.2676
-6 -4 -19 -0.1930 0.6901
-6 -4 -18 2.4623 2.4487
-6 -4 -17 0.6675 1.0368
-6 -4 -16 1.0929 3.1747
-6 -4 -15 0.0998 -0.2107
-6 -4 -14 0.3509 3.4404
-6 -4 -13 -0.7834 -0.9802
-6 -4 -12 1.3750 2.7768
-6 -4 -11 0.3351 -2.1163
-6 -4 -10 1.8294 2.1458
-6 -4 -9 2.0487 -4.0275
-6 -4 -8 1.1934 1.5002
-6 -4 -7 2.8312 -3.3277
-6 -4 -6 1.9673 0.5448
-6 -4 -5 4.7299 0.4763
-6 -4 -4 3.7213 0.7998
-6 -4 -3 7.6738 2.5041
-6 -4 -2 3.6814 2.6344
-6 -4 -1 6.7242 1.3505
-6 -3 -24 -2.2755 0.9828
-6 -3 -23 1.5266 -0.6482
-6 -3 -22 -0.4955 1.0120
-6 -3 -21 0.8148 0.2589
-6 -3 -20 -1.9599 2.0861
-6 -3 -19 1.1054 2.0003
-6 -3 -18 -4.0477 3.6681
-6 -3 -17 1.3845 1.4626
-6 -3 -16 -3.7770 3.2125
-6 -3 -15 1.2058 0.4204
-6 -3 -14 -2.4008 0.5334
-6 -3 -13 1.3158 2.1051
-6 -3 -12 -0.2191 -1.1716
-6 -3 -11 0.9675 3.6216
-6 -3 -10 4.1365 -0.3716
-6 -3 -9 -0.8465 2.0714
-6 -3 -8 7.1840 1.0599
-6 -3 -7 -2.6138 1.6982
-6 -3 -6 4.5603 2.1405
-6 -3 -5 -2.7986 4.7853
-6 -3 -4 0.5016 3.6723
-6 -3 -3 -2.3899 5.6530
-6 -3 -2 1.3048 4.4670
-6 -3 -1 -2.0911 2.2756
-6 -2 -25 0.4107 -3.2653
-6 -2 -24 1.6766 2.2349
-6 -2 -23 -0.8650 -1.2951
-6 -2 -22 2.3999 0.6876
-6 -2 -21 -2.7708 -0.9432
-6 -2 -20 0.7678 0.3589
-6 -2 -19 -4.1228 -3.1555
-6 -2 -18 0.1306 2.1701
-6 -2 -17 -4.0621 -4.6464
-6 -2 -16 1.6597 4.6453
-6 -2 -15 -2.3814 -4.4678
-6 -2 -14 1.0934 6.9099
-6 -2 -13 -0.0800 -3.5847
-6 -2 -12 -1.8009 7.9511
-6 -2 -11 0.8725 -0.3827
-6 -2 -10 -1.7891 5.7239
-6 -2 -9 -0.3957 4.6619
-6 -2 -8 0.3125 0.8985
-6 -2 -7 -2.3001 5.9945
-6 -2 -6 -1.1032 -2.2900
-6 -2 -5 -2.7124 2.7225
-6 -2 -4 -3.6524 -1.8396
-6 -2 -3 -1.4943 1.7026
-6 -2 -2 -1.2796 -0.3122
-6 -2 -1 0.0141 4.7873
-6 -1 -25 -0.8994 -0.2411
-6 -1 -24 1.7999 0.2625
-6 -1 -23 0.4220 2.1724
-6 -1 -22 -0.5295 -1.7286
-6 -1 -21 1.7301 3.3815
-6 -1 -20 -1.2617 -2.7946
-6 -1 -19 0.7074 2.8948
-6 -1 -18 -0.4901 -2.3556
-6 -1 -17 -2.3887 3.2464
-6 -1 -16 0.3531 -1.4914
-6 -1 -15 -5.8205 3.4607
-6 -1 -14 2.0891 -0.8097
-6 -1 -13 -8.2731 1.1180
-6 -1 -12 3.7901 -0.1939
-6 -1 -11 -8.2040 -0.7543
-6 -1 -10 2.3481 -0.4543
-6 -1 -9 -4.7923 0.9547
-6 -1 -8 -0.5763 -2.1340
-6 -1 -7 -0.5281 2.5752
-6 -1 -6 -0.4665 -3.2385
-6 -1 -5 0.9478 1.6349
-6 -1 -4 1.0528 -1.5336
-6 -1 -3 -0.1793 2.4507
-6 -1 -2 -0.2652 1.6764
-6 -1 -1 -0.8182 6.1258
-5 -15 -8 5.7078 1.1472
-5 -15 -7 -6.0733 -5.6381
-5 -15 -6 6.0175 1.1292
-5 -15 -5 -5.0869 -3.7604
-5 -15 -4 8.2069 -0.2154
-5 -15 -3 -3.1226 0.4908
-5 -15 -2 8.6169 -1.5001
-5 -15 -1 -2.3567 1.6971
-5 -14 -12 -2.7810 -3.7312
-5 -14 -11 0.7108 3.4316
-5 -14 -10 -1.9726 -8.0144
-5 -14 -9 0.2547 4.8542
-5 -14 -8 0.2810 -9.2474
-5 -14 -7 -0.3689 4.4268
-5 -14 -6 1.2748 -5.4596
-5 -14 -5 -0.3529 5.9165
-5 -14 -4 -1.1413 -0.5400
-5 -14 -3 0.8173 8.0934
-5 -14 -2 -2.8887 -0.2077
-5 -14 -1 2.4411 5.3716
-5 -13 -15 -4.3389 -2.9306
-5 -13 -14 6.0738 -1.6059
-5 -13 -13 -0.3972 -2.4525
-5 -13 -12 2.4854 -1.9719
-5 -13 -11 5.9645 -1.7960
-5 -13 -10 -0.8763 -0.4675
-5 -13 -9 10.5188 -0.4237
-5 -13 -8 -2.5253 0.9049
-5 -13 -7 7.1343 1.0854
-5 -13 -6 -2.6512 0.5050
-5 -13 -5 -1.8685 0.3483
-5 -13 -4 -2.1400 0.2563
-5 -13 -3 -5.8271 -1.6642
-5 -13 -2 -1.0123 2.1524
-5 -13 -1 -2.5122 -1.0688
-5 -12 -17 -4.0145 6.0490
-5 -12 -16 1.9566 -1.0025
-5 -12 -15 -1.0444 3.3997
-5 -12 -14 1.8886 -0.1456
-5 -12 -13 1.2971 2.8558
-5 -12 -12 -0.6849 2.7875
-5 -12 -11 0.7189 2.4337
-5 -12 -10 -2.9505 6.9339
-5 -12 -9 -1.4543 -0.4769
-5 -12 -8 -3.4343 7.4215
-5 -12 -7 -1.6331 -2.8523
-5 -12 -6 -2.7873 1.2566
-5 -12 -5 0.0844 -0.0546
-5 -12 -4 -1.9578 -5.2356
-5 -12 -3 0.0026 5.2006
-5 -12 -2 -1.4288 -4.9974
-5 -12 -1 -2.1437 5.3625
-5 -11 -19 2.8463 -3.3943
-5 -11 -18 -5.2801 -6.7376
-5 -11 -17 1.6465 -0.0882
-5 -11 -16 0.4357 -4.2749
-5 -11 -15 -1.3928 2.1544
-5 -11 -14 2.7700 -2.0828
-5 -11 -13 -3.8685 0.0633
-5 -11 -12 0.7157 -1.0526
-5 -11 -11 -3.9354 -3.3692
-5 -11 -10 0.0012 -1.0013
-5 -11 -9 -3.3030 -3.4548
-5 -11 -8 2.3360 -1.0801
-5 -11 -7 -2.9349 -1.3685
-5 -11 -6 1.0026 -0.3517
-5 -11 -5 -1.9043 -1.3934
-5 -11 -4 -6.5581 0.9171
-5 -11 -3 -0.8807 -3.1565
-5 -11 -2 -10.7641 1.6300
-5 -11 -1 -0.8711 -2.6797
-5 -10 -20 4.2708 3.9288
-5 -10 -19 3.6797 -3.6860
-5 -10 -18 2.6820 4.4843
-5 -10 -17 1.6693 -1.6247
-5 -10 -16 -0.2474 1.8789
-5 -10 -15 1.0429 1.6684
-5 -10 -14 -1.0984 -2.8257
-5 -10 -13 1.0855 3.0027
-5 -10 -12 0.5690 -3.2248
-5 -10 -11 -0.7382 2.3353
-5 -10 -10 1.0554 0.6311
-5 -10 -9 -2.6170 1.9682
-5 -10 -8 -0.9800 1.0857
-5 -10 -7 -1.4396 0.7601
-5 -10 -6 -1.9014 -3.8545
-5 -10 -5 0.4274 -4.3546
-5 -10 -4 0.2657 -7.2256
-5 -10 -3 -1.3654 -9.8093
-5 -10 -2 2.1159 -4.9702
-5 -10 -1 -5.1358 -7.6181
-5 -9 -22 -2.1304 0.7093
-5 -9 -21 -0.5198 1.0426
-5 -9 -20 -1.8133 0.8429
-5 -9 -19 0.3218 1.4378
-5 -9 -18 -0.0127 -1.5516
-5 -9 -17 -0.6633 1.0933
-5 -9 -16 1.4364 -2.7173
-5 -9 -15 0.1427 -0.2968
-5 -9 -14 0.0683 -1.2809
-5 -9 -13 0.7600 -1.7592
-5 -9 -12 -2.5853 -1.4176
-5 -9 -11 -2.5756 -2.2391
-5 -9 -10 -3.0977 -4.0799
-5 -9 -9 -5.3224 -1.8720
-5 -9 -8 -1.1219 -3.7893
-5 -9 -7 -1.0522 -1.3154
-5 -9 -6 1.3750 0.7332
-5 -9 -5 5.7872 -0.9671
-5 -9 -4 2.9785 2.5073
-5 -9 -3 5.7418 -0.8070
-5 -9 -2 2.7624 -1.8120
-5 -9 -1 -0.0940 -0.3861
-5 -8 -23 1.1771 -0.0363
-5 -8 -22 0.9714 -2.0795
-5 -8 -21 -0.6697 -3.1946
-5 -8 -20 1.9311 2.9035
-5 -8 -19 0.1536 -5.2224
-5 -8 -18 0.8789 4.4400
-5 -8 -17 2.5958 -3.4938
-5 -8 -16 -0.0217 2.4545
-5 -8 -15 2.6310 -1.3124
-5 -8 -14 1.5048 0.3820
-5 -8 -13 0.8128 -2.1898
-5 -8 -12 3.5502 -1.9929
-5 -8 -11 0.6464 -3.5358
-5 -8 -10 2.5997 -4.9032
-5 -8 -9 0.9518 -2.0648
-5 -8 -8 -0.7453 -4.5525
-5 -8 -7 -1.5633 -0.3341
-5 -8 -6 -2.0854 -0.1857
-5 -8 -5 -4.6721 -2.1626
-5 -8 -4 0.2798 1.9335
-5 -8 -3 -3.8839 -5.5035
-5 -8 -2 2.4477 -1.9718
-5 -8 -1 -0.6817 -4.9801
-5 -7 -23 4.9137 -2.8835
-5 -7 -22 1.6151 0.9019
-5 -7 -21 2.1586 0.2604
-5 -7 -20 5.8343 -1.5568
-5 -7 -19 -2.0840 1.3171
-5 -7 -18 7.8709 -0.4034
-5 -7 -17 -3.1463 -0.1084
-5 -7 -16 5.9686 1.5238
-5 -7 -15 -2.0713 -0.7705
-5 -7 -14 3.7622 0.5484
-5 -7 -13 -1.1872 0.3437
-5 -7 -12 3.3819 -1.9798
-5 -7 -11 -0.0457 0.2875
-5 -7 -10 2.4821 -3.2713
-5 -7 -9 1.3492 -2.4248
-5 -7 -8 0.6988 -3.5312
-5 -7 -7 1.7125 -4.7344
-5 -7 -6 1.9197 -3.7874
-5 -7 -5 1.9449 -3.2736
-5 -7 -4 6.9898 -3.8998
-5 -7 -3 4.1204 0.5344
-5 -7 -2 9.7555 -3.8620
-5 -7 -1 7.1629 2.2013
-5 -6 -24 6.0689 2.4575
-5 -6 -23 -1.1887 2.1248
-5 -6 -22 4.1558 3.3626
-5 -6 -21 1.8825 4.3118
-5 -6 -20 1.4695 1.6398
-5 -6 -19 2.2505 6.4505
-5 -6 -18 1.2898 0.2326
-5 -6 -17 0.0239 5.4689
-5 -6 -16 2.7223 -0.1432
-5 -6 -15 -0.5110 2.6016
-5 -6 -14 3.3840 -0.9153
-5 -6 -13 1.9200 1.4299
-5 -6 -12 3.6279 -2.3109
-5 -6 -11 4.0828 1.8271
-5 -6 -10 4.4879 -3.4001
-5 -6 -9 3.6779 1.5494
-5 -6 -8 5.1481 -3.1707
-5 -6 -7 1.4631 1.4851
-5 -6 -6 4.5941 -0.6677
-5 -6 -5 -0.6251 4.1012
-5 -6 -4 2.8221 3.4020
-5 -6 -3 -0.8248 7.8251
-5 -6 -2 0.3539 6.2996
-5 -6 -1 0.5980 7.4134
-5 -5 -25 -1.3599 3.8669
-5 -5 -24 1.2796 2.6689
-5 -5 -23 -1.6064 3.6845
-5 -5 -22 -0.5265 3.8851
-5 -5 -21 -0.8503 1.3531
-5 -5 -20 -3.1228 3.5939
-5 -5 -19 -0.9224 0.4167
-5 -5 -18 -2.7671 0.9458
-5 -5 -17 -1.9901 1.8694
-5 -5 -16 0.2159 -1.0255
-5 -5 -15 -2.7560 3.2580
-5 -5 -14 1.7781 0.3077
-5 -5 -13 -2.0775 3.6378
-5 -5 -12 0.6494 2.6431
-5 -5 -11 0.9124 3.7238
-5 -5 -10 -1.1877 2.5409
-5 -5 -9 5.0449 3.0405
-5 -5 -8 -2.7331 -0.0388
-5 -5 -7 6.0689 1.7431
-5 -5 -6 -4.1557 -3.3718
-5 -5 -5 2.1247 1.5682
-5 -5 -4 -5.0822 -5.9568
-5 -5 -3 -2.1605 1.9771
-5 -5 -2 -4.7839 -6.5473
-5 -5 -1 -2.3657 0.5565
-5 -4 -25 -3.6183 6.2258
-5 -4 -24 -0.5410 -3.3936
-5 -4 -23 -3.9281 5.4980
-5 -4 -22 1.6978 -2.2608
-5 -4 -21 -3.5280 1.0824
-5 -4 -20 2.6923 -1.3266
-5 -4 -19 -1.4303 -1.0859
-5 -4 -18 1.2567 -1.7749
-5 -4 -17 1.5412 0.8848
-5 -4 -16 -0.2781 -3.4023
-5 -4 -15 2.3670 2.6712
-5 -4 -14 -0.4724 -5.3627
-5 -4 -13 0.7924 2.2584
-5 -4 -12 -0.5855 -5.2828
-5 -4 -11 -0.0546 1.1427
-5 -4 -10 -0.4459 -1.1511
-5 -4 -9 1.2477 -1.1354
-5 -4 -8 1.2504 3.9237
-5 -4 -7 3.5807 -4.2250
-5 -4 -6 2.5741 4.5727
-5 -4 -5 6.3297 -4.0389
-5 -4 -4 1.1255 1.9152
-5 -4 -3 8.9341 -0.1816
-5 -4 -2 -0.8329 1.7667
-5 -4 -1 9.9155 1.9661
-5 -3 -26 -3.5955 0.2959
-5 -3 -25 4.3993 0.8259
-5 -3 -24 -5.2735 0.7137
-5 -3 -23 4.6178 2.2462
-5 -3 -22 -1.8745 0.1017
-5 -3 -21 2.9314 2.5050
-5 -3 -20 1.3432 -0.1700
-5 -3 -19 1.2194 1.4566
-5 -3 -18 -0.1487 1.5823
-5 -3 -17 1.1190 1.0796
-5 -3 -16 -2.2936 3.6596
-5 -3 -15 3.1186 2.0905
-5 -3 -14 -1.7350 3.6691
-5 -3 -13 6.0078 1.9935
-5 -3 -12 -1.5173 2.7716
-5 -3 -11 6.8328 0.0187
-5 -3 -10 -1.7399 3.1243
-5 -3 -9 4.2391 -0.3524
-5 -3 -8 0.6277 4.2687
-5 -3 -7 1.0111 2.0780
-5 -3 -6 1.2963 5.1887
-5 -3 -5 -0.1837 3.2050
-5 -3 -4 -4.7017 6.1927
-5 -3 -3 -0.9394 1.0137
-5 -3 -2 -9.7620 7.0789
-5 -3 -1 -2.9635 -1.1600
-5 -2 -26 -2.2662 3.1754
-5 -2 -25 -3.4398 -0.1961
-5 -2 -24 -1.6699 3.9024
-5 -2 -23 -2.9099 0.9156
-5 -2 -22 0.0126 2.0976
-5 -2 -21 -1.3149 3.8811
-5 -2 -20 1.5178 -0.8411
-5 -2 -19 -1.4872 2.7071
-5 -2 -18 0.9917 -2.0707
-5 -2 -17 -3.2066 -0.9716
-5 -2 -16 -1.7972 -0.6574
-5 -2 -15 -3.6505 -0.9698
-5 -2 -14 -3.3907 2.4227
-5 -2 -13 -2.5865 0.7566
-5 -2 -12 -0.6886 5.8200
-5 -2 -11 -2.5128 -0.3778
-5 -2 -10 3.1889 7.8157
-5 -2 -9 -3.8334 -1.4702
-5 -2 -8 3.0700 7.0631
-5 -2 -7 -4.3754 -1.5529
-5 -2 -6 0.3551 4.5163
-5 -2 -5 -3.2132 -6.7514
-5 -2 -4 0.0129 2.6400
-5 -2 -3 -1.4660 -14.4256
-5 -2 -2 1.6727 2.4102
-5 -2 -1 -0.2867 -11.7150
-5 -1 -26 -1.7516 -1.6238
-5 -1 -25 -2.2717 -2.5069
-5 -1 -24 -0.6522 -1.8578
-5 -1 -23 -0.9844 0.2170
-5 -1 -22 -3.2284 -0.8900
-5 -1 -21 1.6683 2.2540
-5 -1 -20 -5.0262 -0.5977
-5 -1 -19 3.3964 2.1165
-5 -1 -18 -2.4330 -1.6834
-5 -1 -17 2.5298 -0.3881
-5 -1 -16 -0.6527 -2.2895
-5 -1 -15 0.1996 -3.1959
-5 -1 -14 -2.8115 -1.2545
-5 -1 -13 -2.0824 -2.3523
-5 -1 -12 -3.6508 -0.3176
-5 -1 -11 -4.2954 2.4255
-5 -1 -10 -1.1999 -1.1334
-5 -1 -9 -5.8939 5.8500
-5 -1 -8 0.9774 -2.3632
-5 -1 -7 -5.4106 5.0338
-5 -1 -6 4.6157 -1.7628
-5 -1 -5 -3.5418 3.5609
-5 -1 -4 11.7352 0.6106
-5 -1 -3 -3.1562 3.7448
-5 -1 -2 13.5352 2.8299
-5 -1 -1 -4.8961 2.7396
-4 -16 -6 2.9227 0.2378
-4 -16 -5 0.7314 -4.4310
-4 -16 -4 -2.8937 0.7340
-4 -16 -3 -0.2797 -1.4954
-4 -16 -2 -3.4431 0.5631
-4 -16 -1 -0.9731 3.0606
-4 -15 -11 2.0562 2.2103
-4 -15 -10 -0.5701 3.0040
-4 -15 -9 1.3653 3.6592
-4 -15 -8 -0.2143 1.8432
-4 -15 -7 0.5362 1.4477
-4 -15 -6 1.6242 0.0708
-4 -15 -5 -1.4226 -3.9496
-4 -15 -4 3.3413 0.6746
-4 -15 -3 -2.6432 -5.6072
-4 -15 -2 3.1622 2.1784
-4 -15 -1 -1.3553 -2.2350
-4 -14 -14 -1.2817 8.5329
-4 -14 -13 1.1996 -1.3690
-4 -14 -12 -1.9970 4.9613
-4 -14 -11 0.3101 0.1554
-4 -14 -10 -2.5008 1.9426
-4 -14 -9 -0.0108 -0.0901
-4 -14 -8 -1.6072 0.7738
-4 -14 -7 1.4214 -1.1901
-4 -14 -6 1.8423 0.3735
-4 -14 -5 0.3662 -0.1074
-4 -14 -4 3.4877 -0.0635
-4 -14 -3 -4.0520 2.9246
-4 -14 -2 -0.0954 -0.1765
-4 -14 -1 -5.0797 5.2951
-4 -13 -17 -5.2423 0.1327
-4 -13 -16 0.0391 -0.4479
-4 -13 -15 -6.5799 -2.8141
-4 -13 -14 0.8466 0.0689
-4 -13 -13 -5.9520 -4.5872
-4 -13 -12 -0.7322 -1.1227
-4 -13 -11 -3.0382 -4.2277
-4 -13 -10 -1.6024 -2.2316
-4 -13 -9 -0.0650 -2.5006
-4 -13 -8 -0.2896 0.3129
-4 -13 -7 0.4773 -0.6541
-4 -13 -6 0.3911 2.2688
-4 -13 -5 -1.2451 -0.7488
-4 -13 -4 -1.4927 -2.2180
-4 -13 -3 -2.5909 -3.9949
-4 -13 -2 -4.1695 -7.1616
-4 -13 -1 -1.5501 -7.5542
-4 -12 -19 1.8037 1.2294
-4 -12 -18 2.1022 -1.1878
-4 -12 -17 1.9941 0.7857
-4 -12 -16 3.7710 -0.9942
-4 -12 -15 2.6174 -0.4007
-4 -12 -14 6.8131 -1.7166
-4 -12 -13 4.3721 -2.1037
-4 -12 -12 6.6170 -1.1902
-4 -12 -11 6.0055 -2.5434
-4 -12 -10 1.8185 0.9924
-4 -12 -9 3.5439 -1.2269
-4 -12 -8 -1.7935 2.1722
-4 -12 -7 -1.8041 -0.3701
-4 -12 -6 0.8091 0.4751
-4 -12 -5 -2.2294 -1.2884
-4 -12 -4 6.2788 -2.2108
-4 -12 -3 3.0028 -2.3490
-4 -12 -2 8.4157 -2.6314
-4 -12 -1 4.6790 -2.3832
-4 -11 -20 -3.1917 2.4810
-4 -11 -19 1.8392 2.0589
-4 -11 -18 -4.3073 0.8923
-4 -11 -17 0.7991 1.3308
-4 -11 -16 -2.3555 3.0488
-4 -11 -15 0.1318 4.2856
-4 -11 -14 0.8053 6.1577
-4 -11 -13 -0.8718 6.5037
-4 -11 -12 1.9378 6.9855
-4 -11 -11 -2.4783 1.9061
-4 -11 -10 0.4918 5.2318
-4 -11 -9 -3.1272 -4.8959
-4 -11 -8 -0.8692 1.4763
-4 -11 -7 -1.6830 -3.4289
-4 -11 -6 -0.4211 -2.4012
-4 -11 -5 0.4925 5.0555
-4 -11 -4 0.0737 -3.5069
-4 -11 -3 1.3656 8.6588
-4 -11 -2 -1.1046 -1.9656
-4 -11 -1 0.6978 4.7669
-4 -10 -22 -1.9355 2.1675
-4 -10 -21 -1.2362 0.6203
-4 -10 -20 -0.2227 1.8411
-4 -10 -19 2.5594 -2.8284
-4 -10 -18 1.6370 1.5354
-4 -10 -17 -0.0715 -3.6952
-4 -10 -16 1.0663 1.1179
-4 -10 -15 -6.4083 -1.8683
-4 -10 -14 -1.2741 -0.3346
-4 -10 -13 -7.7439 -0.1344
-4 -10 -12 -0.8142 -2.4731
-4 -10 -11 -4.5209 -0.1522
-4 -10 -10 3.0615 -3.2869
-4 -10 -9 -3.1203 -0.8777
-4 -10 -8 3.4349 -1.8726
-4 -10 -7 -2.2449 -0.8627
-4 -10 -6 -2.9505 -0.1362
-4 -10 -5 3.2414 -0.6351
-4 -10 -4 -7.9268 -0.0199
-4 -10 -3 9.4845 -1.6776
-4 -10 -2 -4.7742 -0.5833
-4 -10 -1 7.6528 -3.4296
-4 -9 -23 -3.5879 -0.8737
-4 -9 -22 -1.5895 1.3474
-4 -9 -21 -1.5565 0.4491
-4 -9 -20 0.0884 5.1282
-4 -9 -19 0.2124 1.5155
-4 -9 -18 1.0557 4.5507
-4 -9 -17 1.0269 2.9613
-4 -9 -16 0.4322 -2.9989
-4 -9 -15 1.7807 4.8516
-4 -9 -14 -0.5601 -8.3858
-4 -9 -13 2.9220 5.2288
-4 -9 -12 -1.0913 -6.0905
-4 -9 -11 3.3933 2.9337
-4 -9 -10 -1.3713 -3.5589
-4 -9 -9 2.2446 -0.7973
-4 -9 -8 -1.4118 -4.8978
-4 -9 -7 0.6445 -3.9845
-4 -9 -6 -0.9475 -1.6166
-4 -9 -5 0.6591 -4.7975
-4 -9 -4 0.0669 9.3183
-4 -9 -3 1.7936 -2.5208
-4 -9 -2 1.3728 14.7519
-4 -9 -1 1.4214 0.4916
-4 -8 -24 -0.6386 -4.6908
-4 -8 -23 -2.9115 3.0290
-4 -8 -22 0.0144 -3.0305
-4 -8 -21 -4.7457 2.7003
-4 -8 -20 0.4090 -0.8626
-4 -8 -19 -6.6486 1.3941
-4 -8 -18 -1.0659 0.9403
-4 -8 -17 -2.8465 -0.9334
-4 -8 -16 -5.9761 2.4827
-4 -8 -15 4.7682 -2.7884
-4 -8 -14 -10.3774 3.5814
-4 -8 -13 7.8714 -3.4593
-4 -8 -12 -7.7763 3.8984
-4 -8 -11 5.8961 -3.6994
-4 -8 -10 0.3853 3.3953
-4 -8 -9 4.7694 -3.5216
-4 -8 -8 4.8194 2.3922
-4 -8 -7 3.0440 -2.1704
-4 -8 -6 1.0516 1.8946
-4 -8 -5 -4.7946 -0.2028
-4 -8 -4 -4.8814 2.4672
-4 -8 -3 -13.2682 1.0852
-4 -8 -2 -6.1144 2.5179
-4 -8 -1 -10.5313 1.5694
-4 -7 -25 2.7037 -2.9501
-4 -7 -24 -4.6533 -2.1307
-4 -7 -23 2.9276 -0.1586
-4 -7 -22 -4.4367 -2.7281
-4 -7 -21 3.0166 1.8878
-4 -7 -20 -2.8701 -5.7894
-4 -7 -19 2.8170 1.3753
-4 -7 -18 -0.3173 -6.6022
-4 -7 -17 1.3393 -2.7887
-4 -7 -16 2.0374 -1.2012
-4 -7 -15 -0.7789 -8.4659
-4 -7 -14 3.0440 5.4216
-4 -7 -13 -2.2782 -9.3401
-4 -7 -12 3.2275 6.4986
-4 -7 -11 -3.3074 -3.1313
-4 -7 -10 3.3546 3.1090
-4 -7 -9 -4.1037 2.4708
-4 -7 -8 2.5271 -0.3924
-4 -7 -7 -4.1048 -0.8775
-4 -7 -6 0.2512 -3.5275
-4 -7 -5 -3.5534 -9.8521
-4 -7 -4 -1.7636 -6.4597
-4 -7 -3 -2.9550 -13.8661
-4 -7 -2 -2.2517 -6.2986
-4 -7 -1 -1.4867 -10.6146
-4 -6 -25 0.8832 -1.5898
-4 -6 -24 0.6897 1.8078
-4 -6 -23 1.3389 -2.1411
-4 -6 -22 -1.7996 2.9515
-4 -6 -21 4.9054 -1.3489
-4 -6 -20 -2.7010 4.0898
-4 -6 -19 7.9753 -0.1664
-4 -6 -18 -1.1194 3.6078
-4 -6 -17 5.3379 0.9760
-4 -6 -16 2.7792 1.4698
-4 -6 -15 -0.8853 1.4861
-4 -6 -14 5.6866 -0.5093
-4 -6 -13 -3.1884 1.2517
-4 -6 -12 4.0283 -1.8984
-4 -6 -11 0.7475 1.3433
-4 -6 -10 0.0230 -3.6558
-4 -6 -9 5.8436 1.7891
-4 -6 -8 -0.0170 -5.1022
-4 -6 -7 6.6893 1.0048
-4 -6 -6 5.8663 -4.8136
-4 -6 -5 2.5017 -0.9170
-4 -6 -4 12.2079 -3.3399
-4 -6 -3 -2.7911 -1.8932
-4 -6 -2 13.1388 -1.7590
-4 -6 -1 -3.9782 -1.6215
-4 -5 -26 -1.0572 0.2409
-4 -5 -25 -2.0935 0.9229
-4 -5 -24 0.4708 1.2229
-4 -5 -23 -2.8380 0.0009
-4 -5 -22 0.8207 4.6040
-4 -5 -21 -3.6518 -1.8645
-4 -5 -20 0.5545 7.8039
-4 -5 -19 -3.2134 -3.4137
-4 -5 -18 -0.1050 6.6773
-4 -5 -17 -0.9810 -1.9678
-4 -5 -16 -0.9470 2.2502
-4 -5 -15 1.5530 1.7711
-4 -5 -14 -1.0465 0.3973
-4 -5 -13 2.8571 3.5582
-4 -5 -12 -0.4707 3.5863
-4 -5 -11 3.6319 1.8964
-4 -5 -10 -0.2326 7.9771
-4 -5 -9 4.7144 -0.5599
-4 -5 -8 0.1273 8.4200
-4 -5 -7 4.8736 -1.1722
-4 -5 -6 1.5922 2.5508
-4 -5 -5 3.2676 1.0245
-4 -5 -4 2.9786 -6.8953
-4 -5 -3 1.2651 4.9731
-4 -5 -2 2.8613 -11.6009
-4 -5 -1 0.0088 7.3216
-4 -4 -26 -1.9734 -1.9777
-4 -4 -25 -0.8023 0.0029
-4 -4 -24 -2.5733 -2.2542
-4 -4 -23 -3.2760 1.4234
-4 -4 -22 -0.4223 -2.9551
-4 -4 -21 -5.0622 2.3657
-4 -4 -20 3.6056 -3.1559
-4 -4 -19 -4.3649 2.4559
-4 -4 -18 4.5552 -1.7540
-4 -4 -17 -1.9933 1.5523
-4 -4 -16 0.9689 1.1927
-4 -4 -15 -1.3433 0.4814
-4 -4 -14 -2.0649 3.8968
-4 -4 -13 -3.3199 0.1138
-4 -4 -12 -1.7116 5.0369
-4 -4 -11 -4.9823 0.2702
-4 -4 -10 -0.4009 5.0855
-4 -4 -9 -4.0744 0.8724
-4 -4 -8 1.5871 4.2969
-4 -4 -7 -0.1959 2.5561
-4 -4 -6 5.3520 2.1453
-4 -4 -5 6.6650 4.7868
-4 -4 -4 6.9644 -0.4201
-4 -4 -3 12.8149 5.7813
-4 -4 -2 3.4802 -1.3714
-4 -4 -1 10.8699 5.4342
-4 -3 -27 0.8115 -2.4565
-4 -3 -26 0.4684 -0.2669
-4 -3 -25 0.6994 -3.6096
-4 -3 -24 -0.2438 -1.0631
-4 -3 -23 0.6737 -1.7532
-4 -3 -22 -1.4570 -0.9806
-4 -3 -21 1.1072 2.9413
-4 -3 -20 -2.6358 -0.2065
-4 -3 -19 1.3126 5.1754
-4 -3 -18 -3.4654 0.8259
-4 -3 -17 0.1318 1.9686
-4 -3 -16 -3.7496 0.6640
-4 -3 -15 -2.0296 -0.7344
-4 -3 -14 -2.9497 -1.0753
-4 -3 -13 -3.4707 1.3258
-4 -3 -12 -0.8304 -1.7889
-4 -3 -11 -3.5131 2.2303
-4 -3 -10 1.4018 0.6449
-4 -3 -9 -2.5055 -0.7840
-4 -3 -8 1.6236 5.0343
-4 -3 -7 -0.4084 0.3723
-4 -3 -6 -0.8220 9.7300
-4 -3 -5 2.2271 8.0503
-4 -3 -4 -4.0402 13.4240
-4 -3 -3 3.3571 12.3093
-4 -3 -2 -5.8791 12.2640
-4 -3 -1 1.7514 9.3944
-4 -2 -27 1.3158 0.5113
-4 -2 -26 0.7113 0.5774
-4 -2 -25 0.5543 1.1242
-4 -2 -24 0.0470 -0.5139
-4 -2 -23 -1.2405 1.0310
-4 -2 -22 -2.2679 -1.6819
-4 -2 -21 -1.9631 0.5113
-4 -2 -20 -3.7610 -2.0480
-4 -2 -19 -1.8331 -0.5710
-4 -2 -18 -0.5935 -2.0704
-4 -2 -17 -1.8902 -2.1418
-4 -2 -16 3.0303 -1.8649
-4 -2 -15 -1.3286 -2.6422
-4 -2 -14 -0.3541 -0.7736
-4 -2 -13 0.0471 -0.3062
-4 -2 -12 -5.5597 0.9301
-4 -2 -11 -0.4682 4.1428
-4 -2 -10 -2.2266 2.0775
-4 -2 -9 -5.1027 7.3526
-4 -2 -8 4.0403 2.5736
-4 -2 -7 -12.1904 6.4210
-4 -2 -6 0.9259 3.1772
-4 -2 -5 -17.2527 1.7968
-4 -2 -4 -6.9056 3.5161
-4 -2 -3 -15.6272 -3.2930
-4 -2 -2 -7.4144 2.4514
-4 -2 -1 -5.7877 -6.1162
-4 -1 -27 -1.1135 -3.3103
-4 -1 -26 -1.6949 1.1894
-4 -1 -25 -0.3982 -4.3289
-4 -1 -24 -2.0015 -0.6156
-4 -1 -23 1.2912 -3.0409
-4 -1 -22 -2.4705 -1.6772
-4 -1 -21 2.6810 -1.2657
-4 -1 -20 -3.0580 -1.0318
-4 -1 -19 3.3154 2.0243
-4 -1 -18 -3.1386 -0.4912
-4 -1 -17 2.9245 6.7934
-4 -1 -16 -3.2013 -0.9876
-4 -1 -15 1.0180 6.0757
-4 -1 -14 -4.6052 -0.8822
-4 -1 -13 -1.8541 -1.7388
-4 -1 -12 -7.5641 0.1392
-4 -1 -11 -3.9378 -5.2582
-4 -1 -10 -10.1442 -1.0353
-4 -1 -9 -4.2000 0.5976
-4 -1 -8 -9.5245 -6.5448
-4 -1 -7 -3.3112 5.0324
-4 -1 -6 -4.6034 -13.1009
-4 -1 -5 -2.3166 3.4479
-4 -1 -4 2.4500 -14.1608
-4 -1 -3 -1.4263 5.6556
-4 -1 -2 7.9434 -6.6439
-4 -1 -1 -0.4338 13.1293
-3 -16 -9 2.1625 1.6156
-3 -16 -8 -0.2116 -1.4649
-3 -16 -7 2.3435 4.8839
-3 -16 -6 1.6572 0.3570
-3 -16 -5 0.3641 1.4407
-3 -16 -4 1.5768 1.3654
-3 -16 -3 -1.5206 -6.1904
-3 -16 -2 0.0270 2.4733
-3 -16 -1 -2.1662 -6.2832
-3 -15 -13 5.0380 -0.0697
-3 -15 -12 0.8452 -1.7757
-3 -15 -11 3.1304 -0.3073
-3 -15 -10 -0.3158 -0.8941
-3 -15 -9 -0.5280 0.9041
-3 -15 -8 -4.8063 1.0833
-3 -15 -7 -1.1100 1.7777
-3 -15 -6 -6.8559 1.3817
-3 -15 -5 1.6457 1.1748
-3 -15 -4 -1.4446 -0.4109
-3 -15 -3 1.8375 -0.3908
-3 -15 -2 4.5552 -2.1474
-3 -15 -1 -1.3013 -1.5128
-3 -14 -16 -0.9296 4.9920
-3 -14 -15 1.0884 1.5435
-3 -14 -14 0.6633 6.0795
-3 -14 -13 2.8317 -0.3813
-3 -14 -12 0.7897 4.5890
-3 -14 -11 3.3361 -0.7523
-3 -14 -10 -1.2554 -0.9194
-3 -14 -9 1.6395 -1.7968
-3 -14 -8 -3.1452 -5.1118
-3 -14 -7 -0.2129 -4.4481
-3 -14 -6 -2.3070 -2.1745
-3 -14 -5 -0.3298 -4.5645
-3 -14 -4 0.4858 2.7074
-3 -14 -3 0.0625 -0.8856
-3 -14 -2 2.0171 1.5288
-3 -14 -1 -0.4134 1.7934
-3 -13 -18 -4.3652 2.3472
-3 -13 -17 -2.8934 -0.0869
-3 -13 -16 -4.6694 1.7478
-3 -13 -15 -3.4370 1.3138
-3 -13 -14 -2.2657 2.2465
-3 -13 -13 -5.0748 1.9723
-3 -13 -12 -0.0928 2.2067
-3 -13 -11 -3.6328 0.1610
-3 -13 -10 0.1807 0.5284
-3 -13 -9 1.8399 -2.5350
-3 -13 -8 0.2710 -0.8228
-3 -13 -7 3.9735 -2.8403
-3 -13 -6 1.4969 -0.2451
-3 -13 -5 -0.2331 -0.4984
-3 -13 -4 2.6844 -0.3133
-3 -13 -3 -2.7475 1.3815
-3 -13 -2 2.4753 -3.2695
-3 -13 -1 0.2420 0.6731
-3 -12 -20 0.7703 -4.3168
-3 -12 -19 -2.0320 -1.7348
-3 -12 -18 2.1294 -3.5316
-3 -12 -17 -1.2112 -3.9893
-3 -12 -16 1.3556 -1.9114
-3 -12 -15 -1.9491 -5.2575
-3 -12 -14 0.3195 -2.8327
-3 -12 -13 -2.0664 -4.2519
-3 -12 -12 1.2120 -5.3139
-3 -12 -11 -0.1314 -2.2421
-3 -12 -10 2.4397 -4.2625
-3 -12 -9 1.4899 -1.6183
-3 -12 -8 1.4332 -0.3931
-3 -12 -7 0.2351 -1.6338
-3 -12 -6 -0.3953 0.1928
-3 -12 -5 -1.1862 0.6909
-3 -12 -4 -0.0910 -2.0998
-3 -12 -3 1.7406 4.5051
-3 -12 -2 1.4635 -1.6970
-3 -12 -1 6.8481 4.9368
-3 -11 -21 5.7465 0.2400
-3 -11 -20 -0.3024 1.0240
-3 -11 -19 5.8412 2.5929
-3 -11 -18 -0.1521 0.9586
-3 -11 -17 4.2957 2.1812
-3 -11 -16 1.9770 -1.4204
-3 -11 -15 2.3657 1.0087
-3 -11 -14 4.1230 -2.9214
-3 -11 -13 2.4651 2.2601
-3 -11 -12 3.3916 -2.1901
-3 -11 -11 3.8226 3.8508
-3 -11 -10 1.5454 -1.1898
-3 -11 -9 2.8957 1.7793
-3 -11 -8 1.6958 -1.5533
-3 -11 -7 -0.2998 -1.5041
-3 -11 -6 1.4107 -1.8365
-3 -11 -5 -2.4783 -0.1101
-3 -11 -4 -2.6650 0.3138
-3 -11 -3 -2.9510 4.3801
-3 -11 -2 -6.4922 4.2531
-3 -11 -1 -3.1379 4.4448
-3 -10 -23 1.1869 0.8615
-3 -10 -22 1.3617 6.3241
-3 -10 -21 -1.7355 1.2080
-3 -10 -20 0.0003 4.9013
-3 -10 -19 -2.1536 -0.4111
-3 -10 -18 0.6046 3.9437
-3 -10 -17 0.3238 -2.0583
-3 -10 -16 1.8531 2.5825
-3 -10 -15 1.7094 -1.6329
-3 -10 -14 0.6699 0.2902
-3 -10 -13 1.0195 -0.7720
-3 -10 -12 -2.0132 0.0099
-3 -10 -11 1.3977 -1.3083
-3 -10 -10 -2.1356 1.8794
-3 -10 -9 2.9150 -1.4007
-3 -10 -8 0.0646 0.9001
-3 -10 -7 1.7731 -0.1929
-3 -10 -6 -0.7114 -4.6850
-3 -10 -5 -2.0730 -0.7872
-3 -10 -4 -5.4992 -9.7764
-3 -10 -3 -4.0743 -3.7565
-3 -10 -2 -7.3345 -10.2451
-3 -10 -1 -3.1084 -4.6176
-3 -9 -24 1.4780 1.7780
-3 -9 -23 -7.6476 2.9249
-3 -9 -22 0.2512 0.5230
-3 -9 -21 -3.5215 1.6908
-3 -9 -20 -0.3813 -0.8960
-3 -9 -19 0.5646 1.6598
-3 -9 -18 1.6354 -0.4429
-3 -9 -17 1.2927 2.3636
-3 -9 -16 4.7241 -0.2464
-3 -9 -15 1.5094 2.1989
-3 -9 -14 5.9317 -1.9066
-3 -9 -13 1.7248 1.3602
-3 -9 -12 5.2943 -2.2904
-3 -9 -11 -1.1501 0.7539
-3 -9 -10 4.4280 0.0702
-3 -9 -9 -4.5074 -0.3170
-3 -9 -8 3.4325 0.3228
-3 -9 -7 -1.6977 -2.9497
-3 -9 -6 2.0159 -4.0199
-3 -9 -5 6.0166 -6.0659
-3 -9 -4 0.8534 -6.6607
-3 -9 -3 10.2442 -6.7378
-3 -9 -2 0.4124 -2.9646
-3 -9 -1 8.5268 -3.2457
-3 -8 -25 -0.1469 2.9042
-3 -8 -24 -4.9355 -5.8637
-3 -8 -23 -0.7222 4.4637
-3 -8 -22 -2.6509 -4.0004
-3 -8 -21 -0.2012 3.4066
-3 -8 -20 -0.0227 1.9154
-3 -8 -19 0.4159 1.7899
-3 -8 -18 0.8372 4.9149
-3 -8 -17 0.5568 2.8665
-3 -8 -16 0.1441 3.9601
-3 -8 -15 1.3695 5.4651
-3 -8 -14 -1.6436 2.3212
-3 -8 -13 2.7087 5.9795
-3 -8 -12 -3.0868 -0.6185
-3 -8 -11 2.8168 4.2621
-3 -8 -10 -1.1364 -5.5398
-3 -8 -9 2.5602 2.8686
-3 -8 -8 4.1700 -7.4607
-3 -8 -7 4.6256 2.0173
-3 -8 -6 7.5283 -3.0615
-3 -8 -5 7.0924 -0.4152
-3 -8 -4 5.3504 2.4858
-3 -8 -3 4.9586 -3.9612
-3 -8 -2 0.9625 3.1996
-3 -8 -1 -0.1985 -4.6005
-3 -7 -25 0.3129 -4.2443
-3 -7 -24 -3.4748 0.3591
-3 -7 -23 2.7987 -3.8400
-3 -7 -22 -5.7901 0.4883
-3 -7 -21 0.9576 -0.0556
-3 -7 -20 -4.0679 0.3585
-3 -7 -19 -1.6064 2.9484
-3 -7 -18 -1.2378 -0.4598
-3 -7 -17 -1.7652 2.6794
-3 -7 -16 -1.1048 -1.4036
-3 -7 -15 -0.9856 0.1355
-3 -7 -14 -2.0455 -0.5498
-3 -7 -13 0.0867 -2.0154
-3 -7 -12 -0.8977 2.1798
-3 -7 -11 2.6496 -0.8315
-3 -7 -10 1.3242 4.1282
-3 -7 -9 4.8744 4.0297
-3 -7 -8 2.2193 3.8769
-3 -7 -7 3.7704 7.6865
-3 -7 -6 3.1189 2.8785
-3 -7 -5 0.8412 5.0291
-3 -7 -4 6.3376 2.0271
-3 -7 -3 -0.1634 -1.2119
-3 -7 -2 8.8821 0.6584
-3 -7 -1 0.9148 -3.5889
-3 -6 -26 -0.3703 -1.5466
-3 -6 -25 0.8708 0.8900
-3 -6 -24 1.9650 0.5010
-3 -6 -23 -0.1938 -2.6565
-3 -6 -22 1.0427 2.0980
-3 -6 -21 -0.3268 -3.6966
-3 -6 -20 -2.0349 3.7926
-3 -6 -19 0.8721 -1.3511
-3 -6 -18 -3.4767 5.5519
-3 -6 -17 2.6897 0.4862
-3 -6 -16 -2.4243 5.4912
-3 -6 -15 2.7604 0.6033
-3 -6 -14 -1.1355 3.6897
-3 -6 -13 -0.0465 1.6327
-3 -6 -12 -1.3790 2.2911
-3 -6 -11 -2.5386 4.4132
-3 -6 -10 -2.9512 1.1019
-3 -6 -9 -0.5729 6.7161
-3 -6 -8 -4.0653 -1.1407
-3 -6 -7 4.5569 7.5342
-3 -6 -6 -2.4110 -2.6434
-3 -6 -5 7.2290 8.7053
-3 -6 -4 1.8407 -1.5541
-3 -6 -3 5.1517 10.4697
-3 -6 -2 4.5811 0.0565
-3 -6 -1 1.9261 8.6480
-3 -5 -27 -1.5366 -2.4789
-3 -5 -26 -1.8650 0.7594
-3 -5 -25 -0.9220 -0.5893
-3 -5 -24 0.4685 0.7273
-3 -5 -23 -0.7938 0.9984
-3 -5 -22 1.5764 0.4345
-3 -5 -21 -3.6574 0.0409
-3 -5 -20 0.6639 0.4695
-3 -5 -19 -8.5111 -2.0812
-3 -5 -18 0.5295 1.4117
-3 -5 -17 -11.2010 -3.1452
-3 -5 -16 1.6541 2.2408
-3 -5 -15 -10.2548 -3.0711
-3 -5 -14 1.3251 1.7297
-3 -5 -13 -7.7815 -2.4090
-3 -5 -12 -1.4686 1.4242
-3 -5 -11 -4.1449 -0.7304
-3 -5 -10 -5.2594 4.5183
-3 -5 -9 1.3984 1.6901
-3 -5 -8 -8.5459 10.6873
-3 -5 -7 5.5440 3.2315
-3 -5 -6 -10.4201 14.7685
-3 -5 -5 4.8653 3.3040
-3 -5 -4 -10.5065 12.7016
-3 -5 -3 2.6750 2.8492
-3 -5 -2 -8.2897 6.8126
-3 -5 -1 3.6017 2.0528
-3 -4 -27 1.1216 -1.0343
-3 -4 -26 -0.1741 -2.3554
-3 -4 -25 0.3136 1.8819
-3 -4 -24 -2.2590 -0.5763
-3 -4 -23 -0.6912 1.8961
-3 -4 -22 -2.5445 -0.8316
-3 -4 -21 -0.4980 -0.1948
-3 -4 -20 -0.8192 -4.3886
-3 -4 -19 0.2851 0.1761
-3 -4 -18 0.8446 -8.3219
-3 -4 -17 0.2486 3.4822
-3 -4 -16 0.9026 -10.0835
-3 -4 -15 -1.0139 5.6065
-3 -4 -14 -0.4864 -10.4452
-3 -4 -13 -3.3414 5.0272
-3 -4 -12 -2.9809 -9.0694
-3 -4 -11 -6.7324 2.6863
-3 -4 -10 -6.2397 -3.5901
-3 -4 -9 -10.4625 -1.8031
-3 -4 -8 -8.2927 3.7557
-3 -4 -7 -12.4066 -6.7257
-3 -4 -6 -6.9079 7.1960
-3 -4 -5 -10.7347 -7.3982
-3 -4 -4 -3.0991 7.3862
-3 -4 -3 -6.2544 -3.4900
-3 -4 -2 -0.1884 9.9771
-3 -4 -1 -2.1424 0.4135
-3 -3 -28 1.4350 -0.0655
-3 -3 -27 0.7330 -0.2016
-3 -3 -26 -2.6406 0.4809
-3 -3 -25 0.4353 -3.0599
-3 -3 -24 -3.4676 -0.0120
-3 -3 -23 -0.4234 -4.1363
-3 -3 -22 -0.5091 -0.2450
-3 -3 -21 -0.2054 -2.4043
-3 -3 -20 0.6964 0.8452
-3 -3 -19 1.2056 -0.3046
-3 -3 -18 -2.3522 2.1880
-3 -3 -17 2.3266 -0.8792
-3 -3 -16 -5.2133 1.8975
-3 -3 -15 3.5759 -3.9274
-3 -3 -14 -5.7903 -0.5128
-3 -3 -13 5.6241 -6.7177
-3 -3 -12 -6.4085 -3.5765
-3 -3 -11 5.4900 -8.2564
-3 -3 -10 -5.3606 -5.1508
-3 -3 -9 0.9960 -9.4993
-3 -3 -8 -0.4138 -4.0273
-3 -3 -7 -4.1768 -9.6985
-3 -3 -6 2.1121 -0.4302
-3 -3 -5 -6.9363 -7.0300
-3 -3 -4 -3.0251 4.3761
-3 -3 -3 -10.1770 -2.4536
-3 -3 -2 -8.2241 8.5924
-3 -3 -1 -14.9790 1.1705
-3 -2 -28 -1.1886 -3.0367
-3 -2 -27 1.0031 -2.2861
-3 -2 -26 0.7435 -1.9036
-3 -2 -25 0.0274 -4.4017
-3 -2 -24 2.5008 -1.6094
-3 -2 -23 -0.7258 -2.5937
-3 -2 -22 1.3412 -2.7268
-3 -2 -21 -1.5590 0.1628
-3 -2 -20 -1.7850 -3.5110
-3 -2 -19 -2.6789 -0.8741
-3 -2 -18 -2.4727 -3.8888
-3 -2 -17 -3.3390 -2.6377
-3 -2 -16 1.4874 -4.3786
-3 -2 -15 -2.6367 -0.6438
-3 -2 -14 6.3494 -3.1910
-3 -2 -13 -0.7605 1.3019
-3 -2 -12 7.6900 0.2377
-3 -2 -11 0.7475 0.3181
-3 -2 -10 6.6370 2.6561
-3 -2 -9 -0.0253 1.2172
-3 -2 -8 6.1102 2.2157
-3 -2 -7 -4.2359 3.2839
-3 -2 -6 5.0515 0.9297
-3 -2 -5 -11.6718 -1.7880
-3 -2 -4 1.7510 -0.2277
-3 -2 -3 -20.1663 -10.9706
-3 -2 -2 -1.7100 -2.0089
-3 -2 -1 -25.8936 -10.5239
-3 -1 -28 3.1725 0.6423
-3 -1 -27 3.3849 -0.6639
-3 -1 -26 5.1908 0.2025
-3 -1 -25 2.2951 -0.1804
-3 -1 -24 5.5783 -0.7409
-3 -1 -23 2.6936 -0.6081
-3 -1 -22 2.3912 -1.6278
-3 -1 -21 3.8048 -3.5545
-3 -1 -20 0.3420 -2.2155
-3 -1 -19 4.3254 -6.4191
-3 -1 -18 0.8396 -2.4130
-3 -1 -17 4.8832 -4.5225
-3 -1 -16 -2.5867 -2.2982
-3 -1 -15 5.4082 1.5206
-3 -1 -14 -10.3444 -1.8085
-3 -1 -13 3.9581 5.3372
-3 -1 -12 -14.5272 -0.7996
-3 -1 -11 0.3238 3.7286
-3 -1 -10 -14.3124 0.0190
-3 -1 -9 -3.1504 -0.3434
-3 -1 -8 -14.0915 -1.2147
-3 -1 -7 -5.0736 -4.6681
-3 -1 -6 -9.7856 -6.2414
-3 -1 -5 -5.8895 -9.3044
-3 -1 -4 1.5866 -14.6727
-3 -1 -3 -6.3156 -11.2020
-3 -1 -2 8.7365 -22.9114
-3 -1 -1 -7.2071 -6.4156
-2 -17 -1 2.9912 -2.1251
-2 -16 -10 1.3536 -0.6524
-2 -16 -9 -0.1271 0.5842
-2 -16 -8 4.2952 -1.8378
-2 -15 -14 -3.1531 1.0757
-2 -15 -13 -2.4602 -0.5919
-2 -15 -12 -1.6542 1.2460
-2 -15 -11 -0.4075 -1.3512
-2 -15 -10 0.9772 1.0145
-2 -15 -9 0.3904 0.5026
-2 -15 -8 0.5402 -1.0806
-2 -15 -7 -0.3431 0.6404
-2 -15 -6 -3.6309 -2.3691
-2 -15 -5 0.3695 -1.7910
-2 -15 -4 -6.3963 0.0383
-2 -15 -3 2.3935 -1.1633
-2 -15 -2 -4.4026 2.4845
-2 -15 -1 2.0056 3.0909
-2 -14 -17 -2.7447 1.1464
-2 -14 -16 0.0421 -1.1095
-2 -14 -15 -1.9675 1.0071
-2 -14 -14 0.7386 -1.5196
-2 -14 -13 -0.8081 0.9194
-2 -14 -12 2.9071 -0.2628
-2 -14 -11 -1.2579 1.3901
-2 -14 -10 3.3901 0.8307
-2 -14 -9 -1.1209 1.2324
-2 -14 -8 1.9967 -0.1789
-2 -14 -7 0.2678 -1.0133
-2 -14 -6 1.3167 -0.4513
-2 -14 -5 -1.2115 -3.6664
-2 -14 -4 1.0600 2.6898
-2 -14 -3 -5.2453 -3.4839
-2 -14 -2 -0.6821 5.1373
-2 -14 -1 -4.8903 -1.1357
-2 -13 -19 -0.3084 4.6240
-2 -13 -18 -0.7247 -1.4534
-2 -13 -17 -0.3703 3.9780
-2 -13 -16 -2.7491 -1.9154
-2 -13 -15 1.1399 3.1009
-2 -13 -14 -3.4624 -0.0620
-2 -13 -13 1.6254 3.0814
-2 -13 -12 -2.7455 0.3110
-2 -13 -11 0.0381 3.4751
-2 -13 -10 -1.0673 -1.6341
-2 -13 -9 -0.8005 2.9074
-2 -13 -8 0.9589 -2.1419
-2 -13 -7 -0.3932 1.1264
-2 -13 -6 2.3551 -1.2393
-2 -13 -5 -2.3686 -0.7546
-2 -13 -4 2.2600 -2.6351
-2 -13 -3 -6.1233 -1.6773
-2 -13 -2 1.1479 -4.6605
-2 -13 -1 -5.5506 -1.5660
-2 -12 -20 -4.6261 -0.5875
-2 -12 -19 -0.2492 3.1415
-2 -12 -18 -4.6347 -2.0474
-2 -12 -17 1.9325 0.4275
-2 -12 -16 -4.0970 -0.9357
-2 -12 -15 1.5454 -2.1784
-2 -12 -14 -2.7955 1.0815
-2 -12 -13 -0.2279 -3.5629
-2 -12 -12 -1.5800 0.8760
-2 -12 -11 0.0924 -2.5689
-2 -12 -10 -1.9757 -0.8756
-2 -12 -9 1.3341 -0.1290
-2 -12 -8 -3.2004 -1.4953
-2 -12 -7 -0.0768 0.8823
-2 -12 -6 -2.5980 -1.9015
-2 -12 -5 -2.5323 -0.2670
-2 -12 -4 -0.0236 -4.0667
-2 -12 -3 -2.0905 -1.0368
-2 -12 -2 1.6845 -5.2301
-2 -12 -1 0.6399 -0.1130
-2 -11 -22 -5.4881 -1.0555
-2 -11 -21 -0.4478 -0.1874
-2 -11 -20 -4.6598 0.1873
-2 -11 -19 1.2651 -1.2639
-2 -11 -18 -3.3701 2.5339
-2 -11 -17 1.7138 -2.4168
-2 -11 -16 -1.6645 3.8550
-2 -11 -15 1.1079 -2.7969
-2 -11 -14 0.6128 2.1595
-2 -11 -13 0.9393 -1.6713
-2 -11 -12 1.4937 -0.8583
-2 -11 -11 2.1943 -1.5308
-2 -11 -10 -0.2032 -2.5877
-2 -11 -9 3.9758 -4.7013
-2 -11 -8 -1.4569 -3.9880
-2 -11 -7 4.6570 -7.8329
-2 -11 -6 0.6783 -6.4960
-2 -11 -5 3.9570 -5.9797
-2 -11 -4 3.6331 -7.9303
-2 -11 -3 2.6140 -0.4646
-2 -11 -2 3.4745 -5.6276
-2 -11 -1 0.9447 2.9317
-2 -10 -23 -0.9080 -3.0017
-2 -10 -22 -4.2174 -0.7016
-2 -10 -21 -0.0745 -2.1940
-2 -10 -20 -1.8700 -1.0502
-2 -10 -19 -0.6795 -1.5967
-2 -10 -18 0.8986 -1.9813
-2 -10 -17 -2.4051 -1.5627
-2 -10 -16 3.4773 -1.3124
-2 -10 -15 -2.7413 -1.2904
-2 -10 -14 3.9692 0.7017
-2 -10 -13 0.2712 -1.0872
-2 -10 -12 2.6961 2.6846
-2 -10 -11 4.7764 -2.2757
-2 -10 -10 3.3228 5.3377
-2 -10 -9 7.6718 -4.1187
-2 -10 -8 6.2416 8.6614
-2 -10 -7 8.6031 -3.8982
-2 -10 -6 6.3059 9.1978
-2 -10 -5 8.7395 -1.2440
-2 -10 -4 0.7879 4.9517
-2 -10 -3 7.9472 0.8266
-2 -10 -2 -5.9361 -0.3100
-2 -10 -1 4.9960 0.5620
-2 -9 -24 -1.6366 -3.2135
-2 -9 -23 -0.6347 -3.8460
-2 -9 -22 -1.6022 -0.0072
-2 -9 -21 0.0753 -1.6089
-2 -9 -20 -1.2643 2.3675
-2 -9 -19 3.6214 0.6707
-2 -9 -18 -1.2830 2.0821
-2 -9 -17 5.5713 3.0502
-2 -9 -16 -1.1645 -0.2290
-2 -9 -15 3.3938 4.4875
-2 -9 -14 -0.0278 -0.7707
-2 -9 -13 0.1107 3.5161
-2 -9 -12 1.7229 2.5147
-2 -9 -11 -2.4042 1.5911
-2 -9 -10 3.1673 6.5411
-2 -9 -9 -6.1180 1.0008
-2 -9 -8 4.4348 7.7221
-2 -9 -7 -9.9670 0.4383
-2 -9 -6 5.7619 6.7910
-2 -9 -5 -8.8124 -2.7312
-2 -9 -4 6.2716 6.3020
-2 -9 -3 -2.4062 -7.7901
-2 -9 -2 5.6142 6.1278
-2 -9 -1 2.9250 -11.4966
-2 -8 -25 4.2133 -4.7782
-2 -8 -24 1.7637 -0.4446
-2 -8 -23 2.0415 -4.6830
-2 -8 -22 0.1396 -1.4170
-2 -8 -21 -1.1676 -2.1753
-2 -8 -20 -0.5026 0.6324
-2 -8 -19 -3.0610 -0.7194
-2 -8 -18 -0.4591 4.2844
-2 -8 -17 -1.4417 -1.5803
-2 -8 -16 -0.8374 4.9979
-2 -8 -15 1.3838 -1.9236
-2 -8 -14 -1.2172 2.6870
-2 -8 -13 0.8795 -0.5438
-2 -8 -12 -0.5643 0.8199
-2 -8 -11 -2.5293 -0.1055
-2 -8 -10 0.9283 -0.4537
-2 -8 -9 -4.4733 -1.3100
-2 -8 -8 2.6032 -3.1693
-2 -8 -7 -4.0870 -0.7369
-2 -8 -6 4.1987 -5.4066
-2 -8 -5 -4.2809 2.6870
-2 -8 -4 5.6961 -3.5495
-2 -8 -3 -5.5573 5.1681
-2 -8 -2 7.4872 0.8952
-2 -8 -1 -4.9853 4.7819
-2 -7 -26 2.2371 2.7428
-2 -7 -25 -0.6315 0.5881
-2 -7 -24 4.1595 3.2529
-2 -7 -23 -0.2209 0.2934
-2 -7 -22 2.1567 2.1975
-2 -7 -21 0.3725 0.0063
-2 -7 -20 -1.4944 0.0203
-2 -7 -19 -0.5512 1.3327
-2 -7 -18 -2.3073 -0.2397
-2 -7 -17 -1.4498 3.1852
-2 -7 -16 -0.7443 1.6389
-2 -7 -15 -0.5268 3.3817
-2 -7 -14 -0.1385 1.7231
-2 -7 -13 0.8795 2.4697
-2 -7 -12 0.3441 -1.1032
-2 -7 -11 1.0119 2.6637
-2 -7 -10 3.8413 -3.2352
-2 -7 -9 0.7252 4.0341
-2 -7 -8 8.3942 -3.3325
-2 -7 -7 1.0930 4.2256
-2 -7 -6 8.8627 -4.1096
-2 -7 -5 1.0053 2.1675
-2 -7 -4 5.6143 -5.9653
-2 -7 -3 -0.3066 0.3985
-2 -7 -2 3.7911 -5.4358
-2 -7 -1 -1.2912 1.4346
-2 -6 -27 -1.3815 -1.5613
-2 -6 -26 3.0154 -0.3499
-2 -6 -25 -3.3942 0.9780
-2 -6 -24 0.9199 -1.3954
-2 -6 -23 -3.7073 1.7422
-2 -6 -22 0.9171 -1.2541
-2 -6 -21 -2.2766 -0.6748
-2 -6 -20 0.4037 -0.0882
-2 -6 -19 -2.0420 -3.1350
-2 -6 -18 -2.3881 1.8527
-2 -6 -17 -3.5342 -3.2934
-2 -6 -16 -4.9948 4.6397
-2 -6 -15 -3.0279 -2.6909
-2 -6 -14 -5.7573 7.3753
-2 -6 -13 0.7749 -2.4614
-2 -6 -12 -6.5317 8.5394
-2 -6 -11 4.4071 -0.2936
-2 -6 -10 -8.0744 7.5986
-2 -6 -9 6.4657 5.1042
-2 -6 -8 -7.4368 5.0912
-2 -6 -7 9.1832 10.2098
-2 -6 -6 -2.5126 1.9149
-2 -6 -5 11.6621 11.6748
-2 -6 -4 3.4305 -0.4393
-2 -6 -3 9.5553 11.6483
-2 -6 -2 5.2864 -0.3346
-2 -6 -1 2.2785 13.1691
-2 -5 -27 -0.4492 4.8887
-2 -5 -26 -0.0840 -3.8550
-2 -5 -25 0.1220 3.0637
-2 -5 -24 -1.5575 -4.6336
-2 -5 -23 0.8539 2.8674
-2 -5 -22 -1.5360 -2.8265
-2 -5 -21 0.4400 2.9884
-2 -5 -20 -0.5878 -3.1966
-2 -5 -19 -1.9340 0.9599
-2 -5 -18 0.1767 -6.9187
-2 -5 -17 -6.3006 -1.9424
-2 -5 -16 1.3084 -8.3493
-2 -5 -15 -11.2194 -3.8983
-2 -5 -14 3.5828 -4.1036
-2 -5 -13 -14.5000 -5.8111
-2 -5 -12 5.7576 2.0951
-2 -5 -11 -14.9247 -7.7048
-2 -5 -10 5.4549 7.7427
-2 -5 -9 -12.5546 -6.8200
-2 -5 -8 2.1520 14.8271
-2 -5 -7 -8.3453 -1.7445
-2 -5 -6 -2.5896 20.9714
-2 -5 -5 -4.3973 4.6746
-2 -5 -4 -8.1501 18.9214
-2 -5 -3 -2.9973 7.9832
-2 -5 -2 -14.4903 8.1015
-2 -5 -1 -3.8954 7.2858
-2 -4 -28 -0.3089 -0.6553
-2 -4 -27 3.0229 -2.0128
-2 -4 -26 -1.0907 -1.1175
-2 -4 -25 4.4559 -2.5389
-2 -4 -24 -2.7720 -0.9235
-2 -4 -23 2.5080 -2.5660
-2 -4 -22 -3.1356 -0.8537
-2 -4 -21 1.6824 -2.6998
-2 -4 -20 -0.9991 -1.4538
-2 -4 -19 6.0314 -3.1169
-2 -4 -18 0.7265 -3.3333
-2 -4 -17 10.9017 -2.2729
-2 -4 -16 0.4747 -6.4152
-2 -4 -15 9.4784 1.1383
-2 -4 -14 0.8559 -9.3814
-2 -4 -13 3.2248 6.4448
-2 -4 -12 1.9038 -11.0644
-2 -4 -11 -3.3933 11.3902
-2 -4 -10 -0.3107 -11.5070
-2 -4 -9 -11.4348 13.2664
-2 -4 -8 -5.6759 -11.4692
-2 -4 -7 -20.3356 10.5567
-2 -4 -6 -9.3167 -11.7105
-2 -4 -5 -21.9435 3.7720
-2 -4 -4 -9.2313 -11.9976
-2 -4 -3 -12.5738 -5.0487
-2 -4 -2 -7.6655 -10.2973
-2 -4 -1 -0.2439 -11.8535
-2 -3 -28 4.1195 2.3504
-2 -3 -27 1.0494 1.1975
-2 -3 -26 4.4527 2.4212
-2 -3 -25 1.3684 -2.0364
-2 -3 -24 3.7319 1.6224
-2 -3 -23 1.4375 -3.4725
-2 -3 -22 2.6887 0.0159
-2 -3 -21 0.8805 -0.3519
-2 -3 -20 2.3297 1.1729
-2 -3 -19 -0.3569 3.0764
-2 -3 -18 1.7661 5.4985
-2 -3 -17 -1.7687 2.3302
-2 -3 -16 -0.3799 7.4434
-2 -3 -15 -3.0584 0.9726
-2 -3 -14 -3.8953 4.2960
-2 -3 -13 -3.5358 2.0936
-2 -3 -12 -7.7259 -0.2274
-2 -3 -11 -1.7273 0.2925
-2 -3 -10 -10.2743 -4.3218
-2 -3 -9 3.1143 -7.0793
-2 -3 -8 -9.6513 -9.3882
-2 -3 -7 9.9551 -12.4838
-2 -3 -6 -6.2443 -12.0245
-2 -3 -5 15.9290 -11.2042
-2 -3 -4 -2.8299 -7.5481
-2 -3 -3 16.5515 -8.6652
-2 -3 -2 -1.1363 -0.3147
-2 -3 -1 8.7328 -9.1589
-2 -2 -28 0.7474 0.8958
-2 -2 -27 -0.8456 5.2245
-2 -2 -26 2.3389 0.9946
-2 -2 -25 -0.8376 4.9760
-2 -2 -24 4.2542 0.8378
-2 -2 -23 -1.1535 3.0480
-2 -2 -22 2.6117 -0.3744
-2 -2 -21 -0.4186 1.0069
-2 -2 -20 -2.4841 -2.8946
-2 -2 -19 -0.7849 -0.7569
-2 -2 -18 -5.2283 -6.1764
-2 -2 -17 -2.3429 -2.9726
-2 -2 -16 -5.3143 -10.0788
-2 -2 -15 -1.9323 -4.2671
-2 -2 -14 -8.0501 -13.8463
-2 -2 -13 0.5807 -2.7458
-2 -2 -12 -10.5450 -14.5547
-2 -2 -11 2.3682 0.9404
-2 -2 -10 -4.9791 -9.8523
-2 -2 -9 3.0493 5.3010
-2 -2 -8 5.0113 -1.2600
-2 -2 -7 3.0541 8.6766
-2 -2 -6 9.8791 7.1627
-2 -2 -5 0.8953 7.8128
-2 -2 -4 11.1566 11.3483
-2 -2 -3 -2.0206 1.7217
-2 -2 -2 15.3094 8.5246
-2 -2 -1 -1.1694 -4.5274
-2 -1 -28 -2.8957 -0.4545
-2 -1 -27 -0.7969 1.7239
-2 -1 -26 -4.1006 -0.0616
-2 -1 -25 -0.4429 1.3904
-2 -1 -24 -2.7390 -1.5548
-2 -1 -23 0.4651 2.1874
-2 -1 -22 -0.2101 -2.0361
-2 -1 -21 2.4790 0.1189
-2 -1 -20 1.7369 -1.0739
-2 -1 -19 5.0028 -4.0751
-2 -1 -18 4.1927 -0.7332
-2 -1 -17 7.5942 -6.6237
-2 -1 -16 6.3488 -0.8087
-2 -1 -15 10.6558 -10.0200
-2 -1 -14 3.5238 0.2469
-2 -1 -13 13.0008 -15.7713
-2 -1 -12 -5.7477 1.6729
-2 -1 -11 11.8914 -15.9548
-2 -1 -10 -17.1431 2.0487
-2 -1 -9 7.1191 -6.4486
-2 -1 -8 -25.7699 1.4808
-2 -1 -7 1.6634 4.5391
-2 -1 -6 -28.0707 0.1934
-2 -1 -5 -1.8849 11.8739
-2 -1 -4 -22.4565 -0.9776
-2 -1 -3 -2.5743 20.1165
-2 -1 -2 -13.3834 0.3198
-2 -1 -1 -0.5538 28.6709
-1 -17 -2 -1.2601 0.1288
-1 -17 -1 -1.7884 1.8177
-1 -16 -11 0.2371 -2.5428
-1 -16 -10 -1.8717 -2.9375
-1 -16 -9 2.7077 -3.1876
-1 -16 -8 1.5280 -3.5027
-1 -16 -7 1.7286 -1.4655
-1 -16 -6 3.2380 -3.1499
-1 -16 -5 -1.0382 0.1107
-1 -16 -4 0.1298 -2.0551
-1 -16 -3 -1.9147 -0.7392
-1 -16 -2 -3.4237 -0.3327
-1 -16 -1 -1.3701 -1.5292
-1 -15 -15 0.7260 1.6098
-1 -15 -14 1.2173 -2.0715
-1 -15 -13 0.1440 1.3148
-1 -15 -12 1.3353 -0.7783
-1 -15 -11 0.3897 -0.3738
-1 -15 -10 2.2680 2.8014
-1 -15 -9 -0.2092 -1.2619
-1 -15 -8 1.9224 3.6290
-1 -15 -7 -1.0586 -1.1234
-1 -15 -6 0.6699 -0.0905
-1 -15 -5 -0.8484 -2.4530
-1 -15 -4 0.8552 -3.2872
-1 -15 -3 -0.6796 -4.9347
-1 -15 -2 1.7561 -2.3149
-1 -15 -1 -1.4240 -4.6928
-1 -14 -17 -0.7011 0.1039
-1 -14 -16 0.8423 0.7266
-1 -14 -15 -0.4369 0.5040
-1 -14 -14 -0.5986 -0.0209
-1 -14 -13 0.8541 0.5264
-1 -14 -12 -0.4874 -0.0567
-1 -14 -11 0.9609 0.8366
-1 -14 -10 1.3703 -0.9365
-1 -14 -9 -0.0182 1.0060
-1 -14 -8 2.9858 -2.4553
-1 -14 -7 1.0030 0.7519
-1 -14 -6 3.5514 -2.2056
-1 -14 -5 3.4981 0.8405
-1 -14 -4 3.8401 -0.4082
-1 -14 -3 3.0613 1.2941
-1 -14 -2 3.5900 0.3075
-1 -14 -1 -0.1082 1.0388
-1 -13 -19 0.4025 2.0533
-1 -13 -18 1.7057 2.3757
-1 -13 -17 0.9162 1.2662
-1 -13 -16 0.3989 -0.4350
-1 -13 -15 0.7797 1.0286
-1 -13 -14 -0.5417 -1.1769
-1 -13 -13 -0.0038 1.4152
-1 -13 -12 -0.3086 0.4168
-1 -13 -11 -0.1499 1.7491
-1 -13 -10 0.4924 1.0921
-1 -13 -9 1.1905 1.3532
-1 -13 -8 0.6741 0.5805
-1 -13 -7 2.0356 0.2788
-1 -13 -6 0.0983 1.3901
-1 -13 -5 0.4760 -0.8115
-1 -13 -4 -0.2490 2.7267
-1 -13 -3 -1.8279 -1.3202
-1 -13 -2 0.0940 1.8653
-1 -13 -1 -2.7039 -0.9973
-1 -12 -21 -4.6963 2.0437
-1 -12 -20 -1.7941 1.4006
-1 -12 -19 -4.3270 3.0082
-1 -12 -18 -0.2605 1.8567
-1 -12 -17 -1.2778 1.4543
-1 -12 -16 -0.3368 1.1983
-1 -12 -15 1.7823 -0.8674
-1 -12 -14 -2.0248 0.1124
-1 -12 -13 2.6816 -1.1536
-1 -12 -12 -2.4708 -0.9167
-1 -12 -11 2.6695 1.3105
-1 -12 -10 -0.3043 -0.9593
-1 -12 -9 3.1451 3.9163
-1 -12 -8 2.3694 0.0375
-1 -12 -7 2.3467 4.1754
-1 -12 -6 3.4698 0.2041
-1 -12 -5 -1.1141 2.9810
-1 -12 -4 3.5806 -1.3783
-1 -12 -3 -4.7903 2.3041
-1 -12 -2 3.7012 -3.2081
-1 -12 -1 -6.0415 1.9030
-1 -11 -22 1.2259 -2.1088
-1 -11 -21 -0.9674 0.5537
-1 -11 -20 -0.6597 -2.0429
-1 -11 -19 -1.2202 1.5175
-1 -11 -18 -0.1901 -0.0016
-1 -11 -17 -0.4106 0.8193
-1 -11 -16 1.9741 2.8244
-1 -11 -15 0.0077 -1.5679
-1 -11 -14 3.2629 5.0398
-1 -11 -13 0.0062 -3.0110
-1 -11 -12 0.9426 5.8986
-1 -11 -11 0.3832 -1.5850
-1 -11 -10 -4.1772 5.1118
-1 -11 -9 0.8267 0.6387
-1 -11 -8 -7.8426 2.2263
-1 -11 -7 1.1681 0.7062
-1 -11 -6 -7.9185 -2.8031
-1 -11 -5 2.0941 -0.4363
-1 -11 -4 -6.2643 -8.3918
-1 -11 -3 3.5382 0.3251
-1 -11 -2 -4.3904 -12.2414
-1 -11 -1 4.6411 3.0857
-1 -10 -24 -1.1210 -0.5850
-1 -10 -23 -3.6133 4.7272
-1 -10 -22 -4.0407 -1.1898
-1 -10 -21 -2.0049 3.2561
-1 -10 -20 -5.3863 -1.1006
-1 -10 -19 -1.8183 2.5221
-1 -10 -18 -3.6650 -0.2930
-1 -10 -17 -3.2823 2.8101
-1 -10 -16 0.2697 -0.2219
-1 -10 -15 -5.5105 3.8955
-1 -10 -14 3.7872 -1.3953
-1 -10 -13 -6.6494 3.7130
-1 -10 -12 4.9653 -2.2996
-1 -10 -11 -4.5960 0.3490
-1 -10 -10 4.7689 -1.7982
-1 -10 -9 0.6796 -4.1744
-1 -10 -8 5.4341 -0.2205
-1 -10 -7 6.7113 -6.4931
-1 -10 -6 6.7477 1.9397
-1 -10 -5 11.2990 -6.5469
-1 -10 -4 6.0017 4.2882
-1 -10 -3 14.3468 -5.5575
-1 -10 -2 1.9199 6.1928
-1 -10 -1 16.4455 -3.0791
-1 -9 -25 1.1510 -1.5430
-1 -9 -24 -3.7299 -6.4088
-1 -9 -23 1.8139 -4.0682
-1 -9 -22 -3.8664 -4.1232
-1 -9 -21 1.8160 -6.2639
-1 -9 -20 -3.2668 -1.3723
-1 -9 -19 1.3621 -5.6112
-1 -9 -18 -2.2128 -0.5456
-1 -9 -17 1.1772 -1.7245
-1 -9 -16 -2.2444 -2.2084
-1 -9 -15 1.8528 3.2741
-1 -9 -14 -3.5315 -4.4930
-1 -9 -13 2.7500 7.0092
-1 -9 -12 -3.7300 -3.9471
-1 -9 -11 2.9194 8.8594
-1 -9 -10 -2.1245 0.5645
-1 -9 -9 2.4995 9.5891
-1 -9 -8 -0.7122 5.7653
-1 -9 -7 1.6999 9.7227
-1 -9 -6 0.0403 8.2478
-1 -9 -5 -0.1793 8.9026
-1 -9 -4 1.1225 8.9847
-1 -9 -3 -3.3070 6.3984
-1 -9 -2 1.4806 10.6699
-1 -9 -1 -6.1107 2.0211
-1 -8 -26 1.7450 -0.5132
-1 -8 -25 2.4852 0.4386
-1 -8 -24 2.1294 0.1920
-1 -8 -23 1.7232 -1.1108
-1 -8 -22 3.0812 0.7502
-1 -8 -21 -0.4978 -1.7499
-1 -8 -20 3.1210 1.0621
-1 -8 -19 -2.2497 -1.0612
-1 -8 -18 0.8737 1.1714
-1 -8 -17 -1.7355 -0.7447
-1 -8 -16 -3.0179 1.4294
-1 -8 -15 1.1611 -2.1820
-1 -8 -14 -6.5729 1.6429
-1 -8 -13 3.5486 -3.6826
-1 -8 -12 -8.2478 1.3439
-1 -8 -11 2.5152 -3.3294
-1 -8 -10 -7.6516 1.4776
-1 -8 -9 -0.4403 -2.4376
-1 -8 -8 -5.5949 3.2418
-1 -8 -7 -1.5082 -2.6425
-1 -8 -6 -4.0591 5.0411
-1 -8 -5 -0.7165 -2.9709
-1 -8 -4 -4.3863 3.8785
-1 -8 -3 -1.5669 -2.5464
-1 -8 -2 -4.8689 0.1030
-1 -8 -1 -4.4640 -1.8643
-1 -7 -26 -1.9339 -0.4882
-1 -7 -25 1.7955 0.9565
-1 -7 -24 -0.5608 -0.3107
-1 -7 -23 1.1138 0.5104
-1 -7 -22 0.4077 -0.9365
-1 -7 -21 0.3442 -0.3999
-1 -7 -20 0.1630 -2.0365
-1 -7 -19 0.0711 -2.5583
-1 -7 -18 -0.3262 -2.4019
-1 -7 -17 -0.4245 -5.1500
-1 -7 -16 0.3554 -0.2024
-1 -7 -15 -1.2375 -6.6337
-1 -7 -14 1.4252 3.8857
-1 -7 -13 -0.9704 -5.9507
-1 -7 -12 0.5643 6.3440
-1 -7 -11 0.2159 -2.6270
-1 -7 -10 -2.0669 5.5600
-1 -7 -9 -0.0711 2.8347
-1 -7 -8 -3.4143 3.6983
-1 -7 -7 -2.1966 7.5358
-1 -7 -6 -1.7551 2.2880
-1 -7 -5 -3.2578 7.2148
-1 -7 -4 1.4004 -0.2618
-1 -7 -3 -1.6443 1.5960
-1 -7 -2 3.3228 -4.5811
-1 -7 -1 0.5012 -3.9058
-1 -6 -27 -0.4765 -0.1819
-1 -6 -26 -0.8396 0.9542
-1 -6 -25 -1.5315 0.4941
-1 -6 -24 0.6213 -0.0863
-1 -6 -23 -1.3961 0.7675
-1 -6 -22 2.5923 -1.2323
-1 -6 -21 -0.1254 0.1991
-1 -6 -20 5.8061 -0.9185
-1 -6 -19 1.0170 -0.8592
-1 -6 -18 8.4059 -0.6687
-1 -6 -17 -0.3996 -1.4996
-1 -6 -16 8.2500 -1.7057
-1 -6 -15 -5.2142 -1.4294
-1 -6 -14 5.1584 -1.5642
-1 -6 -13 -10.5672 -2.1037
-1 -6 -12 -0.2288 1.4978
-1 -6 -11 -12.8153 -4.8633
-1 -6 -10 -7.6331 5.0396
-1 -6 -9 -10.8301 -8.2336
-1 -6 -8 -15.4468 6.9844
-1 -6 -7 -4.8492 -9.1789
-1 -6 -6 -18.9335 8.3097
-1 -6 -5 4.8848 -6.5112
-1 -6 -4 -14.0202 9.1448
-1 -6 -3 16.1316 -1.9719
-1 -6 -2 -3.6430 8.3087
-1 -6 -1 23.7222 1.4300
-1 -5 -28 -0.9947 0.3560
-1 -5 -27 0.1211 -2.3668
-1 -5 -26 -0.8201 -1.9174
-1 -5 -25 1.8762 0.0290
-1 -5 -24 -0.7571 -2.5602
-1 -5 -23 4.2222 2.8105
-1 -5 -22 -0.8715 -0.9204
-1 -5 -21 3.8863 6.4245
-1 -5 -20 -0.6244 0.7624
-1 -5 -19 2.3481 9.0769
-1 -5 -18 -0.0677 -0.7155
-1 -5 -17 2.8959 8.5236
-1 -5 -16 -0.2355 -6.4055
-1 -5 -15 3.0259 4.9554
-1 -5 -14 -0.6280 -13.7611
-1 -5 -13 -1.3615 -0.1502
-1 -5 -12 1.0192 -19.0966
-1 -5 -11 -7.7992 -5.9000
-1 -5 -10 5.1093 -19.9010
-1 -5 -9 -12.1981 -11.6257
-1 -5 -8 9.5312 -13.7404
-1 -5 -7 -15.9114 -15.3560
-1 -5 -6 12.3566 1.1163
-1 -5 -5 -19.8461 -13.9379
-1 -5 -4 12.0134 21.3258
-1 -5 -3 -20.2774 -7.1686
-1 -5 -2 7.1061 38.0652
-1 -5 -1 -17.3003 0.0867
-1 -4 -28 3.9474 -0.2206
-1 -4 -27 0.6647 -0.1408
-1 -4 -26 2.3169 0.7695
-1 -4 -25 2.1096 0.8242
-1 -4 -24 -0.5838 3.2688
-1 -4 -23 0.9666 -0.5686
-1 -4 -22 -3.5880 3.6412
-1 -4 -21 -0.8742 -2.7484
-1 -4 -20 -5.1328 1.5753
-1 -4 -19 0.0484 -3.8148
-1 -4 -18 -4.4595 1.7799
-1 -4 -17 5.2010 -5.3365
-1 -4 -16 -2.7196 4.2567
-1 -4 -15 12.3621 -8.1421
-1 -4 -14 -0.7295 2.9583
-1 -4 -13 18.0750 -8.2864
-1 -4 -12 1.5852 -2.3882
-1 -4 -11 20.6920 -3.1937
-1 -4 -10 3.1019 -5.6500
-1 -4 -9 18.7171 3.8754
-1 -4 -8 2.4520 -7.0092
-1 -4 -7 9.2235 9.9564
-1 -4 -6 0.0386 -12.0848
-1 -4 -5 -7.4211 14.8393
-1 -4 -4 -2.4656 -19.1841
-1 -4 -3 -24.1745 15.2185
-1 -4 -2 -2.5225 -22.0202
-1 -4 -1 -33.0569 6.9054
-1 -3 -28 0.7259 1.0657
-1 -3 -27 0.6175 4.6378
-1 -3 -26 -1.1409 2.2548
-1 -3 -25 -0.1200 2.0543
-1 -3 -24 0.0086 1.9880
-1 -3 -23 -0.3512 -0.6426
-1 -3 -22 3.5773 1.1340
-1 -3 -21 1.4717 -1.2911
-1 -3 -20 5.4845 0.9679
-1 -3 -19 2.2448 -0.0192
-1 -3 -18 6.1679 2.6205
-1 -3 -17 -1.3523 0.4118
-1 -3 -16 9.4148 6.0939
-1 -3 -15 -5.6508 -1.0194
-1 -3 -14 12.2241 9.3646
-1 -3 -13 -6.5086 -1.5130
-1 -3 -12 8.1391 10.7913
-1 -3 -11 -7.2539 -0.0089
-1 -3 -10 -0.0401 10.9471
-1 -3 -9 -10.1680 0.6729
-1 -3 -8 -4.6660 10.3614
-1 -3 -7 -8.8870 -0.5477
-1 -3 -6 -6.3990 9.1027
-1 -3 -5 0.6045 -1.4791
-1 -3 -4 -9.0079 9.1394
-1 -3 -3 11.5740 -0.4801
-1 -3 -2 -8.6058 11.9325
-1 -3 -1 16.8929 2.5228
-1 -2 -29 -0.8859 0.4940
-1 -2 -28 -5.6554 1.0895
-1 -2 -27 -0.7007 -0.1349
-1 -2 -26 -3.6915 1.1779
-1 -2 -25 -0.1681 0.3641
-1 -2 -24 -1.4760 1.5543
-1 -2 -23 -1.0066 3.2224
-1 -2 -22 -0.5307 2.5305
-1 -2 -21 -2.1768 4.9760
-1 -2 -20 -0.9631 3.8311
-1 -2 -19 -1.7430 3.1424
-1 -2 -18 -1.0609 2.5100
-1 -2 -17 -0.7680 2.1601
-1 -2 -16 0.9098 -2.2465
-1 -2 -15 -0.7905 4.1376
-1 -2 -14 2.1798 -7.3648
-1 -2 -13 -0.8137 2.6093
-1 -2 -12 -1.9686 -11.9522
-1 -2 -11 -0.5551 -3.9423
-1 -2 -10 -11.1404 -17.3267
-1 -2 -9 -2.7798 -5.8273
-1 -2 -8 -21.2021 -20.0508
-1 -2 -7 -10.6957 0.5024
-1 -2 -6 -28.8725 -14.9618
-1 -2 -5 -25.7032 5.1754
-1 -2 -4 -30.2969 -4.7909
-1 -2 -3 -45.1125 2.5429
-1 -2 -2 -21.8714 2.8982
-1 -2 -1 -59.7325 -1.4609
-1 -1 -29 -1.3910 -4.4595
-1 -1 -28 0.4544 0.7030
-1 -1 -27 -0.9939 -3.1600
-1 -1 -26 -0.4943 2.2101
-1 -1 -25 -1.2778 -2.8668
-1 -1 -24 -2.0841 1.8503
-1 -1 -23 -1.4758 -3.4380
-1 -1 -22 -3.5378 -0.3669
-1 -1 -21 -1.9788 -2.8599
-1 -1 -20 -1.3038 -1.1642
-1 -1 -19 -2.2720 -1.4073
-1 -1 -18 3.5451 0.3732
-1 -1 -17 -0.7809 0.2655
-1 -1 -16 5.9431 1.7061
-1 -1 -15 2.3767 0.9071
-1 -1 -14 7.5237 2.0035
-1 -1 -13 6.1520 -4.1056
-1 -1 -12 12.3612 2.3533
-1 -1 -11 10.4471 -18.5802
-1 -1 -10 13.7000 1.5377
-1 -1 -9 13.7055 -40.4051
-1 -1 -8 3.4145 -3.5644
-1 -1 -7 12.7673 -62.6522
-1 -1 -6 -10.2139 -15.1572
-1 -1 -5 8.3464 -74.2336
-1 -1 -4 -13.2244 -32.9297
-1 -1 -3 4.9597 -62.8987
0 0 4 127.0943 2.1805
0 0 6 50.6485 -0.5237
0 0 8 -1.7242 -0.2839
0 0 10 -19.3615 0.5899
0 0 12 -19.5743 -0.0547
0 0 14 -17.4791 -0.4147
0 0 16 -11.7114 0.1105
0 0 18 -1.9465 0.1441
0 0 20 3.3610 -0.1039
0 0 22 1.6239 0.0635
0 0 24 -0.3924 0.0752
0 0 26 0.2214 -0.1016
0 0 28 0.1230 0.0178
0 1 4 0.4385 -42.1198
0 1 5 -0.1907 67.5380
0 1 6 0.0620 -41.7366
0 1 7 0.6428 14.4956
0 1 8 0.2129 -29.9656
0 1 9 -0.3355 -11.0238
0 1 10 -0.0648 -17.4492
0 1 11 -0.2779 -14.2996
0 1 12 -0.3152 -9.9390
0 1 13 0.3651 -12.6325
0 1 14 0.2209 -5.2326
0 1 15 0.0583 -10.4972
0 1 16 0.2217 -1.1345
0 1 17 -0.1926 -4.3167
0 1 18 -0.3256 0.5697
0 1 19 0.1490 1.7277
0 1 20 -0.0213 -0.6097
0 1 21 0.0331 1.9308
0 1 22 0.2645 -1.6162
0 1 23 -0.3120 -0.0380
0 1 24 -0.2021 -0.5213
0 1 25 -0.0996 0.6883
0 1 26 0.0460 1.5033
0 1 27 0.1197 1.4839
0 1 28 0.5217 2.9597
0 1 29 0.1683 -0.4345
0 2 2 -57.9732 -1.0354
0 2 3 39.1064 0.6428
0 2 4 -38.2348 -0.2232
0 2 5 46.4080 0.0698
0 2 6 -13.2737 0.5814
0 2 7 36.1045 -0.1351
0 2 8 2.6680 -0.0099
0 2 9 19.5272 0.0221
0 2 10 4.7928 -0.2739
0 2 11 8.7760 -0.2424
0 2 12 2.6829 0.2453
0 2 13 4.5003 -0.0593
0 2 14 3.0662 0.1059
0 2 15 1.6411 0.3248
0 2 16 2.6046 -0.2740
0 2 17 0.1733 -0.0828
0 2 18 0.2395 0.1043
0 2 19 1.7557 -0.2445
0 2 20 0.2328 0.2581
0 2 21 3.3292 0.2661
0 2 22 1.7976 -0.2613
0 2 23 2.0119 0.1087
0 2 24 0.3123 -0.3010
0 2 25 -0.1372 -0.2688
0 2 26 -2.4238 0.1047
0 2 27 -0.9698 0.0455
0 2 28 -1.3354 0.0971
0 2 29 -1.4102 -0.4287
0 3 1 0.2911 8.7193
0 3 2 -0.6865 4.9289
0 3 3 0.2283 5.4612
0 3 4 0.1108 7.5699
0 3 5 -0.3714 3.7148
0 3 6 0.5836 4.1363
0 3 7 -0.1841 3.9133
0 3 8 -0.0704 -3.8641
0 3 9 0.2013 2.0026
0 3 10 -0.1049 -8.2053
0 3 11 -0.1475 -0.3875
0 3 12 0.2834 -5.8070
0 3 13 -0.2348 0.9341
0 3 14 -0.1112 -1.8607
0 3 15 0.2652 3.6919
0 3 16 -0.2465 0.9391
0 3 17 0.1437 3.8125
0 3 18 0.2426 4.4304
0 3 19 -0.3293 2.9005
0 3 20 0.0365 6.8045
0 3 21 -0.0384 2.9175
0 3 22 -0.3729 4.7412
0 3 23 0.3082 1.3501
0 3 24 0.0051 1.3714
0 3 25 -0.0443 -2.1824
0 3 26 0.2205 1.4059
0 3 27 -0.2245 -3.1048
0 3 28 0.2661 2.8229
0 3 29 0.0114 -0.0437
0 4 0 -12.8572 -0.0450
0 4 1 10.8531 -0.5216
0 4 2 -10.8216 0.4981
0 4 3 27.6170 -0.0861
0 4 4 -7.1364 0.0437
0 4 5 34.2352 0.6861
0 4 6 -5.6684 -0.3511
0 4 7 33.9805 0.0809
0 4 8 -5.1277 0.0371
0 4 9 28.3053 -0.5036
0 4 10 -4.2534 0.1140
0 4 11 17.1957 0.1000
0 4 12 -5.2663 -0.2299
0 4 13 5.6302 0.2488
0 4 14 -8.0585 -0.0083
0 4 15 -1.5965 -0.2789
0 4 16 -8.5483 0.2848
0 4 17 -5.9928 -0.0368
0 4 18 -5.3664 -0.0723
0 4 19 -8.7195 0.2959
0 4 20 -1.4245 -0.2168
0 4 21 -6.9691 -0.1683
0 4 22 1.6356 0.1482
0 4 23 -2.3081 -0.2687
0 4 24 4.2817 0.0604
0 4 25 -1.3318 0.1633
0 4 26 5.3279 -0.3510
0 4 27 -4.5331 0.1254
0 4 28 3.2425 -0.2886
0 5 1 -0.2747 18.0636
0 5 2 0.2277 25.4685
0 5 3 -0.2682 13.3530
0 5 4 -0.2370 39.8691
0 5 5 0.3320 4.4293
0 5 6 -0.2434 41.6122
0 5 7 0.2098 -4.5464
0 5 8 0.3955 34.6121
0 5 9 -0.2752 -9.3280
0 5 10 0.2143 21.4524
0 5 11 -0.0603 -10.3372
0 5 12 -0.2928 6.7050
0 5 13 0.2085 -10.2717
0 5 14 0.0408 -3.1263
0 5 15 -0.0851 -9.0993
0 5 16 0.2304 -6.8465
0 5 17 -0.1562 -5.3263
0 5 18 -0.2161 -7.7054
0 5 19 0.0965 0.0081
0 5 20 -0.1435 -6.2056
0 5 21 -0.0378 4.1108
0 5 22 0.2235 -2.2558
0 5 23 -0.1742 5.7141
0 5 24 -0.0318 -0.2856
0 5 25 0.2197 5.2920
0 5 26 -0.1588 -3.2516
0 5 27 0.5008 3.4280
0 5 28 0.2677 -6.6637
0 6 0 -31.2662 0.0014
0 6 1 -7.8195 0.0921
0 6 2 -27.5801 -0.1083
0 6 3 -19.7532 0.1774
0 6 4 -16.1739 0.1552
0 6 5 -24.5538 -0.1584
0 6 6 -1.6352 0.1957
0 6 7 -23.3688 0.0002
0 6 8 9.3659 -0.2025
0 6 9 -17.2007 0.2072
0 6 10 13.2008 -0.2244
0 6 11 -7.3825 -0.0818
0 6 12 11.3601 0.1439
0 6 13 1.6780 -0.0901
0 6 14 7.1659 0.1198
0 6 15 6.1617 0.1836
0 6 16 2.6896 -0.0982
0 6 17 6.7345 -0.0241
0 6 18 -1.0725 -0.0040
0 6 19 5.3955 -0.2051
0 6 20 -3.3141 -0.0010
0 6 21 2.8182 0.0947
0 6 22 -3.6107 -0.2038
0 6 23 0.8401 0.0892
0 6 24 -2.3744 -0.0539
0 6 25 1.9275 -0.1857
0 6 26 -0.5913 0.2663
0 6 27 4.7029 0.1250
0 7 1 -0.0273 -15.0243
0 7 2 -0.2223 -5.2481
0 7 3 -0.0551 -10.8034
0 7 4 0.0196 -7.9816
0 7 5 0.0102 -2.1613
0 7 6 0.1535 -8.9241
0 7 7 0.1499 7.3061
0 7 8 -0.0872 -8.8489
0 7 9 0.1123 12.5690
0 7 10 -0.0668 -7.0897
0 7 11 -0.0878 11.7812
0 7 12 0.0873 -3.2881
0 7 13 -0.0865 7.0023
0 7 14 -0.0574 1.1597
0 7 15 0.0392 1.6164
0 7 16 -0.0572 4.3113
0 7 17 -0.0340 -1.6722
0 7 18 0.1457 5.0760
0 7 19 -0.0708 -2.1848
0 7 20 0.0043 3.7140
0 7 21 0.1177 -1.4362
0 7 22 -0.1155 1.9951
0 7 23 0.1350 -0.9894
0 7 24 0.2251 1.8157
0 7 25 -0.0274 -0.7360
0 7 26 0.2880 2.8602
0 7 27 0.1231 -0.0104
0 8 0 -5.4514 -0.0058
0 8 1 1.9984 -0.1075
0 8 2 -5.4619 -0.0482
0 8 3 4.4301 0.0248
0 8 4 -6.6764 0.0350
0 8 5 5.1211 0.1342
0 8 6 -9.0872 0.1109
0 8 7 5.5218 -0.0851
0 8 8 -10.2175 0.0072
0 8 9 6.5200 -0.1323
0 8 10 -8.4834 -0.1170
0 8 11 6.8039 0.1031
0 8 12 -4.8839 -0.0221
0 8 13 4.3994 0.0720
0 8 14 -0.7987 0.0994
0 8 15 -0.2532 -0.0618
0 8 16 2.3794 -0.0224
0 8 17 -3.7713 0.0804
0 8 18 2.9395 -0.1176
0 8 19 -3.5286 0.0649
0 8 20 1.3853 0.0524
0 8 21 -1.0979 -0.1395
0 8 22 0.6622 0.1011
0 8 23 -0.1153 0.1281
0 8 24 1.8085 -0.1373
0 8 25 -1.3815 0.5337
0 8 26 2.6149 -0.1575
0 9 1 -0.0132 -13.9132
0 9 2 -0.0181 4.8122
0 9 3 0.0399 -12.9815
0 9 4 -0.1124 8.1701
0 9 5 0.0218 -11.2840
0 9 6 0.0538 9.8698
0 9 7 0.0179 -8.1639
0 9 8 0.1318 10.3412
0 9 9 0.0773 -3.6295
0 9 10 -0.0996 9.8110
0 9 11 0.0408 0.0523
0 9 12 -0.1449 7.6305
0 9 13 -0.0723 1.9140
0 9 14 0.0514 3.2300
0 9 15 -0.0151 3.4585
0 9 16 -0.0089 -1.6562
0 9 17 0.1077 4.4355
0 9 18 -0.0957 -3.4088
0 9 19 -0.0166 2.9518
0 9 20 0.1626 -1.0585
0 9 21 -0.1428 0.1790
0 9 22 0.2024 1.6056
0 9 23 0.1617 -0.7541
0 9 24 -0.1720 0.9240
0 9 25 0.6073 0.1600
0 10 0 11.3818 -0.0372
0 10 1 -2.9854 0.0410
0 10 2 10.7028 0.0117
0 10 3 -8.8990 -0.0277
0 10 4 8.2456 0.0702
0 10 5 -13.7060 -0.0037
0 10 6 4.9417 0.0116
0 10 7 -15.3432 0.0421
0 10 8 0.8587 -0.0230
0 10 9 -13.2163 -0.0684
0 10 10 -2.5891 0.0318
0 10 11 -9.2467 -0.1007
0 10 12 -3.5896 0.0240
0 10 13 -5.3473 0.0656
0 10 14 -3.1893 -0.0164
0 10 15 -1.5787 0.0699
0 10 16 -3.1030 0.0223
0 10 17 1.5310 -0.0662
0 10 18 -2.3246 -0.0253
0 10 19 1.9740 0.0617
0 10 20 0.1696 -0.1729
0 10 21 -0.0694 0.2269
0 10 22 2.6483 -0.0020
0 10 23 -1.1867 0.0978
0 10 24 3.3500 0.5525
0 11 1 -0.0119 4.8728
0 11 2 -0.0161 -5.7603
0 11 3 -0.0037 3.1543
0 11 4 0.0062 -11.0725
0 11 5 0.0418 1.5420
0 11 6 0.0262 -13.5508
0 11 7 0.0815 0.7154
0 11 8 0.0541 -11.8073
0 11 9 0.0118 -0.6402
0 11 10 0.0246 -7.5236
0 11 11 -0.0488 -2.2359
0 11 12 -0.0724 -4.0392
0 11 13 0.0048 -2.5245
0 11 14 -0.0827 -2.1748
0 11 15 0.0652 -1.2238
0 11 16 -0.0292 -0.3469
0 11 17 0.1373 0.7883
0 11 18 -0.0831 1.3500
0 11 19 0.2638 2.4286
0 11 20 -0.0592 1.3950
0 11 21 0.1355 2.8796
0 11 22 0.2129 0.4630
0 12 0 -0.3434 -0.0290
0 12 1 1.3549 0.0205
0 12 2 -0.1813 0.0315
0 12 3 4.1796 0.0045
0 12 4 -0.2875 0.0769
0 12 5 5.1160 -0.0040
0 12 6 -1.4804 0.0437
0 12 7 4.1766 0.0139
0 12 8 -1.8826 -0.0249
0 12 9 2.2778 -0.0105
0 12 10 -0.0909 -0.0249
0 12 11 0.5964 -0.0499
0 12 12 2.0815 0.0137
0 12 13 -0.5032 0.0062
0 12 14 1.9213 -0.0117
0 12 15 -1.6699 0.0355
0 12 16 -0.7632 0.0279
0 12 17 -2.6219 -0.1236
0 12 18 -3.3693 0.2296
0 12 19 -2.1834 -0.1561
0 12 20 -3.3164 0.1736
0 12 21 -1.0565 0.2741
0 13 1 -0.0231 -0.4679
0 13 2 0.0091 -0.6602
0 13 3 -0.0710 -1.0962
0 13 4 0.0842 -1.6398
0 13 5 0.0036 -1.6121
0 13 6 0.0662 -2.4521
0 13 7 0.1188 -0.6459
0 13 8 -0.0033 -2.3939
0 13 9 0.0402 1.6182
0 13 10 0.0025 -1.9646
0 13 11 -0.0963 3.2758
0 13 12 -0.0255 -1.9339
0 13 13 0.0234 2.9444
0 13 14 -0.1298 -2.5958
0 13 15 0.2063 1.0929
0 13 16 -0.0640 -3.2376
0 13 17 0.0783 -0.7909
0 13 18 0.1018 -2.4387
0 13 19 0.0009 -1.4019
0 14 0 2.5487 0.0410
0 14 1 0.6970 0.0065
0 14 2 2.4953 -0.0183
0 14 3 1.5633 0.0810
0 14 4 1.9908 -0.0386
0 14 5 1.2292 0.0853
0 14 6 -0.8727 0.0965
0 14 7 0.7659 -0.0505
0 14 8 -4.7379 0.0938
0 14 9 1.7580 -0.0947
0 14 10 -6.2458 -0.0920
0 14 11 3.1647 0.0097
0 14 12 -4.5798 -0.0705
0 14 13 2.5858 0.0167
0 14 14 -2.1176 0.1299
0 14 15 0.3397 -0.0315
0 14 16 -0.9800 0.0435
0 14 17 -1.3990 0.0419
0 15 1 -0.0698 1.5381
0 15 2 0.0150 -0.1479
0 15 3 0.0640 1.1961
0 15 4 0.0128 -2.0974
0 15 5 0.0035 -0.2354
0 15 6 0.0794 -4.2110
0 15 7 -0.1213 -2.4499
0 15 8 0.0951 -2.2844
0 15 9 -0.0439 -3.6091
0 15 10 -0.0468 3.0696
0 15 11 -0.0147 -3.4444
0 15 12 -0.1133 5.3158
0 15 13 -0.1218 -2.9236
0 15 14 -0.0674 1.3194
0 15 15 0.1429 -2.2614
0 16 0 -0.0138 -0.0830
0 16 1 -0.1330 0.0086
0 16 2 0.3275 0.0248
0 16 3 0.2912 0.0257
0 16 4 0.6710 0.0297
0 16 5 2.6892 0.0683
0 16 6 0.1517 -0.1528
0 16 7 3.3809 0.0150
0 16 8 -1.7694 -0.0789
0 16 9 -0.3923 -0.1828
0 16 10 -2.4904 0.1387
0 16 11 -4.7595 -0.1556
0 16 12 0.1514 0.0178
0 17 1 0.0470 -1.7990
0 17 2 0.1449 -1.3535
0 17 3 -0.0714 -0.6428
0 17 4 0.0486 -1.3759
0 17 5 0.0915 0.7497
0 17 6 -0.1312 -0.2730
0 17 7 0.0676 -0.2275
1 0 3 -0.0179 12.3143
1 0 4 89.8192 0.3955
1 0 5 -0.9063 15.1400
1 0 6 89.3485 0.9458
1 0 7 -0.2858 4.6330
1 0 8 66.3936 0.0426
1 0 9 0.0087 -11.9975
1 0 10 37.8307 -0.3405
1 0 11 -0.0474 -18.9021
1 0 12 14.9708 -0.0248
1 0 13 0.3402 -15.0584
1 0 14 2.7820 0.0382
1 0 15 0.3315 -10.8476
1 0 16 -0.2755 -0.0474
1 0 17 -0.2465 -8.2079
1 0 18 0.7781 0.0578
1 0 19 -0.2692 -3.1610
1 0 20 3.1645 0.0590
1 0 21 0.0800 1.7062
1 0 22 5.1790 -0.0718
1 0 23 -0.0470 2.4197
1 0 24 4.3915 -0.0296
1 0 25 -0.1732 1.0712
1 0 26 2.1670 0.0709
1 0 27 0.1717 -0.0421
1 0 28 2.2589 0.0363
1 0 29 0.4890 -1.3869
1 1 3 4.9597 62.8987
1 1 4 -13.2244 32.9297
1 1 5 8.3464 74.2336
1 1 6 -10.2139 15.1572
1 1 7 12.7673 62.6522
1 1 8 3.4145 3.5644
1 1 9 13.7055 40.4051
1 1 10 13.7000 -1.5377
1 1 11 10.4471 18.5802
1 1 12 12.3612 -2.3533
1 1 13 6.1520 4.1056
1 1 14 7.5237 -2.0035
1 1 15 2.3767 -0.9071
1 1 16 5.9431 -1.7061
1 1 17 -0.7809 -0.2655
1 1 18 3.5451 -0.3732
1 1 19 -2.2720 1.4073
1 1 20 -1.3038 1.1642
1 1 21 -1.9788 2.8599
1 1 22 -3.5378 0.3669
1 1 23 -1.4758 3.4380
1 1 24 -2.0841 -1.8503
1 1 25 -1.2778 2.8668
1 1 26 -0.4943 -2.2101
1 1 27 -0.9939 3.1600
1 1 28 0.4544 -0.7030
1 1 29 -1.3910 4.4595
1 2 0 -5.3252 -5.3440
1 2 1 -59.7325 1.4609
1 2 2 -21.8714 -2.8982
1 2 3 -45.1125 -2.5429
1 2 4 -30.2969 4.7909
1 2 5 -25.7032 -5.1754
1 2 6 -28.8725 14.9618
1 2 7 -10.6957 -0.5024
1 2 8 -21.2021 20.0508
1 2 9 -2.7798 5.8273
1 2 10 -11.1404 17.3267
1 2 11 -0.5551 3.9423
1 2 12 -1.9686 11.9522
1 2 13 -0.8137 -2.6093
1 2 14 2.1798 7.3648
1 2 15 -0.7905 -4.1376
1 2 16 0.9098 2.2465
1 2 17 -0.7680 -2.1601
1 2 18 -1.0609 -2.5100
1 2 19 -1.7430 -3.1424
1 2 20 -0.9631 -3.8311
1 2 21 -2.1768 -4.9760
1 2 22 -0.5307 -2.5305
1 2 23 -1.0066 -3.2224
1 2 24 -1.4760 -1.5543
1 2 25 -0.1681 -0.3641
1 2 26 -3.6915 -1.1779
1 2 27 -0.7007 0.1349
1 2 28 -5.6554 -1.0895
1 2 29 -0.8859 -0.4940
1 3 0 -1.5935 -14.4756
1 3 1 16.8929 -2.5228
1 3 2 -8.6058 -11.9325
1 3 3 11.5740 0.4801
1 3 4 -9.0079 -9.1394
1 3 5 0.6045 1.4791
1 3 6 -6.3990 -9.1027
1 3 7 -8.8870 0.5477
1 3 8 -4.6660 -10.3614
1 3 9 -10.1680 -0.6729
1 3 10 -0.0401 -10.9471
1 3 11 -7.2539 0.0089
1 3 12 8.1391 -10.7913
1 3 13 -6.5086 1.5130
1 3 14 12.2241 -9.3646
1 3 15 -5.6508 1.0194
1 3 16 9.4148 -6.0939
1 3 17 -1.3523 -0.4118
1 3 18 6.1679 -2.6205
1 3 19 2.2448 0.0192
1 3 20 5.4845 -0.9679
1 3 21 1.4717 1.2911
1 3 22 3.5773 -1.1340
1 3 23 -0.3512 0.6426
1 3 24 0.0086 -1.9880
1 3 25 -0.1200 -2.0543
1 3 26 -1.1409 -2.2548
1 3 27 0.6175 -4.6378
1 3 28 0.7259 -1.0657
1 4 0 1.2009 21.5125
1 4 1 -33.0569 -6.9054
1 4 2 -2.5225 22.0202
1 4 3 -24.1745 -15.2185
1 4 4 -2.4656 19.1841
1 4 5 -7.4211 -14.8393
1 4 6 0.0386 12.0848
1 4 7 9.2235 -9.9564
1 4 8 2.4520 7.0092
1 4 9 18.7171 -3.8754
1 4 10 3.1019 5.6500
1 4 11 20.6920 3.1937
1 4 12 1.5852 2.3882
1 4 13 18.0750 8.2864
1 4 14 -0.7295 -2.9583
1 4 15 12.3621 8.1421
1 4 16 -2.7196 -4.2567
1 4 17 5.2010 5.3365
1 4 18 -4.4595 -1.7799
1 4 19 0.0484 3.8148
1 4 20 -5.1328 -1.5753
1 4 21 -0.8742 2.7484
1 4 22 -3.5880 -3.6412
1 4 23 0.9666 0.5686
1 4 24 -0.5838 -3.2688
1 4 25 2.1096 -0.8242
1 4 26 2.3169 -0.7695
1 4 27 0.6647 0.1408
1 4 28 3.9474 0.2206
1 5 0 -0.9539 -43.4840
1 5 1 -17.3003 -0.0867
1 5 2 7.1061 -38.0652
1 5 3 -20.2774 7.1686
1 5 4 12.0134 -21.3258
1 5 5 -19.8461 13.9379
1 5 6 12.3566 -1.1163
1 5 7 -15.9114 15.3560
1 5 8 9.5312 13.7404
1 5 9 -12.1981 11.6257
1 5 10 5.1093 19.9010
1 5 11 -7.7992 5.9000
1 5 12 1.0192 19.0966
1 5 13 -1.3615 0.1502
1 5 14 -0.6280 13.7611
1 5 15 3.0259 -4.9554
1 5 16 -0.2355 6.4055
1 5 17 2.8959 -8.5236
1 5 18 -0.0677 0.7155
1 5 19 2.3481 -9.0769
1 5 20 -0.6244 -0.7624
1 5 21 3.8863 -6.4245
1 5 22 -0.8715 0.9204
1 5 23 4.2222 -2.8105
1 5 24 -0.7571 2.5602
1 5 25 1.8762 -0.0290
1 5 26 -0.8201 1.9174
1 5 27 0.1211 2.3668
1 5 28 -0.9947 -0.3560
1 6 0 5.1403 -7.1529
1 6 1 23.7222 -1.4300
1 6 2 -3.6430 -8.3087
1 6 3 16.1316 1.9719
1 6 4 -14.0202 -9.1448
1 6 5 4.8848 6.5112
1 6 6 -18.9335 -8.3097
1 6 7 -4.8492 9.1789
1 6 8 -15.4468 -6.9844
1 6 9 -10.8301 8.2336
1 6 10 -7.6331 -5.0396
1 6 11 -12.8153 4.8633
1 6 12 -0.2288 -1.4978
1 6 13 -10.5672 2.1037
1 6 14 5.1584 1.5642
1 6 15 -5.2142 1.4294
1 6 16 8.2500 1.7057
1 6 17 -0.3996 1.4996
1 6 18 8.4059 0.6687
1 6 19 1.0170 0.8592
1 6 20 5.8061 0.9185
1 6 21 -0.1254 -0.1991
1 6 22 2.5923 1.2323
1 6 23 -1.3961 -0.7675
1 6 24 0.6213 0.0863
1 6 25 -1.5315 -0.4941
1 6 26 -0.8396 -0.9542
1 6 27 -0.4765 0.1819
1 7 0 2.3931 7.2955
1 7 1 0.5012 3.9058
1 7 2 3.3228 4.5811
1 7 3 -1.6443 -1.5960
1 7 4 1.4004 0.2618
1 7 5 -3.2578 -7.2148
1 7 6 -1.7551 -2.2880
1 7 7 -2.1966 -7.5358
1 7 8 -3.4143 -3.6983
1 7 9 -0.0711 -2.8347
1 7 10 -2.0669 -5.5600
1 7 11 0.2159 2.6270
1 7 12 0.5643 -6.3440
1 7 13 -0.9704 5.9507
1 7 14 1.4252 -3.8857
1 7 15 -1.2375 6.6337
1 7 16 0.3554 0.2024
1 7 17 -0.4245 5.1500
1 7 18 -0.3262 2.4019
1 7 19 0.0711 2.5583
1 7 20 0.1630 2.0365
1 7 21 0.3442 0.3999
1 7 22 0.4077 0.9365
1 7 23 1.1138 -0.5104
1 7 24 -0.5608 0.3107
1 7 25 1.7955 -0.9565
1 7 26 -1.9339 0.4882
1 8 0 -2.8211 2.1996
1 8 1 -4.4640 1.8643
1 8 2 -4.8689 -0.1030
1 8 3 -1.5669 2.5464
1 8 4 -4.3863 -3.8785
1 8 5 -0.7165 2.9709
1 8 6 -4.0591 -5.0411
1 8 7 -1.5082 2.6425
1 8 8 -5.5949 -3.2418
1 8 9 -0.4403 2.4376
1 8 10 -7.6516 -1.4776
1 8 11 2.5152 3.3294
1 8 12 -8.2478 -1.3439
1 8 13 3.5486 3.6826
1 8 14 -6.5729 -1.6429
1 8 15 1.1611 2.1820
1 8 16 -3.0179 -1.4294
1 8 17 -1.7355 0.7447
1 8 18 0.8737 -1.1714
1 8 19 -2.2497 1.0612
1 8 20 3.1210 -1.0621
1 8 21 -0.4978 1.7499
1 8 22 3.0812 -0.7502
1 8 23 1.7232 1.1108
1 8 24 2.1294 -0.1920
1 8 25 2.4852 -0.4386
1 8 26 1.7450 0.5132
1 9 0 0.1215 -12.6931
1 9 1 -6.1107 -2.0211
1 9 2 1.4806 -10.6699
1 9 3 -3.3070 -6.3984
1 9 4 1.1225 -8.9847
1 9 5 -0.1793 -8.9026
1 9 6 0.0403 -8.2478
1 9 7 1.6999 -9.7227
1 9 8 -0.7122 -5.7653
1 9 9 2.4995 -9.5891
1 9 10 -2.1245 -0.5645
1 9 11 2.9194 -8.8594
1 9 12 -3.7300 3.9471
1 9 13 2.7500 -7.0092
1 9 14 -3.5315 4.4930
1 9 15 1.8528 -3.2741
1 9 16 -2.2444 2.2084
1 9 17 1.1772 1.7245
1 9 18 -2.2128 0.5456
1 9 19 1.3621 5.6112
1 9 20 -3.2668 1.3723
1 9 21 1.8160 6.2639
1 9 22 -3.8664 4.1232
1 9 23 1.8139 4.0682
1 9 24 -3.7299 6.4088
1 9 25 1.1510 1.5430
1 10 0 -3.3501 -7.1204
1 10 1 16.4455 3.0791
1 10 2 1.9199 -6.1928
1 10 3 14.3468 5.5575
1 10 4 6.0017 -4.2882
1 10 5 11.2990 6.5469
1 10 6 6.7477 -1.9397
1 10 7 6.7113 6.4931
1 10 8 5.4341 0.2205
1 10 9 0.6796 4.1744
1 10 10 4.7689 1.7982
1 10 11 -4.5960 -0.3490
1 10 12 4.9653 2.2996
1 10 13 -6.6494 -3.7130
1 10 14 3.7872 1.3953
1 10 15 -5.5105 -3.8955
1 10 16 0.2697 0.2219
1 10 17 -3.2823 -2.8101
1 10 18 -3.6650 0.2930
1 10 19 -1.8183 -2.5221
1 10 20 -5.3863 1.1006
1 10 21 -2.0049 -3.2561
1 10 22 -4.0407 1.1898
1 10 23 -3.6133 -4.7272
1 10 24 -1.1210 0.5850
1 11 0 -1.7259 13.4339
1 11 1 4.6411 -3.0857
1 11 2 -4.3904 12.2414
1 11 3 3.5382 -0.3251
1 11 4 -6.2643 8.3918
1 11 5 2.0941 0.4363
1 11 6 -7.9185 2.8031
1 11 7 1.1681 -0.7062
1 11 8 -7.8426 -2.2263
1 11 9 0.8267 -0.6387
1 11 10 -4.1772 -5.1118
1 11 11 0.3832 1.5850
1 11 12 0.9426 -5.8986
1 11 13 0.0062 3.0110
1 11 14 3.2629 -5.0398
1 11 15 0.0077 1.5679
1 11 16 1.9741 -2.8244
1 11 17 -0.4106 -0.8193
1 11 18 -0.1901 0.0016
1 11 19 -1.2202 -1.5175
1 11 20 -0.6597 2.0429
1 11 21 -0.9674 -0.5537
1 11 22 1.2259 2.1088
1 12 0 3.0016 3.8799
1 12 1 -6.0415 -1.9030
1 12 2 3.7012 3.2081
1 12 3 -4.7903 -2.3041
1 12 4 3.5806 1.3783
1 12 5 -1.1141 -2.9810
1 12 6 3.4698 -0.2041
1 12 7 2.3467 -4.1754
1 12 8 2.3694 -0.0375
1 12 9 3.1451 -3.9163
1 12 10 -0.3043 0.9593
1 12 11 2.6695 -1.3105
1 12 12 -2.4708 0.9167
1 12 13 2.6816 1.1536
1 12 14 -2.0248 -0.1124
1 12 15 1.7823 0.8674
1 12 16 -0.3368 -1.1983
1 12 17 -1.2778 -1.4543
1 12 18 -0.2605 -1.8567
1 12 19 -4.3270 -3.0082
1 12 20 -1.7941 -1.4006
1 12 21 -4.6963 -2.0437
1 13 0 0.4450 -0.1557
1 13 1 -2.7039 0.9973
1 13 2 0.0940 -1.8653
1 13 3 -1.8279 1.3202
1 13 4 -0.2490 -2.7267
1 13 5 0.4760 0.8115
1 13 6 0.0983 -1.3901
1 13 7 2.0356 -0.2788
1 13 8 0.6741 -0.5805
1 13 9 1.1905 -1.3532
1 13 10 0.4924 -1.0921
1 13 11 -0.1499 -1.7491
1 13 12 -0.3086 -0.4168
1 13 13 -0.0038 -1.4152
1 13 14 -0.5417 1.1769
1 13 15 0.7797 -1.0286
1 13 16 0.3989 0.4350
1 13 17 0.9162 -1.2662
1 13 18 1.7057 -2.3757
1 13 19 0.4025 -2.0533
1 14 0 1.7914 0.0973
1 14 1 -0.1082 -1.0388
1 14 2 3.5900 -0.3075
1 14 3 3.0613 -1.2941
1 14 4 3.8401 0.4082
1 14 5 3.4981 -0.8405
1 14 6 3.5514 2.2056
1 14 7 1.0030 -0.7519
1 14 8 2.9858 2.4553
1 14 9 -0.0182 -1.0060
1 14 10 1.3703 0.9365
1 14 11 0.9609 -0.8366
1 14 12 -0.4874 0.0567
1 14 13 0.8541 -0.5264
1 14 14 -0.5986 0.0209
1 14 15 -0.4369 -0.5040
1 14 16 0.8423 -0.7266
1 14 17 -0.7011 -0.1039
1 15 0 1.2021 0.8357
1 15 1 -1.4240 4.6928
1 15 2 1.7561 2.3149
1 15 3 -0.6796 4.9347
1 15 4 0.8552 3.2872
1 15 5 -0.8484 2.4530
1 15 6 0.6699 0.0905
1 15 7 -1.0586 1.1234
1 15 8 1.9224 -3.6290
1 15 9 -0.2092 1.2619
1 15 10 2.2680 -2.8014
1 15 11 0.3897 0.3738
1 15 12 1.3353 0.7783
1 15 13 0.1440 -1.3148
1 15 14 1.2173 2.0715
1 15 15 0.7260 -1.6098
1 16 0 -2.7251 -0.6990
1 16 1 -1.3701 1.5292
1 16 2 -3.4237 0.3327
1 16 3 -1.9147 0.7392
1 16 4 0.1298 2.0551
1 16 5 -1.0382 -0.1107
1 16 6 3.2380 3.1499
1 16 7 1.7286 1.4655
1 16 8 1.5280 3.5027
1 16 9 2.7077 3.1876
1 16 10 -1.8717 2.9375
1 16 11 0.2371 2.5428
1 17 0 -0.7426 -0.6608
1 17 1 -1.7884 -1.8177
1 17 2 -1.2601 -0.1288
1 17 3 -3.8388 -0.7301
1 17 4 0.2029 -0.7748
1 17 5 -6.3268 2.4956
1 17 6 0.4195 -1.5140
2 0 0 -35.1235 -0.7266
2 0 1 -4.1821 21.3848
2 0 2 -29.9545 0.1077
2 0 3 -1.6598 27.9556
2 0 4 -18.6470 0.2908
2 0 5 -0.2104 35.5091
2 0 6 -8.6609 0.1791
2 0 7 0.1349 36.3896
2 0 8 1.8604 0.3087
2 0 9 0.3250 28.8075
2 0 10 13.5456 0.1999
2 0 11 0.2298 15.5308
2 0 12 18.2902 -0.0901
2 0 13 -0.0782 1.6808
2 0 14 13.7548 -0.0938
2 0 15 -0.1044 -6.1819
2 0 16 8.2088 -0.0752
2 0 17 -0.0112 -6.1835
2 0 18 5.3211 -0.1384
2 0 19 -0.0949 -3.4655
2 0 20 1.9601 0.0612
2 0 21 -0.1090 -1.7795
2 0 22 -0.4891 0.1981
2 0 23 0.0526 0.2404
2 0 24 0.4298 -0.0538
2 0 25 0.1132 2.5263
2 0 26 0.6642 -0.1014
2 0 27 -0.0026 2.4296
2 0 28 -1.8300 0.2382
2 0 29 -0.1412 0.3155
2 1 0 -9.2701 -3.7080
2 1 1 -0.5538 -28.6709
2 1 2 -13.3834 -0.3198
2 1 3 -2.5743 -20.1165
2 1 4 -22.4565 0.9776
2 1 5 -1.8849 -11.8739
2 1 6 -28.0707 -0.1934
2 1 7 1.6634 -4.5391
2 1 8 -25.7699 -1.4808
2 1 9 7.1191 6.4486
2 1 10 -17.1431 -2.0487
2 1 11 11.8914 15.9548
2 1 12 -5.7477 -1.6729
2 1 13 13.0008 15.7713
2 1 14 3.5238 -0.2469
2 1 15 10.6558 10.0200
2 1 16 6.3488 0.8087
2 1 17 7.5942 6.6237
2 1 18 4.1927 0.7332
2 1 19 5.0028 4.0751
2 1 20 1.7369 1.0739
2 1 21 2.4790 -0.1189
2 1 22 -0.2101 2.0361
2 1 23 0.4651 -2.1874
2 1 24 -2.7390 1.5548
2 1 25 -0.4429 -1.3904
2 1 26 -4.1006 0.0616
2 1 27 -0.7969 -1.7239
2 1 28 -2.8957 0.4545
2 2 0 19.3888 0.2107
2 2 1 -1.1694 4.5274
2 2 2 15.3094 -8.5246
2 2 3 -2.0206 -1.7217
2 2 4 11.1566 -11.3483
2 2 5 0.8953 -7.8128
2 2 6 9.8791 -7.1627
2 2 7 3.0541 -8.6766
2 2 8 5.0113 1.2600
2 2 9 3.0493 -5.3010
2 2 10 -4.9791 9.8523
2 2 11 2.3682 -0.9404
2 2 12 -10.5450 14.5547
2 2 13 0.5807 2.7458
2 2 14 -8.0501 13.8463
2 2 15 -1.9323 4.2671
2 2 16 -5.3143 10.0788
2 2 17 -2.3429 2.9726
2 2 18 -5.2283 6.1764
2 2 19 -0.7849 0.7569
2 2 20 -2.4841 2.8946
2 2 21 -0.4186 -1.0069
2 2 22 2.6117 0.3744
2 2 23 -1.1535 -3.0480
2 2 24 4.2542 -0.8378
2 2 25 -0.8376 -4.9760
2 2 26 2.3389 -0.9946
2 2 27 -0.8456 -5.2245
2 2 28 0.7474 -0.8958
2 3 0 -1.1472 -2.6211
2 3 1 8.7328 9.1589
2 3 2 -1.1363 0.3147
2 3 3 16.5515 8.6652
2 3 4 -2.8299 7.5481
2 3 5 15.9290 11.2042
2 3 6 -6.2443 12.0245
2 3 7 9.9551 12.4838
2 3 8 -9.6513 9.3882
2 3 9 3.1143 7.0793
2 3 10 -10.2743 4.3218
2 3 11 -1.7273 -0.2925
2 3 12 -7.7259 0.2274
2 3 13 -3.5358 -2.0936
2 3 14 -3.8953 -4.2960
2 3 15 -3.0584 -0.9726
2 3 16 -0.3799 -7.4434
2 3 17 -1.7687 -2.3302
2 3 18 1.7661 -5.4985
2 3 19 -0.3569 -3.0764
2 3 20 2.3297 -1.1729
2 3 21 0.8805 0.3519
2 3 22 2.6887 -0.0159
2 3 23 1.4375 3.4725
2 3 24 3.7319 -1.6224
2 3 25 1.3684 2.0364
2 3 26 4.4527 -2.4212
2 3 27 1.0494 -1.1975
2 3 28 4.1195 -2.3504
2 4 0 -6.9429 4.5427
2 4 1 -0.2439 11.8535
2 4 2 -7.6655 10.2973
2 4 3 -12.5738 5.0487
2 4 4 -9.2313 11.9976
2 4 5 -21.9435 -3.7720
2 4 6 -9.3167 11.7105
2 4 7 -20.3356 -10.5567
2 4 8 -5.6759 11.4692
2 4 9 -11.4348 -13.2664
2 4 10 -0.3107 11.5070
2 4 11 -3.3933 -11.3902
2 4 12 1.9038 11.0644
2 4 13 3.2248 -6.4448
2 4 14 0.8559 9.3814
2 4 15 9.4784 -1.1383
2 4 16 0.4747 6.4152
2 4 17 10.9017 2.2729
2 4 18 0.7265 3.3333
2 4 19 6.0314 3.1169
2 4 20 -0.9991 1.4538
2 4 21 1.6824 2.6998
2 4 22 -3.1356 0.8537
2 4 23 2.5080 2.5660
2 4 24 -2.7720 0.9235
2 4 25 4.4559 2.5389
2 4 26 -1.0907 1.1175
2 4 27 3.0229 2.0128
2 4 28 -0.3089 0.6553
2 5 0 -18.3552 4.2323
2 5 1 -3.8954 -7.2858
2 5 2 -14.4903 -8.1015
2 5 3 -2.9973 -7.9832
2 5 4 -8.1501 -18.9214
2 5 5 -4.3973 -4.6746
2 5 6 -2.5896 -20.9714
2 5 7 -8.3453 1.7445
2 5 8 2.1520 -14.8271
2 5 9 -12.5546 6.8200
2 5 10 5.4549 -7.7427
2 5 11 -14.9247 7.7048
2 5 12 5.7576 -2.0951
2 5 13 -14.5000 5.8111
2 5 14 3.5828 4.1036
2 5 15 -11.2194 3.8983
2 5 16 1.3084 8.3493
2 5 17 -6.3006 1.9424
2 5 18 0.1767 6.9187
2 5 19 -1.9340 -0.9599
2 5 20 -0.5878 3.1966
2 5 21 0.4400 -2.9884
2 5 22 -1.5360 2.8265
2 5 23 0.8539 -2.8674
2 5 24 -1.5575 4.6336
2 5 25 0.1220 -3.0637
2 5 26 -0.0840 3.8550
2 5 27 -0.4492 -4.8887
2 6 0 3.4721 -1.7510
2 6 1 2.2785 -13.1691
2 6 2 5.2864 0.3346
2 6 3 9.5553 -11.6483
2 6 4 3.4305 0.4393
2 6 5 11.6621 -11.6748
2 6 6 -2.5126 -1.9149
2 6 7 9.1832 -10.2098
2 6 8 -7.4368 -5.0912
2 6 9 6.4657 -5.1042
2 6 10 -8.0744 -7.5986
2 6 11 4.4071 0.2936
2 6 12 -6.5317 -8.5394
2 6 13 0.7749 2.4614
2 6 14 -5.7573 -7.3753
2 6 15 -3.0279 2.6909
2 6 16 -4.9948 -4.6397
2 6 17 -3.5342 3.2934
2 6 18 -2.3881 -1.8527
2 6 19 -2.0420 3.1350
2 6 20 0.4037 0.0882
2 6 21 -2.2766 0.6748
2 6 22 0.9171 1.2541
2 6 23 -3.7073 -1.7422
2 6 24 0.9199 1.3954
2 6 25 -3.3942 -0.9780
2 6 26 3.0154 0.3499
2 6 27 -1.3815 1.5613
2 7 0 4.6749 1.0859
2 7 1 -1.2912 -1.4346
2 7 2 3.7911 5.4358
2 7 3 -0.3066 -0.3985
2 7 4 5.6143 5.9653
2 7 5 1.0053 -2.1675
2 7 6 8.8627 4.1096
2 7 7 1.0930 -4.2256
2 7 8 8.3942 3.3325
2 7 9 0.7252 -4.0341
2 7 10 3.8413 3.2352
2 7 11 1.0119 -2.6637
2 7 12 0.3441 1.1032
2 7 13 0.8795 -2.4697
2 7 14 -0.1385 -1.7231
2 7 15 -0.5268 -3.3817
2 7 16 -0.7443 -1.6389
2 7 17 -1.4498 -3.1852
2 7 18 -2.3073 0.2397
2 7 19 -0.5512 -1.3327
2 7 20 -1.4944 -0.0203
2 7 21 0.3725 -0.0063
2 7 22 2.1567 -2.1975
2 7 23 -0.2209 -0.2934
2 7 24 4.1595 -3.2529
2 7 25 -0.6315 -0.5881
2 7 26 2.2371 -2.7428
2 8 0 9.2582 -3.4765
2 8 1 -4.9853 -4.7819
2 8 2 7.4872 -0.8952
2 8 3 -5.5573 -5.1681
2 8 4 5.6961 3.5495
2 8 5 -4.2809 -2.6870
2 8 6 4.1987 5.4066
2 8 7 -4.0870 0.7369
2 8 8 2.6032 3.1693
2 8 9 -4.4733 1.3100
2 8 10 0.9283 0.4537
2 8 11 -2.5293 0.1055
2 8 12 -0.5643 -0.8199
2 8 13 0.8795 0.5438
2 8 14 -1.2172 -2.6870
2 8 15 1.3838 1.9236
2 8 16 -0.8374 -4.9979
2 8 17 -1.4417 1.5803
2 8 18 -0.4591 -4.2844
2 8 19 -3.0610 0.7194
2 8 20 -0.5026 -0.6324
2 8 21 -1.1676 2.1753
2 8 22 0.1396 1.4170
2 8 23 2.0415 4.6830
2 8 24 1.7637 0.4446
2 8 25 4.2133 4.7782
2 9 0 5.2290 -3.9261
2 9 1 2.9250 11.4966
2 9 2 5.6142 -6.1278
2 9 3 -2.4062 7.7901
2 9 4 6.2716 -6.3020
2 9 5 -8.8124 2.7312
2 9 6 5.7619 -6.7910
2 9 7 -9.9670 -0.4383
2 9 8 4.4348 -7.7221
2 9 9 -6.1180 -1.0008
2 9 10 3.1673 -6.5411
2 9 11 -2.4042 -1.5911
2 9 12 1.7229 -2.5147
2 9 13 0.1107 -3.5161
2 9 14 -0.0278 0.7707
2 9 15 3.3938 -4.4875
2 9 16 -1.1645 0.2290
2 9 17 5.5713 -3.0502
2 9 18 -1.2830 -2.0821
2 9 19 3.6214 -0.6707
2 9 20 -1.2643 -2.3675
2 9 21 0.0753 1.6089
2 9 22 -1.6022 0.0072
2 9 23 -0.6347 3.8460
2 9 24 -1.6366 3.2135
2 10 0 -7.9941 2.4273
2 10 1 4.9960 -0.5620
2 10 2 -5.9361 0.3100
2 10 3 7.9472 -0.8266
2 10 4 0.7879 -4.9517
2 10 5 8.7395 1.2440
2 10 6 6.3059 -9.1978
2 10 7 8.6031 3.8982
2 10 8 6.2416 -8.6614
2 10 9 7.6718 4.1187
2 10 10 3.3228 -5.3377
2 10 11 4.7764 2.2757
2 10 12 2.6961 -2.6846
2 10 13 0.2712 1.0872
2 10 14 3.9692 -0.7017
2 10 15 -2.7413 1.2904
2 10 16 3.4773 1.3124
2 10 17 -2.4051 1.5627
2 10 18 0.8986 1.9813
2 10 19 -0.6795 1.5967
2 10 20 -1.8700 1.0502
2 10 21 -0.0745 2.1940
2 10 22 -4.2174 0.7016
2 10 23 -0.9080 3.0017
2 11 0 1.7167 0.1526
2 11 1 0.9447 -2.9317
2 11 2 3.4745 5.6276
2 11 3 2.6140 0.4646
2 11 4 3.6331 7.9303
2 11 5 3.9570 5.9797
2 11 6 0.6783 6.4960
2 11 7 4.6570 7.8329
2 11 8 -1.4569 3.9880
2 11 9 3.9758 4.7013
2 11 10 -0.2032 2.5877
2 11 11 2.1943 1.5308
2 11 12 1.4937 0.8583
2 11 13 0.9393 1.6713
2 11 14 0.6128 -2.1595
2 11 15 1.1079 2.7969
2 11 16 -1.6645 -3.8550
2 11 17 1.7138 2.4168
2 11 18 -3.3701 -2.5339
2 11 19 1.2651 1.2639
2 11 20 -4.6598 -0.1873
2 11 21 -0.4478 0.1874
2 11 22 -5.4881 1.0555
2 12 0 1.1960 2.0769
2 12 1 0.6399 0.1130
2 12 2 1.6845 5.2301
2 12 3 -2.0905 1.0368
2 12 4 -0.0236 4.0667
2 12 5 -2.5323 0.2670
2 12 6 -2.5980 1.9015
2 12 7 -0.0768 -0.8823
2 12 8 -3.2004 1.4953
2 12 9 1.3341 0.1290
2 12 10 -1.9757 0.8756
2 12 11 0.0924 2.5689
2 12 12 -1.5800 -0.8760
2 12 13 -0.2279 3.5629
2 12 14 -2.7955 -1.0815
2 12 15 1.5454 2.1784
2 12 16 -4.0970 0.9357
2 12 17 1.9325 -0.4275
2 12 18 -4.6347 2.0474
2 12 19 -0.2492 -3.1415
2 12 20 -4.6261 0.5875
2 13 0 0.5866 2.8458
2 13 1 -5.5506 1.5660
2 13 2 1.1479 4.6605
2 13 3 -6.1233 1.6773
2 13 4 2.2600 2.6351
2 13 5 -2.3686 0.7546
2 13 6 2.3551 1.2393
2 13 7 -0.3932 -1.1264
2 13 8 0.9589 2.1419
2 13 9 -0.8005 -2.9074
2 13 10 -1.0673 1.6341
2 13 11 0.0381 -3.4751
2 13 12 -2.7455 -0.3110
2 13 13 1.6254 -3.0814
2 13 14 -3.4624 0.0620
2 13 15 1.1399 -3.1009
2 13 16 -2.7491 1.9154
2 13 17 -0.3703 -3.9780
2 13 18 -0.7247 1.4534
2 13 19 -0.3084 -4.6240
2 14 0 -2.3395 -2.4443
2 14 1 -4.8903 1.1357
2 14 2 -0.6821 -5.1373
2 14 3 -5.2453 3.4839
2 14 4 1.0600 -2.6898
2 14 5 -1.2115 3.6664
2 14 6 1.3167 0.4513
2 14 7 0.2678 1.0133
2 14 8 1.9967 0.1789
2 14 9 -1.1209 -1.2324
2 14 10 3.3901 -0.8307
2 14 11 -1.2579 -1.3901
2 14 12 2.9071 0.2628
2 14 13 -0.8081 -0.9194
2 14 14 0.7386 1.5196
2 14 15 -1.9675 -1.0071
2 14 16 0.0421 1.1095
2 14 17 -2.7447 -1.1464
2 15 0 -1.7879 -0.8095
2 15 1 2.0056 -3.0909
2 15 2 -4.4026 -2.4845
2 15 3 2.3935 1.1633
2 15 4 -6.3963 -0.0383
2 15 5 0.3695 1.7910
2 15 6 -3.6309 2.3691
2 15 7 -0.3431 -0.6404
2 15 8 0.5402 1.0806
2 15 9 0.3904 -0.5026
2 15 10 0.9772 -1.0145
2 15 11 -0.4075 1.3512
2 15 12 -1.6542 -1.2460
2 15 13 -2.4602 0.5919
2 15 14 -3.1531 -1.0757
2 16 0 4.6664 -1.0689
2 16 1 -1.3495 -1.7590
2 16 2 1.3300 -0.3175
2 16 3 -2.0665 -5.5790
2 16 4 -0.9262 0.2978
2 16 5 -2.4838 -6.1932
2 16 6 2.1486 1.1057
2 16 7 -1.5464 -2.6336
2 16 8 4.2952 1.8378
2 16 9 -0.1271 -0.5842
2 16 10 1.3536 0.6524
2 17 0 -1.8655 -2.0579
2 17 1 2.9912 2.1251
2 17 2 0.0198 -3.2833
2 17 3 3.1333 0.0962
2 17 4 2.2347 -2.0660
2 17 5 0.6512 1.5289
3 0 1 0.3281 -2.8886
3 0 2 13.8876 -1.1380
3 0 3 0.0766 -2.0806
3 0 4 18.9159 -0.0487
3 0 5 -0.3088 9.1906
3 0 6 14.7699 0.9981
3 0 7 -0.3258 18.9343
3 0 8 7.5950 0.5565
3 0 9 0.0143 21.7452
3 0 10 0.8950 -0.3654
3 0 11 0.3541 22.1616
3 0 12 -3.6601 -0.4998
3 0 13 0.2312 19.1106
3 0 14 -2.8468 -0.0477
3 0 15 -0.1955 9.9358
3 0 16 3.0255 0.1493
3 0 17 -0.2310 1.6638
3 0 18 7.6326 0.0051
3 0 19 0.0450 -0.2857
3 0 20 6.7237 0.0375
3 0 21 -0.0253 -1.5318
3 0 22 3.1565 0.2225
3 0 23 -0.1997 -5.3776
3 0 24 1.1385 0.0817
3 0 25 0.1058 -6.8611
3 0 26 0.7274 -0.2829
3 0 27 0.4813 -4.9975
3 0 28 -0.0835 -0.4569
3 1 0 3.3029 26.1055
3 1 1 -7.2071 6.4156
3 1 2 8.7365 22.9114
3 1 3 -6.3156 11.2020
3 1 4 1.5866 14.6727
3 1 5 -5.8895 9.3044
3 1 6 -9.7856 6.2414
3 1 7 -5.0736 4.6681
3 1 8 -14.0915 1.2147
3 1 9 -3.1504 0.3434
3 1 10 -14.3124 -0.0190
3 1 11 0.3238 -3.7286
3 1 12 -14.5272 0.7996
3 1 13 3.9581 -5.3372
3 1 14 -10.3444 1.8085
3 1 15 5.4082 -1.5206
3 1 16 -2.5867 2.2982
3 1 17 4.8832 4.5225
3 1 18 0.8396 2.4130
3 1 19 4.3254 6.4191
3 1 20 0.3420 2.2155
3 1 21 3.8048 3.5545
3 1 22 2.3912 1.6278
3 1 23 2.6936 0.6081
3 1 24 5.5783 0.7409
3 1 25 2.2951 0.1804
3 1 26 5.1908 -0.2025
3 1 27 3.3849 0.6639
3 1 28 3.1725 -0.6423
3 2 0 -2.8753 2.9276
3 2 1 -25.8936 10.5239
3 2 2 -1.7100 2.0089
3 2 3 -20.1663 10.9706
3 2 4 1.7510 0.2277
3 2 5 -11.6718 1.7880
3 2 6 5.0515 -0.9297
3 2 7 -4.2359 -3.2839
3 2 8 6.1102 -2.2157
3 2 9 -0.0253 -1.2172
3 2 10 6.6370 -2.6561
3 2 11 0.7475 -0.3181
3 2 12 7.6900 -0.2377
3 2 13 -0.7605 -1.3019
3 2 14 6.3494 3.1910
3 2 15 -2.6367 0.6438
3 2 16 1.4874 4.3786
3 2 17 -3.3390 2.6377
3 2 18 -2.4727 3.8888
3 2 19 -2.6789 0.8741
3 2 20 -1.7850 3.5110
3 2 21 -1.5590 -0.1628
3 2 22 1.3412 2.7268
3 2 23 -0.7258 2.5937
3 2 24 2.5008 1.6094
3 2 25 0.0274 4.4017
3 2 26 0.7435 1.9036
3 2 27 1.0031 2.2861
3 2 28 -1.1886 3.0367
3 3 0 -5.2230 -10.5087
3 3 1 -14.9790 -1.1705
3 3 2 -8.2241 -8.5924
3 3 3 -10.1770 2.4536
3 3 4 -3.0251 -4.3761
3 3 5 -6.9363 7.0300
3 3 6 2.1121 0.4302
3 3 7 -4.1768 9.6985
3 3 8 -0.4138 4.0273
3 3 9 0.9960 9.4993
3 3 10 -5.3606 5.1508
3 3 11 5.4900 8.2564
3 3 12 -6.4085 3.5765
3 3 13 5.6241 6.7177
3 3 14 -5.7903 0.5128
3 3 15 3.5759 3.9274
3 3 16 -5.2133 -1.8975
3 3 17 2.3266 0.8792
3 3 18 -2.3522 -2.1880
3 3 19 1.2056 0.3046
3 3 20 0.6964 -0.8452
3 3 21 -0.2054 2.4043
3 3 22 -0.5091 0.2450
3 3 23 -0.4234 4.1363
3 3 24 -3.4676 0.0120
3 3 25 0.4353 3.0599
3 3 26 -2.6406 -0.4809
3 3 27 0.7330 0.2016
3 3 28 1.4350 0.0655
3 4 0 0.6488 -13.9917
3 4 1 -2.1424 -0.4135
3 4 2 -0.1884 -9.9771
3 4 3 -6.2544 3.4900
3 4 4 -3.0991 -7.3862
3 4 5 -10.7347 7.3982
3 4 6 -6.9079 -7.1960
3 4 7 -12.4066 6.7257
3 4 8 -8.2927 -3.7557
3 4 9 -10.4625 1.8031
3 4 10 -6.2397 3.5901
3 4 11 -6.7324 -2.6863
3 4 12 -2.9809 9.0694
3 4 13 -3.3414 -5.0272
3 4 14 -0.4864 10.4452
3 4 15 -1.0139 -5.6065
3 4 16 0.9026 10.0835
3 4 17 0.2486 -3.4822
3 4 18 0.8446 8.3219
3 4 19 0.2851 -0.1761
3 4 20 -0.8192 4.3886
3 4 21 -0.4980 0.1948
3 4 22 -2.5445 0.8316
3 4 23 -0.6912 -1.8961
3 4 24 -2.2590 0.5763
3 4 25 0.3136 -1.8819
3 4 26 -0.1741 2.3554
3 4 27 1.1216 1.0343
3 5 0 -2.6996 -3.3412
3 5 1 3.6017 -2.0528
3 5 2 -8.2897 -6.8126
3 5 3 2.6750 -2.8492
3 5 4 -10.5065 -12.7016
3 5 5 4.8653 -3.3040
3 5 6 -10.4201 -14.7685
3 5 7 5.5440 -3.2315
3 5 8 -8.5459 -10.6873
3 5 9 1.3984 -1.6901
3 5 10 -5.2594 -4.5183
3 5 11 -4.1449 0.7304
3 5 12 -1.4686 -1.4242
3 5 13 -7.7815 2.4090
3 5 14 1.3251 -1.7297
3 5 15 -10.2548 3.0711
3 5 16 1.6541 -2.2408
3 5 17 -11.2010 3.1452
3 5 18 0.5295 -1.4117
3 5 19 -8.5111 2.0812
3 5 20 0.6639 -0.4695
3 5 21 -3.6574 -0.0409
3 5 22 1.5764 -0.4345
3 5 23 -0.7938 -0.9984
3 5 24 0.4685 -0.7273
3 5 25 -0.9220 0.5893
3 5 26 -1.8650 -0.7594
3 5 27 -1.5366 2.4789
3 6 0 2.6670 0.1642
3 6 1 1.9261 -8.6480
3 6 2 4.5811 -0.0565
3 6 3 5.1517 -10.4697
3 6 4 1.8407 1.5541
3 6 5 7.2290 -8.7053
3 6 6 -2.4110 2.6434
3 6 7 4.5569 -7.5342
3 6 8 -4.0653 1.1407
3 6 9 -0.5729 -6.7161
3 6 10 -2.9512 -1.1019
3 6 11 -2.5386 -4.4132
3 6 12 -1.3790 -2.2911
3 6 13 -0.0465 -1.6327
3 6 14 -1.1355 -3.6897
3 6 15 2.7604 -0.6033
3 6 16 -2.4243 -5.4912
3 6 17 2.6897 -0.4862
3 6 18 -3.4767 -5.5519
3 6 19 0.8721 1.3511
3 6 20 -2.0349 -3.7926
3 6 21 -0.3268 3.6966
3 6 22 1.0427 -2.0980
3 6 23 -0.1938 2.6565
3 6 24 1.9650 -0.5010
3 6 25 0.8708 -0.8900
3 6 26 -0.3703 1.5466
3 7 0 5.4424 0.5025
3 7 1 0.9148 3.5889
3 7 2 8.8821 -0.6584
3 7 3 -0.1634 1.2119
3 7 4 6.3376 -2.0271
3 7 5 0.8412 -5.0291
3 7 6 3.1189 -2.8785
3 7 7 3.7704 -7.6865
3 7 8 2.2193 -3.8769
3 7 9 4.8744 -4.0297
3 7 10 1.3242 -4.1282
3 7 11 2.6496 0.8315
3 7 12 -0.8977 -2.1798
3 7 13 0.0867 2.0154
3 7 14 -2.0455 0.5498
3 7 15 -0.9856 -0.1355
3 7 16 -1.1048 1.4036
3 7 17 -1.7652 -2.6794
3 7 18 -1.2378 0.4598
3 7 19 -1.6064 -2.9484
3 7 20 -4.0679 -0.3585
3 7 21 0.9576 0.0556
3 7 22 -5.7901 -0.4883
3 7 23 2.7987 3.8400
3 7 24 -3.4748 -0.3591
3 7 25 0.3129 4.2443
3 8 0 -1.3908 -1.0097
3 8 1 -0.1985 4.6005
3 8 2 0.9625 -3.1996
3 8 3 4.9586 3.9612
3 8 4 5.3504 -2.4858
3 8 5 7.0924 0.4152
3 8 6 7.5283 3.0615
3 8 7 4.6256 -2.0173
3 8 8 4.1700 7.4607
3 8 9 2.5602 -2.8686
3 8 10 -1.1364 5.5398
3 8 11 2.8168 -4.2621
3 8 12 -3.0868 0.6185
3 8 13 2.7087 -5.9795
3 8 14 -1.6436 -2.3212
3 8 15 1.3695 -5.4651
3 8 16 0.1441 -3.9601
3 8 17 0.5568 -2.8665
3 8 18 0.8372 -4.9149
3 8 19 0.4159 -1.7899
3 8 20 -0.0227 -1.9154
3 8 21 -0.2012 -3.4066
3 8 22 -2.6509 4.0004
3 8 23 -0.7222 -4.4637
3 8 24 -4.9355 5.8637
3 8 25 -0.1469 -2.9042
3 9 0 0.4625 -0.7889
3 9 1 8.5268 3.2457
3 9 2 0.4124 2.9646
3 9 3 10.2442 6.7378
3 9 4 0.8534 6.6607
3 9 5 6.0166 6.0659
3 9 6 2.0159 4.0199
3 9 7 -1.6977 2.9497
3 9 8 3.4325 -0.3228
3 9 9 -4.5074 0.3170
3 9 10 4.4280 -0.0702
3 9 11 -1.1501 -0.7539
3 9 12 5.2943 2.2904
3 9 13 1.7248 -1.3602
3 9 14 5.9317 1.9066
3 9 15 1.5094 -2.1989
3 9 16 4.7241 0.2464
3 9 17 1.2927 -2.3636
3 9 18 1.6354 0.4429
3 9 19 0.5646 -1.6598
3 9 20 -0.3813 0.8960
3 9 21 -3.5215 -1.6908
3 9 22 0.2512 -0.5230
3 9 23 -7.6476 -2.9249
3 9 24 1.4780 -1.7780
3 10 0 -1.8065 8.5431
3 10 1 -3.1084 4.6176
3 10 2 -7.3345 10.2451
3 10 3 -4.0743 3.7565
3 10 4 -5.4992 9.7764
3 10 5 -2.0730 0.7872
3 10 6 -0.7114 4.6850
3 10 7 1.7731 0.1929
3 10 8 0.0646 -0.9001
3 10 9 2.9150 1.4007
3 10 10 -2.1356 -1.8794
3 10 11 1.3977 1.3083
3 10 12 -2.0132 -0.0099
3 10 13 1.0195 0.7720
3 10 14 0.6699 -0.2902
3 10 15 1.7094 1.6329
3 10 16 1.8531 -2.5825
3 10 17 0.3238 2.0583
3 10 18 0.6046 -3.9437
3 10 19 -2.1536 0.4111
3 10 20 0.0003 -4.9013
3 10 21 -1.7355 -1.2080
3 10 22 1.3617 -6.3241
3 10 23 1.1869 -0.8615
3 11 0 -4.3785 -6.3679
3 11 1 -3.1379 -4.4448
3 11 2 -6.4922 -4.2531
3 11 3 -2.9510 -4.3801
3 11 4 -2.6650 -0.3138
3 11 5 -2.4783 0.1101
3 11 6 1.4107 1.8365
3 11 7 -0.2998 1.5041
3 11 8 1.6958 1.5533
3 11 9 2.8957 -1.7793
3 11 10 1.5454 1.1898
3 11 11 3.8226 -3.8508
3 11 12 3.3916 2.1901
3 11 13 2.4651 -2.2601
3 11 14 4.1230 2.9214
3 11 15 2.3657 -1.0087
3 11 16 1.9770 1.4204
3 11 17 4.2957 -2.1812
3 11 18 -0.1521 -0.9586
3 11 19 5.8412 -2.5929
3 11 20 -0.3024 -1.0240
3 11 21 5.7465 -0.2400
3 12 0 1.5266 -0.4226
3 12 1 6.8481 -4.9368
3 12 2 1.4635 1.6970
3 12 3 1.7406 -4.5051
3 12 4 -0.0910 2.0998
3 12 5 -1.1862 -0.6909
3 12 6 -0.3953 -0.1928
3 12 7 0.2351 1.6338
3 12 8 1.4332 0.3931
3 12 9 1.4899 1.6183
3 12 10 2.4397 4.2625
3 12 11 -0.1314 2.2421
3 12 12 1.2120 5.3139
3 12 13 -2.0664 4.2519
3 12 14 0.3195 2.8327
3 12 15 -1.9491 5.2575
3 12 16 1.3556 1.9114
3 12 17 -1.2112 3.9893
3 12 18 2.1294 3.5316
3 12 19 -2.0320 1.7348
3 12 20 0.7703 4.3168
3 13 0 0.7282 5.7724
3 13 1 0.2420 -0.6731
3 13 2 2.4753 3.2695
3 13 3 -2.7475 -1.3815
3 13 4 2.6844 0.3133
3 13 5 -0.2331 0.4984
3 13 6 1.4969 0.2451
3 13 7 3.9735 2.8403
3 13 8 0.2710 0.8228
3 13 9 1.8399 2.5350
3 13 10 0.1807 -0.5284
3 13 11 -3.6328 -0.1610
3 13 12 -0.0928 -2.2067
3 13 13 -5.0748 -1.9723
3 13 14 -2.2657 -2.2465
3 13 15 -3.4370 -1.3138
3 13 16 -4.6694 -1.7478
3 13 17 -2.8934 0.0869
3 13 18 -4.3652 -2.3472
3 14 0 0.8481 1.8131
3 14 1 -0.4134 -1.7934
3 14 2 2.0171 -1.5288
3 14 3 0.0625 0.8856
3 14 4 0.4858 -2.7074
3 14 5 -0.3298 4.5645
3 14 6 -2.3070 2.1745
3 14 7 -0.2129 4.4481
3 14 8 -3.1452 5.1118
3 14 9 1.6395 1.7968
3 14 10 -1.2554 0.9194
3 14 11 3.3361 0.7523
3 14 12 0.7897 -4.5890
3 14 13 2.8317 0.3813
3 14 14 0.6633 -6.0795
3 14 15 1.0884 -1.5435
3 14 16 -0.9296 -4.9920
3 15 0 3.1948 2.6475
3 15 1 -1.3013 1.5128
3 15 2 4.5552 2.1474
3 15 3 1.8375 0.3908
3 15 4 -1.4446 0.4109
3 15 5 1.6457 -1.1748
3 15 6 -6.8559 -1.3817
3 15 7 -1.1100 -1.7777
3 15 8 -4.8063 -1.0833
3 15 9 -0.5280 -0.9041
3 15 10 -0.3158 0.8941
3 15 11 3.1304 0.3073
3 15 12 0.8452 1.7757
3 15 13 5.0380 0.0697
3 16 0 -1.4617 -2.7112
3 16 1 -2.1662 6.2832
3 16 2 0.0270 -2.4733
3 16 3 -1.5206 6.1904
3 16 4 1.5768 -1.3654
3 16 5 0.3641 -1.4407
3 16 6 1.6572 -0.3570
3 16 7 2.3435 -4.8839
3 16 8 -0.2116 1.4649
3 16 9 2.1625 -1.6156
4 0 0 -26.7823 -0.1395
4 0 1 -6.3504 -12.1031
4 0 2 -20.4640 -0.0077
4 0 3 -2.7599 -8.1432
4 0 4 -9.6238 0.0668
4 0 5 0.2805 -0.9777
4 0 6 -5.0752 0.1849
4 0 7 0.6609 6.3840
4 0 8 -2.2565 0.1797
4 0 9 0.0594 10.7369
4 0 10 3.2313 -0.0604
4 0 11 0.1477 11.3378
4 0 12 3.3306 -0.1945
4 0 13 0.2786 9.7047
4 0 14 -4.5980 -0.0498
4 0 15 -0.2641 7.6833
4 0 16 -9.8790 0.0771
4 0 17 -0.5535 6.1545
4 0 18 -7.1763 0.0532
4 0 19 -0.0170 4.9024
4 0 20 -2.2865 0.0163
4 0 21 0.3424 3.5241
4 0 22 1.5923 -0.0248
4 0 23 0.0629 2.4254
4 0 24 5.2778 -0.0260
4 0 25 0.0575 2.1693
4 0 26 6.2598 0.1484
4 0 27 0.5588 2.0033
4 1 0 9.8099 -5.1977
4 1 1 -0.4338 -13.1293
4 1 2 7.9434 6.6439
4 1 3 -1.4263 -5.6556
4 1 4 2.4500 14.1608
4 1 5 -2.3166 -3.4479
4 1 6 -4.6034 13.1009
4 1 7 -3.3112 -5.0324
4 1 8 -9.5245 6.5448
4 1 9 -4.2000 -0.5976
4 1 10 -10.1442 1.0353
4 1 11 -3.9378 5.2582
4 1 12 -7.5641 -0.1392
4 1 13 -1.8541 1.7388
4 1 14 -4.6052 0.8822
4 1 15 1.0180 -6.0757
4 1 16 -3.2013 0.9876
4 1 17 2.9245 -6.7934
4 1 18 -3.1386 0.4912
4 1 19 3.3154 -2.0243
4 1 20 -3.0580 1.0318
4 1 21 2.6810 1.2657
4 1 22 -2.4705 1.6772
4 1 23 1.2912 3.0409
4 1 24 -2.0015 0.6156
4 1 25 -0.3982 4.3289
4 1 26 -1.6949 -1.1894
4 1 27 -1.1135 3.3103
4 2 0 -3.5780 -0.0478
4 2 1 -5.7877 6.1162
4 2 2 -7.4144 -2.4514
4 2 3 -15.6272 3.2930
4 2 4 -6.9056 -3.5161
4 2 5 -17.2527 -1.7968
4 2 6 0.9259 -3.1772
4 2 7 -12.1904 -6.4210
4 2 8 4.0403 -2.5736
4 2 9 -5.1027 -7.3526
4 2 10 -2.2266 -2.0775
4 2 11 -0.4682 -4.1428
4 2 12 -5.5597 -0.9301
4 2 13 0.0471 0.3062
4 2 14 -0.3541 0.7736
4 2 15 -1.3286 2.6422
4 2 16 3.0303 1.8649
4 2 17 -1.8902 2.1418
4 2 18 -0.5935 2.0704
4 2 19 -1.8331 0.5710
4 2 20 -3.7610 2.0480
4 2 21 -1.9631 -0.5113
4 2 22 -2.2679 1.6819
4 2 23 -1.2405 -1.0310
4 2 24 0.0470 0.5139
4 2 25 0.5543 -1.1242
4 2 26 0.7113 -0.5774
4 2 27 1.3158 -0.5113
4 3 0 -6.2572 -3.5199
4 3 1 1.7514 -9.3944
4 3 2 -5.8791 -12.2640
4 3 3 3.3571 -12.3093
4 3 4 -4.0402 -13.4240
4 3 5 2.2271 -8.0503
4 3 6 -0.8220 -9.7300
4 3 7 -0.4084 -0.3723
4 3 8 1.6236 -5.0343
4 3 9 -2.5055 0.7840
4 3 10 1.4018 -0.6449
4 3 11 -3.5131 -2.2303
4 3 12 -0.8304 1.7889
4 3 13 -3.4707 -1.3258
4 3 14 -2.9497 1.0753
4 3 15 -2.0296 0.7344
4 3 16 -3.7496 -0.6640
4 3 17 0.1318 -1.9686
4 3 18 -3.4654 -0.8259
4 3 19 1.3126 -5.1754
4 3 20 -2.6358 0.2065
4 3 21 1.1072 -2.9413
4 3 22 -1.4570 0.9806
4 3 23 0.6737 1.7532
4 3 24 -0.2438 1.0631
4 3 25 0.6994 3.6096
4 3 26 0.4684 0.2669
4 3 27 0.8115 2.4565
4 4 0 0.3249 0.5061
4 4 1 10.8699 -5.4342
4 4 2 3.4802 1.3714
4 4 3 12.8149 -5.7813
4 4 4 6.9644 0.4201
4 4 5 6.6650 -4.7868
4 4 6 5.3520 -2.1453
4 4 7 -0.1959 -2.5561
4 4 8 1.5871 -4.2969
4 4 9 -4.0744 -0.8724
4 4 10 -0.4009 -5.0855
4 4 11 -4.9823 -0.2702
4 4 12 -1.7116 -5.0369
4 4 13 -3.3199 -0.1138
4 4 14 -2.0649 -3.8968
4 4 15 -1.3433 -0.4814
4 4 16 0.9689 -1.1927
4 4 17 -1.9933 -1.5523
4 4 18 4.5552 1.7540
4 4 19 -4.3649 -2.4559
4 4 20 3.6056 3.1559
4 4 21 -5.0622 -2.3657
4 4 22 -0.4223 2.9551
4 4 23 -3.2760 -1.4234
4 4 24 -2.5733 2.2542
4 4 25 -0.8023 -0.0029
4 4 26 -1.9734 1.9777
4 5 0 2.3929 5.8077
4 5 1 0.0088 -7.3216
4 5 2 2.8613 11.6009
4 5 3 1.2651 -4.9731
4 5 4 2.9786 6.8953
4 5 5 3.2676 -1.0245
4 5 6 1.5922 -2.5508
4 5 7 4.8736 1.1722
4 5 8 0.1273 -8.4200
4 5 9 4.7144 0.5599
4 5 10 -0.2326 -7.9771
4 5 11 3.6319 -1.8964
4 5 12 -0.4707 -3.5863
4 5 13 2.8571 -3.5582
4 5 14 -1.0465 -0.3973
4 5 15 1.5530 -1.7711
4 5 16 -0.9470 -2.2502
4 5 17 -0.9810 1.9678
4 5 18 -0.1050 -6.6773
4 5 19 -3.2134 3.4137
4 5 20 0.5545 -7.8039
4 5 21 -3.6518 1.8645
4 5 22 0.8207 -4.6040
4 5 23 -2.8380 -0.0009
4 5 24 0.4708 -1.2229
4 5 25 -2.0935 -0.9229
4 5 26 -1.0572 -0.2409
4 6 0 10.3586 -0.0983
4 6 1 -3.9782 1.6215
4 6 2 13.1388 1.7590
4 6 3 -2.7911 1.8932
4 6 4 12.2079 3.3399
4 6 5 2.5017 0.9170
4 6 6 5.8663 4.8136
4 6 7 6.6893 -1.0048
4 6 8 -0.0170 5.1022
4 6 9 5.8436 -1.7891
4 6 10 0.0230 3.6558
4 6 11 0.7475 -1.3433
4 6 12 4.0283 1.8984
4 6 13 -3.1884 -1.2517
4 6 14 5.6866 0.5093
4 6 15 -0.8853 -1.4861
4 6 16 2.7792 -1.4698
4 6 17 5.3379 -0.9760
4 6 18 -1.1194 -3.6078
4 6 19 7.9753 0.1664
4 6 20 -2.7010 -4.0898
4 6 21 4.9054 1.3489
4 6 22 -1.7996 -2.9515
4 6 23 1.3389 2.1411
4 6 24 0.6897 -1.8078
4 6 25 0.8832 1.5898
4 7 0 -2.1925 1.5854
4 7 1 -1.4867 10.6146
4 7 2 -2.2517 6.2986
4 7 3 -2.9550 13.8661
4 7 4 -1.7636 6.4597
4 7 5 -3.5534 9.8521
4 7 6 0.2512 3.5275
4 7 7 -4.1048 0.8775
4 7 8 2.5271 0.3924
4 7 9 -4.1037 -2.4708
4 7 10 3.3546 -3.1090
4 7 11 -3.3074 3.1313
4 7 12 3.2275 -6.4986
4 7 13 -2.2782 9.3401
4 7 14 3.0440 -5.4216
4 7 15 -0.7789 8.4659
4 7 16 2.0374 1.2012
4 7 17 1.3393 2.7887
4 7 18 -0.3173 6.6022
4 7 19 2.8170 -1.3753
4 7 20 -2.8701 5.7894
4 7 21 3.0166 -1.8878
4 7 22 -4.4367 2.7281
4 7 23 2.9276 0.1586
4 7 24 -4.6533 2.1307
4 7 25 2.7037 2.9501
4 8 0 -4.3150 -0.4906
4 8 1 -10.5313 -1.5694
4 8 2 -6.1144 -2.5179
4 8 3 -13.2682 -1.0852
4 8 4 -4.8814 -2.4672
4 8 5 -4.7946 0.2028
4 8 6 1.0516 -1.8946
4 8 7 3.0440 2.1704
4 8 8 4.8194 -2.3922
4 8 9 4.7694 3.5216
4 8 10 0.3853 -3.3953
4 8 11 5.8961 3.6994
4 8 12 -7.7763 -3.8984
4 8 13 7.8714 3.4593
4 8 14 -10.3774 -3.5814
4 8 15 4.7682 2.7884
4 8 16 -5.9761 -2.4827
4 8 17 -2.8465 0.9334
4 8 18 -1.0659 -0.9403
4 8 19 -6.6486 -1.3941
4 8 20 0.4090 0.8626
4 8 21 -4.7457 -2.7003
4 8 22 0.0144 3.0305
4 8 23 -2.9115 -3.0290
4 8 24 -0.6386 4.6908
4 9 0 2.1455 -5.2873
4 9 1 1.4214 -0.4916
4 9 2 1.3728 -14.7519
4 9 3 1.7936 2.5208
4 9 4 0.0669 -9.3183
4 9 5 0.6591 4.7975
4 9 6 -0.9475 1.6166
4 9 7 0.6445 3.9845
4 9 8 -1.4118 4.8978
4 9 9 2.2446 0.7973
4 9 10 -1.3713 3.5589
4 9 11 3.3933 -2.9337
4 9 12 -1.0913 6.0905
4 9 13 2.9220 -5.2288
4 9 14 -0.5601 8.3858
4 9 15 1.7807 -4.8516
4 9 16 0.4322 2.9989
4 9 17 1.0269 -2.9613
4 9 18 1.0557 -4.5507
4 9 19 0.2124 -1.5155
4 9 20 0.0884 -5.1282
4 9 21 -1.5565 -0.4491
4 9 22 -1.5895 -1.3474
4 9 23 -3.5879 0.8737
4 10 0 -0.2727 0.1848
4 10 1 7.6528 3.4296
4 10 2 -4.7742 0.5833
4 10 3 9.4845 1.6776
4 10 4 -7.9268 0.0199
4 10 5 3.2414 0.6351
4 10 6 -2.9505 0.1362
4 10 7 -2.2449 0.8627
4 10 8 3.4349 1.8726
4 10 9 -3.1203 0.8777
4 10 10 3.0615 3.2869
4 10 11 -4.5209 0.1522
4 10 12 -0.8142 2.4731
4 10 13 -7.7439 0.1344
4 10 14 -1.2741 0.3346
4 10 15 -6.4083 1.8683
4 10 16 1.0663 -1.1179
4 10 17 -0.0715 3.6952
4 10 18 1.6370 -1.5354
4 10 19 2.5594 2.8284
4 10 20 -0.2227 -1.8411
4 10 21 -1.2362 -0.6203
4 10 22 -1.9355 -2.1675
4 11 0 -2.1940 0.0748
4 11 1 0.6978 -4.7669
4 11 2 -1.1046 1.9656
4 11 3 1.3656 -8.6588
4 11 4 0.0737 3.5069
4 11 5 0.4925 -5.0555
4 11 6 -0.4211 2.4012
4 11 7 -1.6830 3.4289
4 11 8 -0.8692 -1.4763
4 11 9 -3.1272 4.8959
4 11 10 0.4918 -5.2318
4 11 11 -2.4783 -1.9061
4 11 12 1.9378 -6.9855
4 11 13 -0.8718 -6.5037
4 11 14 0.8053 -6.1577
4 11 15 0.1318 -4.2856
4 11 16 -2.3555 -3.0488
4 11 17 0.7991 -1.3308
4 11 18 -4.3073 -0.8923
4 11 19 1.8392 -2.0589
4 11 20 -3.1917 -2.4810
4 12 0 7.2811 0.2644
4 12 1 4.6790 2.3832
4 12 2 8.4157 2.6314
4 12 3 3.0028 2.3490
4 12 4 6.2788 2.2108
4 12 5 -2.2294 1.2884
4 12 6 0.8091 -0.4751
4 12 7 -1.8041 0.3701
4 12 8 -1.7935 -2.1722
4 12 9 3.5439 1.2269
4 12 10 1.8185 -0.9924
4 12 11 6.0055 2.5434
4 12 12 6.6170 1.1902
4 12 13 4.3721 2.1037
4 12 14 6.8131 1.7166
4 12 15 2.6174 0.4007
4 12 16 3.7710 0.9942
4 12 17 1.9941 -0.7857
4 12 18 2.1022 1.1878
4 12 19 1.8037 -1.2294
4 13 0 -5.3119 4.0318
4 13 1 -1.5501 7.5542
4 13 2 -4.1695 7.1616
4 13 3 -2.5909 3.9949
4 13 4 -1.4927 2.2180
4 13 5 -1.2451 0.7488
4 13 6 0.3911 -2.2688
4 13 7 0.4773 0.6541
4 13 8 -0.2896 -0.3129
4 13 9 -0.0650 2.5006
4 13 10 -1.6024 2.2316
4 13 11 -3.0382 4.2277
4 13 12 -0.7322 1.1227
4 13 13 -5.9520 4.5872
4 13 14 0.8466 -0.0689
4 13 15 -6.5799 2.8141
4 13 16 0.0391 0.4479
4 13 17 -5.2423 -0.1327
4 14 0 -3.5376 -0.2314
4 14 1 -5.0797 -5.2951
4 14 2 -0.0954 0.1765
4 14 3 -4.0520 -2.9246
4 14 4 3.4877 0.0635
4 14 5 0.3662 0.1074
4 14 6 1.8423 -0.3735
4 14 7 1.4214 1.1901
4 14 8 -1.6072 -0.7738
4 14 9 -0.0108 0.0901
4 14 10 -2.5008 -1.9426
4 14 11 0.3101 -0.1554
4 14 12 -1.9970 -4.9613
4 14 13 1.1996 1.3690
4 14 14 -1.2817 -8.5329
4 15 0 2.6574 -1.1463
4 15 1 -1.3553 2.2350
4 15 2 3.1622 -2.1784
4 15 3 -2.6432 5.6072
4 15 4 3.3413 -0.6746
4 15 5 -1.4226 3.9496
4 15 6 1.6242 -0.0708
4 15 7 0.5362 -1.4477
4 15 8 -0.2143 -1.8432
4 15 9 1.3653 -3.6592
4 15 10 -0.5701 -3.0040
4 15 11 2.0562 -2.2103
4 16 0 -1.2560 -0.2165
4 16 1 -0.9731 -3.0606
4 16 2 -3.4431 -0.5631
4 16 3 -0.2797 1.4954
4 16 4 -2.8937 -0.7340
4 16 5 0.7314 4.4310
4 16 6 2.9227 -0.2378
5 0 1 -0.1352 -5.9262
5 0 2 -3.7635 -0.9362
5 0 3 -0.3455 -11.5211
5 0 4 -4.9063 -0.2253
5 0 5 0.0743 -7.3034
5 0 6 -5.4875 0.9074
5 0 7 0.3997 -1.7913
5 0 8 -6.5423 0.5982
5 0 9 0.1290 1.2026
5 0 10 -4.8772 -0.4969
5 0 11 -0.1700 4.0489
5 0 12 -0.0083 -0.5870
5 0 13 -0.0723 5.1053
5 0 14 3.3016 0.1080
5 0 15 0.0278 2.9995
5 0 16 2.3704 0.2210
5 0 17 -0.0520 2.4049
5 0 18 -0.3068 -0.0715
5 0 19 0.0253 4.4958
5 0 20 -1.8556 0.0884
5 0 21 0.1882 3.8474
5 0 22 -1.3566 0.2534
5 0 23 0.0338 0.2973
5 0 24 1.0259 -0.0328
5 0 25 -0.2694 -0.2937
5 0 26 3.2549 0.0455
5 1 0 3.2784 -3.4331
5 1 1 -4.8961 -2.7396
5 1 2 13.5352 -2.8299
5 1 3 -3.1562 -3.7448
5 1 4 11.7352 -0.6106
5 1 5 -3.5418 -3.5609
5 1 6 4.6157 1.7628
5 1 7 -5.4106 -5.0338
5 1 8 0.9774 2.3632
5 1 9 -5.8939 -5.8500
5 1 10 -1.1999 1.1334
5 1 11 -4.2954 -2.4255
5 1 12 -3.6508 0.3176
5 1 13 -2.0824 2.3523
5 1 14 -2.8115 1.2545
5 1 15 0.1996 3.1959
5 1 16 -0.6527 2.2895
5 1 17 2.5298 0.3881
5 1 18 -2.4330 1.6834
5 1 19 3.3964 -2.1165
5 1 20 -5.0262 0.5977
5 1 21 1.6683 -2.2540
5 1 22 -3.2284 0.8900
5 1 23 -0.9844 -0.2170
5 1 24 -0.6522 1.8578
5 1 25 -2.2717 2.5069
5 1 26 -1.7516 1.6238
5 2 0 1.7824 -2.7982
5 2 1 -0.2867 11.7150
5 2 2 1.6727 -2.4102
5 2 3 -1.4660 14.4256
5 2 4 0.0129 -2.6400
5 2 5 -3.2132 6.7514
5 2 6 0.3551 -4.5163
5 2 7 -4.3754 1.5529
5 2 8 3.0700 -7.0631
5 2 9 -3.8334 1.4702
5 2 10 3.1889 -7.8157
5 2 11 -2.5128 0.3778
5 2 12 -0.6886 -5.8200
5 2 13 -2.5865 -0.7566
5 2 14 -3.3907 -2.4227
5 2 15 -3.6505 0.9698
5 2 16 -1.7972 0.6574
5 2 17 -3.2066 0.9716
5 2 18 0.9917 2.0707
5 2 19 -1.4872 -2.7071
5 2 20 1.5178 0.8411
5 2 21 -1.3149 -3.8811
5 2 22 0.0126 -2.0976
5 2 23 -2.9099 -0.9156
5 2 24 -1.6699 -3.9024
5 2 25 -3.4398 0.1961
5 2 26 -2.2662 -3.1754
5 3 0 -5.1042 -7.0379
5 3 1 -2.9635 1.1600
5 3 2 -9.7620 -7.0789
5 3 3 -0.9394 -1.0137
5 3 4 -4.7017 -6.1927
5 3 5 -0.1837 -3.2050
5 3 6 1.2963 -5.1887
5 3 7 1.0111 -2.0780
5 3 8 0.6277 -4.2687
5 3 9 4.2391 0.3524
5 3 10 -1.7399 -3.1243
5 3 11 6.8328 -0.0187
5 3 12 -1.5173 -2.7716
5 3 13 6.0078 -1.9935
5 3 14 -1.7350 -3.6691
5 3 15 3.1186 -2.0905
5 3 16 -2.2936 -3.6596
5 3 17 1.1190 -1.0796
5 3 18 -0.1487 -1.5823
5 3 19 1.2194 -1.4566
5 3 20 1.3432 0.1700
5 3 21 2.9314 -2.5050
5 3 22 -1.8745 -0.1017
5 3 23 4.6178 -2.2462
5 3 24 -5.2735 -0.7137
5 3 25 4.3993 -0.8259
5 3 26 -3.5955 -0.2959
5 4 0 -0.5259 -4.3151
5 4 1 9.9155 -1.9661
5 4 2 -0.8329 -1.7667
5 4 3 8.9341 0.1816
5 4 4 1.1255 -1.9152
5 4 5 6.3297 4.0389
5 4 6 2.5741 -4.5727
5 4 7 3.5807 4.2250
5 4 8 1.2504 -3.9237
5 4 9 1.2477 1.1354
5 4 10 -0.4459 1.1511
5 4 11 -0.0546 -1.1427
5 4 12 -0.5855 5.2828
5 4 13 0.7924 -2.2584
5 4 14 -0.4724 5.3627
5 4 15 2.3670 -2.6712
5 4 16 -0.2781 3.4023
5 4 17 1.5412 -0.8848
5 4 18 1.2567 1.7749
5 4 19 -1.4303 1.0859
5 4 20 2.6923 1.3266
5 4 21 -3.5280 -1.0824
5 4 22 1.6978 2.2608
5 4 23 -3.9281 -5.4980
5 4 24 -0.5410 3.3936
5 4 25 -3.6183 -6.2258
5 5 0 -2.4958 5.6887
5 5 1 -2.3657 -0.5565
5 5 2 -4.7839 6.5473
5 5 3 -2.1605 -1.9771
5 5 4 -5.0822 5.9568
5 5 5 2.1247 -1.5682
5 5 6 -4.1557 3.3718
5 5 7 6.0689 -1.7431
5 5 8 -2.7331 0.0388
5 5 9 5.0449 -3.0405
5 5 10 -1.1877 -2.5409
5 5 11 0.9124 -3.7238
5 5 12 0.6494 -2.6431
5 5 13 -2.0775 -3.6378
5 5 14 1.7781 -0.3077
5 5 15 -2.7560 -3.2580
5 5 16 0.2159 1.0255
5 5 17 -1.9901 -1.8694
5 5 18 -2.7671 -0.9458
5 5 19 -0.9224 -0.4167
5 5 20 -3.1228 -3.5939
5 5 21 -0.8503 -1.3531
5 5 22 -0.5265 -3.8851
5 5 23 -1.6064 -3.6845
5 5 24 1.2796 -2.6689
5 5 25 -1.3599 -3.8669
5 6 0 -1.6526 -6.5653
5 6 1 0.5980 -7.4134
5 6 2 0.3539 -6.2996
5 6 3 -0.8248 -7.8251
5 6 4 2.8221 -3.4020
5 6 5 -0.6251 -4.1012
5 6 6 4.5941 0.6677
5 6 7 1.4631 -1.4851
5 6 8 5.1481 3.1707
5 6 9 3.6779 -1.5494
5 6 10 4.4879 3.4001
5 6 11 4.0828 -1.8271
5 6 12 3.6279 2.3109
5 6 13 1.9200 -1.4299
5 6 14 3.3840 0.9153
5 6 15 -0.5110 -2.6016
5 6 16 2.7223 0.1432
5 6 17 0.0239 -5.4689
5 6 18 1.2898 -0.2326
5 6 19 2.2505 -6.4505
5 6 20 1.4695 -1.6398
5 6 21 1.8825 -4.3118
5 6 22 4.1558 -3.3626
5 6 23 -1.1887 -2.1248
5 6 24 6.0689 -2.4575
5 7 0 4.8903 3.8734
5 7 1 7.1629 -2.2013
5 7 2 9.7555 3.8620
5 7 3 4.1204 -0.5344
5 7 4 6.9898 3.8998
5 7 5 1.9449 3.2736
5 7 6 1.9197 3.7874
5 7 7 1.7125 4.7344
5 7 8 0.6988 3.5312
5 7 9 1.3492 2.4248
5 7 10 2.4821 3.2713
5 7 11 -0.0457 -0.2875
5 7 12 3.3819 1.9798
5 7 13 -1.1872 -0.3437
5 7 14 3.7622 -0.5484
5 7 15 -2.0713 0.7705
5 7 16 5.9686 -1.5238
5 7 17 -3.1463 0.1084
5 7 18 7.8709 0.4034
5 7 19 -2.0840 -1.3171
5 7 20 5.8343 1.5568
5 7 21 2.1586 -0.2604
5 7 22 1.6151 -0.9019
5 7 23 4.9137 2.8835
5 8 0 1.0055 6.1969
5 8 1 -0.6817 4.9801
5 8 2 2.4477 1.9718
5 8 3 -3.8839 5.5035
5 8 4 0.2798 -1.9335
5 8 5 -4.6721 2.1626
5 8 6 -2.0854 0.1857
5 8 7 -1.5633 0.3341
5 8 8 -0.7453 4.5525
5 8 9 0.9518 2.0648
5 8 10 2.5997 4.9032
5 8 11 0.6464 3.5358
5 8 12 3.5502 1.9929
5 8 13 0.8128 2.1898
5 8 14 1.5048 -0.3820
5 8 15 2.6310 1.3124
5 8 16 -0.0217 -2.4545
5 8 17 2.5958 3.4938
5 8 18 0.8789 -4.4400
5 8 19 0.1536 5.2224
5 8 20 1.9311 -2.9035
5 8 21 -0.6697 3.1946
5 8 22 0.9714 2.0795
5 8 23 1.1771 0.0363
5 9 0 0.5853 5.4193
5 9 1 -0.0940 0.3861
5 9 2 2.7624 1.8120
5 9 3 5.7418 0.8070
5 9 4 2.9785 -2.5073
5 9 5 5.7872 0.9671
5 9 6 1.3750 -0.7332
5 9 7 -1.0522 1.3154
5 9 8 -1.1219 3.7893
5 9 9 -5.3224 1.8720
5 9 10 -3.0977 4.0799
5 9 11 -2.5756 2.2391
5 9 12 -2.5853 1.4176
5 9 13 0.7600 1.7592
5 9 14 0.0683 1.2809
5 9 15 0.1427 0.2968
5 9 16 1.4364 2.7173
5 9 17 -0.6633 -1.0933
5 9 18 -0.0127 1.5516
5 9 19 0.3218 -1.4378
5 9 20 -1.8133 -0.8429
5 9 21 -0.5198 -1.0426
5 9 22 -2.1304 -0.7093
5 10 0 0.8825 1.9875
5 10 1 -5.1358 7.6181
5 10 2 2.1159 4.9702
5 10 3 -1.3654 9.8093
5 10 4 0.2657 7.2256
5 10 5 0.4274 4.3546
5 10 6 -1.9014 3.8545
5 10 7 -1.4396 -0.7601
5 10 8 -0.9800 -1.0857
5 10 9 -2.6170 -1.9682
5 10 10 1.0554 -0.6311
5 10 11 -0.7382 -2.3353
5 10 12 0.5690 3.2248
5 10 13 1.0855 -3.0027
5 10 14 -1.0984 2.8257
5 10 15 1.0429 -1.6684
5 10 16 -0.2474 -1.8789
5 10 17 1.6693 1.6247
5 10 18 2.6820 -4.4843
5 10 19 3.6797 3.6860
5 10 20 4.2708 -3.9288
5 11 0 -4.0872 -1.6898
5 11 1 -0.8711 2.6797
5 11 2 -10.7641 -1.6300
5 11 3 -0.8807 3.1565
5 11 4 -6.5581 -0.9171
5 11 5 -1.9043 1.3934
5 11 6 1.0026 0.3517
5 11 7 -2.9349 1.3685
5 11 8 2.3360 1.0801
5 11 9 -3.3030 3.4548
5 11 10 0.0012 1.0013
5 11 11 -3.9354 3.3692
5 11 12 0.7157 1.0526
5 11 13 -3.8685 -0.0633
5 11 14 2.7700 2.0828
5 11 15 -1.3928 -2.1544
5 11 16 0.4357 4.2749
5 11 17 1.6465 0.0882
5 11 18 -5.2801 6.7376
5 11 19 2.8463 3.3943
5 12 0 -0.9828 2.2370
5 12 1 -2.1437 -5.3625
5 12 2 -1.4288 4.9974
5 12 3 0.0026 -5.2006
5 12 4 -1.9578 5.2356
5 12 5 0.0844 0.0546
5 12 6 -2.7873 -1.2566
5 12 7 -1.6331 2.8523
5 12 8 -3.4343 -7.4215
5 12 9 -1.4543 0.4769
5 12 10 -2.9505 -6.9339
5 12 11 0.7189 -2.4337
5 12 12 -0.6849 -2.7875
5 12 13 1.2971 -2.8558
5 12 14 1.8886 0.1456
5 12 15 -1.0444 -3.3997
5 12 16 1.9566 1.0025
5 12 17 -4.0145 -6.0490
5 13 0 0.6209 -3.9567
5 13 1 -2.5122 1.0688
5 13 2 -1.0123 -2.1524
5 13 3 -5.8271 1.6642
5 13 4 -2.1400 -0.2563
5 13 5 -1.8685 -0.3483
5 13 6 -2.6512 -0.5050
5 13 7 7.1343 -1.0854
5 13 8 -2.5253 -0.9049
5 13 9 10.5188 0.4237
5 13 10 -0.8763 0.4675
5 13 11 5.9645 1.7960
5 13 12 2.4854 1.9719
5 13 13 -0.3972 2.4525
5 13 14 6.0738 1.6059
5 13 15 -4.3389 2.9306
5 14 0 -0.3998 2.3060
5 14 1 2.4411 -5.3716
5 14 2 -2.8887 0.2077
5 14 3 0.8173 -8.0934
5 14 4 -1.1413 0.5400
5 14 5 -0.3529 -5.9165
5 14 6 1.2748 5.4596
5 14 7 -0.3689 -4.4268
5 14 8 0.2810 9.2474
5 14 9 0.2547 -4.8542
5 14 10 -1.9726 8.0144
5 14 11 0.7108 -3.4316
5 14 12 -2.7810 3.7312
5 15 0 3.0954 2.0780
5 15 1 -2.3567 -1.6971
5 15 2 8.6169 1.5001
5 15 3 -3.1226 -0.4908
5 15 4 8.2069 0.2154
5 15 5 -5.0869 3.7604
5 15 6 6.0175 -1.1292
5 15 7 -6.0733 5.6381
5 15 8 5.7078 -1.1472
6 0 0 -9.5979 0.3322
6 0 1 -3.9733 -1.2839
6 0 2 -7.5067 0.1408
6 0 3 -1.7406 -3.0173
6 0 4 -4.3386 -0.2065
6 0 5 0.1744 -3.1405
6 0 6 -3.4160 -0.1529
6 0 7 0.4098 -2.5244
6 0 8 -2.3311 0.0446
6 0 9 0.0615 -3.9706
6 0 10 -0.1129 -0.1298
6 0 11 0.1457 -5.0406
6 0 12 -0.2062 -0.3014
6 0 13 0.1556 -2.4158
6 0 14 -2.7648 0.0356
6 0 15 -0.2177 1.5308
6 0 16 -4.1873 0.3512
6 0 17 -0.2829 3.4374
6 0 18 -4.1588 0.1010
6 0 19 0.0685 3.6240
6 0 20 -4.1827 -0.1707
6 0 21 0.1395 2.4607
6 0 22 -2.8766 -0.0240
6 0 23 -0.0740 -0.3640
6 0 24 0.2329 0.0076
6 0 25 -0.1160 -2.3988
6 1 0 -2.0912 -3.2727
6 1 1 -0.8182 -6.1258
6 1 2 -0.2652 -1.6764
6 1 3 -0.1793 -2.4507
6 1 4 1.0528 1.5336
6 1 5 0.9478 -1.6349
6 1 6 -0.4665 3.2385
6 1 7 -0.5281 -2.5752
6 1 8 -0.5763 2.1340
6 1 9 -4.7923 -0.9547
6 1 10 2.3481 0.4543
6 1 11 -8.2040 0.7543
6 1 12 3.7901 0.1939
6 1 13 -8.2731 -1.1180
6 1 14 2.0891 0.8097
6 1 15 -5.8205 -3.4607
6 1 16 0.3531 1.4914
6 1 17 -2.3887 -3.2464
6 1 18 -0.4901 2.3556
6 1 19 0.7074 -2.8948
6 1 20 -1.2617 2.7946
6 1 21 1.7301 -3.3815
6 1 22 -0.5295 1.7286
6 1 23 0.4220 -2.1724
6 1 24 1.7999 -0.2625
6 1 25 -0.8994 0.2411
6 2 0 2.4460 -0.2366
6 2 1 0.0141 -4.7873
6 2 2 -1.2796 0.3122
6 2 3 -1.4943 -1.7026
6 2 4 -3.6524 1.8396
6 2 5 -2.7124 -2.7225
6 2 6 -1.1032 2.2900
6 2 7 -2.3001 -5.9945
6 2 8 0.3125 -0.8985
6 2 9 -0.3957 -4.6619
6 2 10 -1.7891 -5.7239
6 2 11 0.8725 0.3827
6 2 12 -1.8009 -7.9511
6 2 13 -0.0800 3.5847
6 2 14 1.0934 -6.9099
6 2 15 -2.3814 4.4678
6 2 16 1.6597 -4.6453
6 2 17 -4.0621 4.6464
6 2 18 0.1306 -2.1701
6 2 19 -4.1228 3.1555
6 2 20 0.7678 -0.3589
6 2 21 -2.7708 0.9432
6 2 22 2.3999 -0.6876
6 2 23 -0.8650 1.2951
6 2 24 1.6766 -2.2349
6 2 25 0.4107 3.2653
6 3 0 3.9045 -2.3177
6 3 1 -2.0911 -2.2756
6 3 2 1.3048 -4.4670
6 3 3 -2.3899 -5.6530
6 3 4 0.5016 -3.6723
6 3 5 -2.7986 -4.7853
6 3 6 4.5603 -2.1405
6 3 7 -2.6138 -1.6982
6 3 8 7.1840 -1.0599
6 3 9 -0.8465 -2.0714
6 3 10 4.1365 0.3716
6 3 11 0.9675 -3.6216
6 3 12 -0.2191 1.1716
6 3 13 1.3158 -2.1051
6 3 14 -2.4008 -0.5334
6 3 15 1.2058 -0.4204
6 3 16 -3.7770 -3.2125
6 3 17 1.3845 -1.4626
6 3 18 -4.0477 -3.6681
6 3 19 1.1054 -2.0003
6 3 20 -1.9599 -2.0861
6 3 21 0.8148 -0.2589
6 3 22 -0.4955 -1.0120
6 3 23 1.5266 0.6482
6 3 24 -2.2755 -0.9828
6 4 0 2.6752 -3.3737
6 4 1 6.7242 -1.3505
6 4 2 3.6814 -2.6344
6 4 3 7.6738 -2.5041
6 4 4 3.7213 -0.7998
6 4 5 4.7299 -0.4763
6 4 6 1.9673 -0.5448
6 4 7 2.8312 3.3277
6 4 8 1.1934 -1.5002
6 4 9 2.0487 4.0275
6 4 10 1.8294 -2.1458
6 4 11 0.3351 2.1163
6 4 12 1.3750 -2.7768
6 4 13 -0.7834 0.9802
6 4 14 0.3509 -3.4404
6 4 15 0.0998 0.2107
6 4 16 1.0929 -3.1747
6 4 17 0.6675 -1.0368
6 4 18 2.4623 -2.4487
6 4 19 -0.1930 -0.6901
6 4 20 2.2471 -2.2676
6 4 21 0.0636 1.1269
6 4 22 1.1823 -1.9226
6 4 23 2.0707 1.1129
6 4 24 0.4796 -0.8822
6 5 0 2.9950 3.6968
6 5 1 2.7292 3.1879
6 5 2 2.7837 7.7083
6 5 3 0.1280 1.2941
6 5 4 2.5924 6.3928
6 5 5 -2.2494 0.1530
6 5 6 1.1726 3.5331
6 5 7 -1.9943 0.3628
6 5 8 -0.1106 2.1241
6 5 9 -0.1800 0.3843
6 5 10 -0.1468 1.0147
6 5 11 1.8180 -1.0978
6 5 12 -0.1588 -0.4157
6 5 13 3.7063 -2.5473
6 5 14 -0.4411 -1.1641
6 5 15 4.5765 -1.7140
6 5 16 -0.0673 -1.7088
6 5 17 4.0785 0.8215
6 5 18 0.0363 -2.5306
6 5 19 3.3474 2.9767
6 5 20 -1.2046 -1.6077
6 5 21 2.5840 3.5936
6 5 22 -2.2493 1.9311
6 5 23 1.1166 1.9539
6 5 24 -1.8642 4.7821
6 6 0 -3.4360 1.3084
6 6 1 -2.7437 2.4776
6 6 2 -0.9284 0.9806
6 6 3 -3.2353 1.1026
6 6 4 1.0720 -1.2936
6 6 5 -1.8254 1.2034
6 6 6 0.4947 -3.1018
6 6 7 -0.2221 2.4387
6 6 8 -0.5355 -2.7646
6 6 9 0.8465 3.4659
6 6 10 0.6508 -0.9202
6 6 11 1.2263 3.2699
6 6 12 3.0689 1.0256
6 6 13 1.0645 2.1640
6 6 14 3.6155 1.6112
6 6 15 1.3769 1.2729
6 6 16 1.4076 0.7204
6 6 17 2.3696 0.6323
6 6 18 -2.0914 0.0610
6 6 19 2.1729 -0.3075
6 6 20 -5.1392 -0.1609
6 6 21 -0.3531 -0.7926
6 6 22 -5.4273 -1.8062
6 6 23 -3.3952 -0.2100
6 7 0 -4.3872 1.1217
6 7 1 0.7862 -0.6650
6 7 2 -1.3167 1.4853
6 7 3 1.1507 0.5728
6 7 4 1.4862 1.3690
6 7 5 1.9518 0.2704
6 7 6 -0.0304 1.2533
6 7 7 2.5385 -0.6574
6 7 8 -3.6413 1.2140
6 7 9 2.3089 -0.3389
6 7 10 -4.8878 0.7249
6 7 11 1.4286 1.4426
6 7 12 -3.1737 -0.2173
6 7 13 1.4052 2.7081
6 7 14 -1.4195 -0.3363
6 7 15 2.9310 1.8672
6 7 16 -1.1095 0.8906
6 7 17 3.4957 -0.4925
6 7 18 -0.9761 1.7635
6 7 19 1.5417 -3.1088
6 7 20 -0.5423 1.0818
6 7 21 0.6715 -4.7817
6 7 22 -1.0028 0.0238
6 8 0 -0.2172 2.3205
6 8 1 -3.4479 -3.5005
6 8 2 0.0657 5.1463
6 8 3 -3.2296 0.8205
6 8 4 1.5529 4.0578
6 8 5 -2.4908 2.2725
6 8 6 2.4723 1.5793
6 8 7 -1.3862 -0.8627
6 8 8 1.9816 1.0827
6 8 9 0.3962 -3.5590
6 8 10 0.4372 1.8269
6 8 11 2.2546 -2.2337
6 8 12 -0.9929 1.8459
6 8 13 2.5962 0.3023
6 8 14 -0.9203 1.9939
6 8 15 0.5565 -0.0838
6 8 16 0.3428 2.4243
6 8 17 -2.1364 -2.4988
6 8 18 1.0118 0.5548
6 8 19 -3.0168 -3.2475
6 8 20 0.6815 -2.7527
6 8 21 -2.4680 -1.9089
6 9 0 2.1247 -3.3380
6 9 1 -5.9037 -0.8826
6 9 2 1.5210 -2.2351
6 9 3 -7.0532 1.4339
6 9 4 0.8541 -1.4967
6 9 5 -2.0951 3.2324
6 9 6 1.5086 -1.4496
6 9 7 1.4965 3.4346
6 9 8 2.4681 -0.6031
6 9 9 0.3334 2.6347
6 9 10 1.6685 1.0892
6 9 11 -0.9368 1.4763
6 9 12 -0.6563 2.1621
6 9 13 0.6522 0.9850
6 9 14 -1.5564 1.0714
6 9 15 2.1454 1.7779
6 9 16 0.6185 -2.1204
6 9 17 2.1851 2.2641
6 9 18 3.3196 -4.7113
6 9 19 3.0410 0.7632
6 9 20 3.2162 -4.3597
6 10 0 2.9894 -1.7684
6 10 1 0.5850 1.7445
6 10 2 1.1108 -4.7234
6 10 3 -1.6774 5.1924
6 10 4 -0.4295 -2.2242
6 10 5 -1.6403 6.4048
6 10 6 -0.4563 2.1238
6 10 7 -0.8143 3.8940
6 10 8 -0.3540 2.6227
6 10 9 -0.2664 1.1608
6 10 10 -0.9105 0.4751
6 10 11 0.0304 0.2644
6 10 12 -1.6616 0.6536
6 10 13 0.1649 -0.5412
6 10 14 -2.6141 2.9015
6 10 15 1.1880 -1.9973
6 10 16 -3.5732 3.3077
6 10 17 3.4240 -2.1842
6 10 18 -3.2885 1.9027
6 10 19 4.4035 -0.7069
6 11 0 -2.4783 -0.0628
6 11 1 0.3174 2.3051
6 11 2 -5.9072 -3.6617
6 11 3 0.8303 0.8684
6 11 4 -9.2413 -4.4440
6 11 5 0.7705 1.7579
6 11 6 -6.4908 -3.6388
6 11 7 -0.0816 3.7190
6 11 8 -0.9574 -2.5501
6 11 9 -0.8497 3.8106
6 11 10 0.6910 -0.7610
6 11 11 -1.0103 1.8046
6 11 12 -0.8173 0.6633
6 11 13 -0.8608 -0.3685
6 11 14 0.1473 0.6233
6 11 15 -0.4264 -1.5863
6 11 16 3.8559 0.7363
6 11 17 0.1062 -1.9217
6 12 0 -1.4237 -1.4170
6 12 1 4.0096 -3.1827
6 12 2 -0.0202 -1.7123
6 12 3 5.0230 -5.5744
6 12 4 0.2588 1.9964
6 12 5 3.2836 -5.5499
6 12 6 -2.0236 4.8632
6 12 7 2.1701 -2.0679
6 12 8 -4.2508 2.3519
6 12 9 1.2513 0.9560
6 12 10 -3.7821 -2.1159
6 12 11 -0.6018 0.4675
6 12 12 -1.6375 -2.9040
6 12 13 -1.3895 -1.0697
6 12 14 -0.4221 -0.2165
6 12 15 -0.4472 0.0111
6 13 0 0.6055 2.6486
6 13 1 3.6436 -1.1196
6 13 2 0.0861 5.2970
6 13 3 2.4736 -0.2797
6 13 4 -0.4613 3.3374
6 13 5 -2.3275 -0.2697
6 13 6 0.1404 0.8523
6 13 7 -3.4639 -1.1993
6 13 8 0.2001 0.2797
6 13 9 0.8998 -1.3266
6 13 10 -1.0335 -0.7806
[truncated: 29,542 more chars]
