# Supplementary material for: Synthesis, structure, catalytic and cytotoxic activities of chlorido­(5-nitro­quinolin-8-olato-κ2N,O)(tri­cyclo­hexyl­phosphine-κP)platinum(II)
Source: Acta Crystallogr E Crystallogr Commun. 2025 Jul 1;81(Pt 8):657–61. doi: 10.1107/S2056989025005766 (PMC12326502; doi:10.1107/S2056989025005766)
Supplement: Supplementary file 2 [file e-81-00657-Isup2.hkl]

#
# h,k,l, Fc-squared, Fo-squared, sigma(Fo-squared), status flag
#
data_I
_shelx_title ' chi79_auto_a.res in P2(1)2(1)2(1)'
_shelx_refln_list_code          4
_shelx_F_calc_maximum      551.71
_exptl_crystal_F_000      1392.00
_reflns_d_resolution_high  0.8000

loop_
 _space_group_symop_operation_xyz
 'x, y, z'
 '-x+1/2, -y, z+1/2'
 '-x, y+1/2, -z+1/2'
 'x+1/2, -y+1/2, -z'

_cell_length_a     9.5189
_cell_length_b    14.0309
_cell_length_c    23.5582
_cell_angle_alpha  90.000
_cell_angle_beta   90.000
_cell_angle_gamma  90.000

_shelx_F_squared_multiplier     1.000

loop_
 _refln_index_h
 _refln_index_k
 _refln_index_l
 _refln_F_squared_calc
 _refln_F_squared_meas
 _refln_F_squared_sigma
 _refln_observed_status
   2   0   0        919.33        840.71        55.46 o
   4   0   0      16704.31      17542.85       369.59 o
   6   0   0      13147.12      12547.63       463.06 o
   8   0   0      20397.90      20695.52       710.38 o
  10   0   0       2534.68       2595.91       281.09 o
   2   1   0      15294.77      14197.54       160.09 o
   3   1   0      43963.14      42560.07       388.91 o
   4   1   0      48644.12      48060.14       464.56 o
   5   1   0      20544.71      21233.19       353.49 o
   6   1   0       9356.70       9449.26       281.40 o
   7   1   0       2887.67       3072.82       172.29 o
   8   1   0        135.96         88.91        55.89 o
   9   1   0        320.35        302.28        92.46 o
  10   1   0       2929.97       2546.23       213.37 o
  11   1   0        818.92        904.96       137.32 o
   1   2   0      61634.14      60608.81       460.62 o
   2   2   0       3253.86       3808.05       133.66 o
   3   2   0      22054.30      21630.21       223.21 o
   4   2   0       2346.18       2613.57        85.43 o
   5   2   0       7152.21       6982.19       211.07 o
   6   2   0       1333.15       1297.92       103.86 o
   7   2   0       8205.66       7450.02       223.24 o
   8   2   0       1743.72       1535.47       139.96 o
   9   2   0      12713.09      12516.85       407.92 o
  10   2   0         76.95        106.34        74.73 o
  11   2   0       2430.57       2177.57       263.74 o
   1   3   0      87980.30      87232.63       807.75 o
   2   3   0       8088.74       7858.26       129.33 o
   3   3   0      23127.28      25430.72       263.16 o
   4   3   0       7270.91       6503.73       121.81 o
   5   3   0      28234.07      27919.61       344.18 o
   6   3   0       3834.05       3566.10       118.12 o
   7   3   0       3914.50       3552.71       144.49 o
   8   3   0       1087.39        913.40       104.94 o
   9   3   0       1357.49       1164.19       128.02 o
  10   3   0        124.29         86.58        69.79 o
  11   3   0       1579.55       1505.68       203.03 o
   0   4   0     146147.58     149974.77      2585.50 o
   1   4   0       7149.04       7520.92       129.49 o
   2   4   0      14944.17      15033.84       223.20 o
   3   4   0         76.39         65.35        17.39 o
   4   4   0         12.58          8.73        17.23 o
   5   4   0        195.46        196.76        37.84 o
   6   4   0       4641.66       4355.28       140.41 o
   7   4   0        750.63        634.10        58.14 o
   8   4   0      13092.17      13255.65       386.72 o
   9   4   0        963.37       1009.33       123.24 o
  10   4   0       4890.38       4508.50       316.90 o
  11   4   0        220.08        346.67       129.56 o
   1   5   0       7806.60       7796.23       144.93 o
   2   5   0      11912.54      12514.76       173.31 o
   3   5   0       5678.58       5837.62       195.38 o
   4   5   0      42109.09      38707.32       449.38 o
   5   5   0       7126.46       6808.88       281.33 o
   6   5   0       6652.44       5570.12       201.51 o
   7   5   0        556.94        398.50        54.49 o
   8   5   0       1283.40       1131.99       111.71 o
   9   5   0         22.09         17.84        95.11 o
  10   5   0       1461.53       1427.03       187.94 o
  11   5   0        423.57        452.91       213.18 o
   0   6   0       8764.96       9487.02       382.75 o
   1   6   0      43928.12      44140.83       496.07 o
   2   6   0       4368.97       4833.44       119.33 o
   3   6   0       4482.13       5086.35       139.43 o
   4   6   0        459.85        398.93        59.16 o
   5   6   0       7814.87       7097.57       202.64 o
   6   6   0        906.26        883.41        77.30 o
   7   6   0      10342.68       9610.02       385.41 o
   8   6   0       1537.06       1735.17       183.81 o
   9   6   0       8301.72       7565.62       393.41 o
  10   6   0        150.69        134.65        93.12 o
  11   6   0        688.47        735.10       184.51 o
   1   7   0      21393.30      22268.95       320.12 o
   2   7   0       4350.73       4750.30       157.13 o
   3   7   0      15847.59      14511.21       267.34 o
   4   7   0       7705.66       7742.31       280.23 o
   5   7   0      26941.88      26822.39      1117.15 o
   6   7   0        407.78        309.39       108.80 o
   7   7   0       4218.01       4048.40       248.53 o
   8   7   0        327.68        211.37        76.16 o
   9   7   0       1004.60       1342.03       175.78 o
  10   7   0        634.39        675.84       143.49 o
   0   8   0      55143.42      57276.63      1335.06 o
   1   8   0      16704.67      17058.12       284.06 o
   2   8   0      19533.51      20591.32       289.08 o
   3   8   0       7365.60       7306.64       188.20 o
   4   8   0        443.37        439.70        66.19 o
   5   8   0       4938.56       4699.71       463.44 o
   6   8   0       5961.71       6318.93       562.97 o
   7   8   0       3024.18       2645.78       206.42 o
   8   8   0       8293.57       7730.55       376.24 o
   9   8   0       1638.79       1915.16       204.64 o
  10   8   0       2030.27       2077.08       224.77 o
   1   9   0        185.57        197.67        37.25 o
   2   9   0      20134.69      19684.53       273.82 o
   3   9   0        646.74        638.68        90.37 o
   4   9   0      25769.31      23570.21       476.57 o
   5   9   0        711.88        747.28       219.79 o
   6   9   0       9213.84       8354.17       672.87 o
   7   9   0        409.89        317.35       168.30 o
   8   9   0        310.47        247.67       118.29 o
   9   9   0          1.48        -60.28       121.89 o
  10   9   0       2453.53       1934.86       421.68 o
   0  10   0      22204.86      23388.35       794.69 o
   1  10   0      10592.57      10407.47       382.28 o
   2  10   0       1767.18       1556.54        70.46 o
   3  10   0       4186.74       3991.77       147.68 o
   4  10   0        307.34        198.02        62.50 o
   5  10   0        440.74        397.19       160.45 o
   6  10   0       3007.18       2885.83       405.04 o
   7  10   0       2297.57       2020.47       262.74 o
   8  10   0       4836.33       4561.97       408.20 o
   9  10   0       3322.21       3421.68       374.11 o
   1  11   0       1367.56       1389.80       113.16 o
   2  11   0        713.74        601.54        53.43 o
   3  11   0      11596.79      10950.48       311.80 o
   4  11   0        416.60        494.21       169.24 o
   5  11   0       9751.64       9721.57       725.93 o
   6  11   0         92.86         10.36       135.33 o
   7  11   0       2535.72       2837.58       309.52 o
   8  11   0          7.57        -48.55       120.97 o
   9  11   0         91.71         38.01       271.28 o
   0  12   0      11869.82      11980.44       370.32 o
   1  12   0       6356.46       6046.75       186.93 o
   2  12   0       1661.44       1737.74       169.90 o
   3  12   0       1575.98       1338.87       147.59 o
   4  12   0         27.31         70.02       124.34 o
   5  12   0        686.83        750.74       221.67 o
   6  12   0       1159.60       1317.16       309.27 o
   7  12   0       2220.38       1982.15       263.30 o
   8  12   0       1813.27       1653.63       273.37 o
   1  13   0        264.92        204.40        52.84 o
   2  13   0       3489.86       3414.13       248.65 o
   3  13   0          6.54         12.56        99.53 o
   4  13   0      10649.96       9105.53       704.89 o
   5  13   0         41.52         38.31       138.15 o
   6  13   0       3573.88       3299.40       330.60 o
   7  13   0         66.06        165.13       108.65 o
   0  14   0       9466.69      10477.27       472.39 o
   1  14   0       2263.18       2263.40       229.68 o
   2  14   0       1469.88       1328.05       161.67 o
   3  14   0       1046.41       1163.62       249.93 o
   4  14   0          1.08       -192.16       194.67 o
   5  14   0        167.41        206.92       129.99 o
   6  14   0        797.65        872.93       184.58 o
   7  14   0       1564.32       1447.42       247.82 o
   1  15   0       1049.34       1036.76       276.62 o
   2  15   0         20.84        -71.27       118.37 o
   3  15   0       6450.29       6248.91       577.42 o
   4  15   0        417.38        450.88       209.74 o
   5  15   0       6660.14       6748.46       676.32 o
   6  15   0         39.61         51.81       192.16 o
   0  16   0       1820.27       1973.07       329.68 o
   1  16   0       5988.37       6485.65       611.64 o
   2  16   0        571.50        467.84       229.52 o
   3  16   0       1497.91       1341.34       282.27 o
   4  16   0          4.83       -134.39       171.75 o
   1  17   0       1021.60       1007.89       270.97 o
   2  17   0       1048.49       1079.48       293.26 o
   2   0   1      17671.93      18133.29       192.17 o
   3   0   1       8572.35       7545.77       132.91 o
   4   0   1      36820.50      36917.18       418.12 o
   5   0   1       8498.44       9048.39       251.55 o
   6   0   1       1753.88       1576.91       115.27 o
   7   0   1      12526.97      12165.40       349.68 o
   8   0   1        446.33        570.65        96.98 o
   9   0   1       7624.33       7472.23       313.79 o
  10   0   1       1308.07       1213.56       145.10 o
  11   0   1        170.78         89.37        80.11 o
 -11   1   1       1389.60       1487.67       163.72 o
 -10   1   1       1466.25       1381.16       149.54 o
  -9   1   1       2866.81       2857.02       194.84 o
  -8   1   1       2885.79       2802.95       179.19 o
  -7   1   1       4812.34       3907.80       194.65 o
  -6   1   1       5728.49       5708.17       216.53 o
  -5   1   1      17414.78      17073.02       329.73 o
  -4   1   1      35307.21      36718.82       388.02 o
  -3   1   1      31179.63      31779.80       318.72 o
  -2   1   1       4686.81       4348.56        76.01 o
   2   1   1       4006.81       3496.47        89.89 o
   3   1   1      30599.30      31045.30       367.51 o
   4   1   1      35477.54      36111.56       472.35 o
   5   1   1      17317.54      16385.28       305.42 o
   6   1   1       5630.66       5436.82       211.06 o
   7   1   1       4669.53       4110.27       197.33 o
   8   1   1       2838.05       3126.38       189.34 o
   9   1   1       3092.34       3520.56       215.49 o
  10   1   1       1400.66       1295.61       147.29 o
  11   1   1       1358.37       1668.50       174.65 o
 -11   2   1        599.22        549.54       108.02 o
 -10   2   1       2691.91       2866.42       207.77 o
  -9   2   1       1124.56        957.66       122.54 o
  -8   2   1      10999.13      11200.29       359.62 o
  -7   2   1       2106.10       2140.70       145.20 o
  -6   2   1       6183.26       5898.06       220.31 o
  -5   2   1      10899.92      11613.29       246.41 o
  -4   2   1       1353.01       1366.18        71.74 o
  -3   2   1      13945.88      14026.77       218.38 o
  -2   2   1      20949.95      21477.36       193.34 o
  -1   2   1      17171.05      16151.34       223.83 o
   1   2   1      17103.29      16461.83       194.27 o
   2   2   1      20829.44      21042.69       189.59 o
   3   2   1      13993.71      14550.88       179.82 o
   4   2   1       1426.43       1420.94        68.04 o
   5   2   1      11286.46      12271.75       222.21 o
   6   2   1       5976.97       5966.53       182.24 o
   7   2   1       2222.96       2199.51       120.70 o
   8   2   1      10819.87      10415.41       346.15 o
   9   2   1       1141.26       1183.36       136.55 o
  10   2   1       2623.64       2944.44       211.52 o
  11   2   1        640.44        626.41       147.44 o
 -11   3   1        424.79        153.76        92.40 o
 -10   3   1       1429.69       1834.07       211.61 o
  -9   3   1       3446.83       3137.56       203.06 o
  -8   3   1        843.90        712.70        69.39 o
  -7   3   1       4003.36       4162.78       153.60 o
  -6   3   1       5737.90       5807.83       149.76 o
  -5   3   1      10615.90      11140.98       190.71 o
  -4   3   1      33691.30      34297.55       361.49 o
  -3   3   1       6229.02       6244.62       116.67 o
  -2   3   1       5003.01       4951.07       121.51 o
  -1   3   1       4195.23       3991.35        77.49 o
   0   3   1       2144.16       2017.24        66.61 o
   1   3   1       4763.87       4860.09        85.47 o
   2   3   1       5001.43       5191.02        83.67 o
   3   3   1       6781.39       6813.46       106.19 o
   4   3   1      33654.86      34350.11       439.79 o
   5   3   1      10167.46      10943.16       213.84 o
   6   3   1       5541.22       5371.77       166.20 o
   7   3   1       4176.95       4285.12       161.93 o
   8   3   1        800.53        784.41       141.03 o
   9   3   1       3405.94       3181.11       205.14 o
  10   3   1       1401.18       1364.96       162.45 o
  11   3   1        446.18        568.78       134.80 o
 -11   4   1       1241.65       1400.41       217.64 o
 -10   4   1        765.59        700.68       138.23 o
  -9   4   1       6914.39       7147.06       298.97 o
  -8   4   1       1470.76       1691.60       140.26 o
  -7   4   1       4628.10       4214.50       146.17 o
  -6   4   1       2265.77       2280.59       111.12 o
  -5   4   1       3930.45       3939.01       153.12 o
  -4   4   1      10356.04       9909.61       194.67 o
  -3   4   1       5688.85       6407.15       122.97 o
  -2   4   1       6345.25       5851.60        99.61 o
  -1   4   1      28113.46      28691.91       399.18 o
   0   4   1       4854.26       4458.57       155.27 o
   1   4   1      28432.87      29066.41       328.96 o
   2   4   1       6301.39       5955.01       102.64 o
   3   4   1       5687.46       6110.34       135.09 o
   4   4   1      10246.17       9622.95       152.52 o
   5   4   1       3923.10       3585.68       111.64 o
   6   4   1       2154.18       2171.57        92.24 o
   7   4   1       4656.23       4320.78       156.96 o
   8   4   1       1373.78       1517.31       134.54 o
   9   4   1       6905.04       6999.17       297.89 o
  10   4   1        743.84        600.51       133.14 o
  11   4   1       1253.99        994.82       171.31 o
 -11   5   1        708.63        747.40       154.43 o
 -10   5   1       1284.17       1038.32       164.53 o
  -9   5   1        920.84        838.87       143.63 o
  -8   5   1       4878.50       4381.81       277.77 o
  -7   5   1       3458.53       3238.09       220.66 o
  -6   5   1       2408.06       2541.46       132.33 o
  -5   5   1      15789.77      15988.74       314.32 o
  -4   5   1       9640.32       8859.38       225.39 o
  -3   5   1      10974.83      12018.58       208.92 o
  -2   5   1       2309.46       2233.04        67.70 o
  -1   5   1       5262.97       5806.52       112.59 o
   0   5   1       7624.59       7890.86       177.90 o
   1   5   1       5358.60       5753.95       119.52 o
   2   5   1       2230.13       2132.83        73.60 o
   3   5   1      10689.73      11573.68       202.26 o
   4   5   1       9732.29       9072.59       204.54 o
   5   5   1      15932.46      16174.60       403.44 o
   6   5   1       2416.46       2685.87       124.13 o
   7   5   1       3458.13       3339.48       171.21 o
   8   5   1       4749.61       4513.45       216.46 o
   9   5   1        848.11       1003.96       157.65 o
  10   5   1       1204.35       1058.41       167.59 o
  11   5   1        703.51        720.16       160.70 o
 -11   6   1        647.49        554.12       170.28 o
 -10   6   1       1507.92       1582.04       194.08 o
  -9   6   1       1527.36       1544.54       227.26 o
  -8   6   1       8964.58       8889.67       396.25 o
  -7   6   1        698.27        605.14       111.35 o
  -6   6   1       7268.12       7219.47       304.37 o
  -5   6   1       8362.93       8237.46       296.81 o
  -4   6   1       1939.90       2035.76        73.34 o
  -3   6   1       9558.57       9318.08       184.21 o
  -2   6   1      17301.41      18060.09       263.85 o
  -1   6   1       6885.03       7254.20       139.99 o
   0   6   1      28637.79      30383.30       447.57 o
   1   6   1       7186.93       7431.80       150.11 o
   2   6   1      17167.06      17982.51       324.76 o
   3   6   1       9356.84       9013.58       191.61 o
   4   6   1       1831.79       1904.03        90.35 o
   5   6   1       8243.21       8047.98       231.22 o
   6   6   1       7012.12       6784.46       238.93 o
   7   6   1        546.49        587.18       112.77 o
   8   6   1       8998.76       9049.38       446.91 o
   9   6   1       1611.82       1583.25       188.49 o
  10   6   1       1472.46       1897.22       227.68 o
  11   6   1        601.14        737.86       157.67 o
 -10   7   1       1507.92       1455.07       191.63 o
  -9   7   1       3022.29       2528.04       231.57 o
  -8   7   1        130.25        168.46        86.64 o
  -7   7   1        970.51        973.55       126.25 o
  -6   7   1       6745.07       6455.57       466.89 o
  -5   7   1       4308.71       4011.43       393.26 o
  -4   7   1      27862.80      27434.79       376.98 o
  -3   7   1       4905.06       4610.89       176.27 o
  -2   7   1      13209.59      13557.79       252.60 o
  -1   7   1      11030.08      11085.99       191.69 o
   0   7   1       2398.83       2537.68       112.70 o
   1   7   1      10518.18       9956.72       190.34 o
   2   7   1      13265.61      13492.96       217.55 o
   3   7   1       4831.03       4615.94       148.74 o
   4   7   1      28537.54      28201.32       671.64 o
   5   7   1       4165.49       4307.32       154.97 o
   6   7   1       6877.35       6336.70       225.77 o
   7   7   1       1004.65       1028.51       134.88 o
   8   7   1        158.23        223.54        99.13 o
   9   7   1       2786.14       2227.42       219.37 o
  10   7   1       1525.25       1781.48       269.22 o
 -10   8   1        758.06        751.51       145.67 o
  -9   8   1       4022.21       3885.11       284.70 o
  -8   8   1       1419.47       1585.67       177.39 o
  -7   8   1       2694.62       2464.88       198.96 o
  -6   8   1       5521.69       5405.91       369.10 o
  -5   8   1       7127.05       6682.21       554.50 o
  -4   8   1       7971.03       6717.88       263.57 o
  -3   8   1       3947.43       3674.04       136.51 o
  -2   8   1       8040.79       7541.96       189.91 o
  -1   8   1      25952.88      26500.88       346.48 o
   0   8   1      11176.97      11202.88       265.39 o
   1   8   1      25781.57      25519.95       402.81 o
   2   8   1       7797.53       7319.98       157.20 o
   3   8   1       3855.47       3749.91       127.22 o
   4   8   1       7768.23       6791.63       297.99 o
   5   8   1       6903.56       6591.46       543.82 o
   6   8   1       5583.06       5234.74       521.84 o
   7   8   1       2802.07       2999.02       330.31 o
   8   8   1       1428.95       1747.43       187.51 o
   9   8   1       4048.43       4532.68       306.59 o
  10   8   1        790.48        700.59       203.35 o
 -10   9   1        837.94        905.79       269.87 o
  -9   9   1       1242.22       1343.74       238.18 o
  -8   9   1       2970.50       2668.39       359.04 o
  -7   9   1       2086.92       1954.59       245.54 o
  -6   9   1       1158.69       1478.66       201.68 o
  -5   9   1      12802.22      12361.23       782.45 o
  -4   9   1        154.05        170.98        58.59 o
  -3   9   1      17176.52      17302.71       330.40 o
  -2   9   1       3971.36       4101.29       144.14 o
  -1   9   1       7437.13       7758.59       191.88 o
   0   9   1       9785.14      10262.21       265.37 o
   1   9   1       7231.29       7573.31       199.53 o
   2   9   1       4301.42       4490.54       116.08 o
   3   9   1      17530.88      18110.10       370.31 o
   4   9   1        186.28        164.86        54.01 o
   5   9   1      12840.54      12944.62       795.64 o
   6   9   1       1336.80       1545.43       304.25 o
   7   9   1       1987.59       2145.14       260.81 o
   8   9   1       2887.48       2830.30       318.51 o
   9   9   1       1268.79       1282.80       247.12 o
  10   9   1        838.27        666.40       319.16 o
  -9  10   1       1675.16       1839.53       281.78 o
  -8  10   1       3013.37       3117.25       338.83 o
  -7  10   1       3363.05       3093.29       316.42 o
  -6  10   1        208.96        139.99        83.81 o
  -5  10   1       5964.81       5282.15       514.62 o
  -4  10   1       3705.47       3516.72       183.97 o
  -3  10   1       3108.88       2999.81       157.53 o
  -2  10   1       3088.34       3365.15       136.49 o
  -1  10   1      10463.83      10090.46       232.14 o
   0  10   1      12561.12      13839.91       410.38 o
   1  10   1       9908.15       9054.17       230.99 o
   2  10   1       2881.78       3049.09        99.32 o
   3  10   1       3157.90       3088.79       124.36 o
   4  10   1       3720.24       3738.39       214.29 o
   5  10   1       5788.35       5738.68       538.48 o
   6  10   1        242.11        232.66       124.97 o
   7  10   1       3440.32       3242.81       323.59 o
   8  10   1       3134.19       2987.18       329.88 o
   9  10   1       1705.24       1919.70       286.72 o
  -9  11   1       1245.36       1045.43       236.49 o
  -8  11   1        396.56        395.90       144.66 o
  -7  11   1       1245.79       1271.90       213.34 o
  -6  11   1       2400.34       2275.49       260.64 o
  -5  11   1        556.12        635.19       214.14 o
  -4  11   1      11557.76      11667.13       530.01 o
  -3  11   1       1248.83       1252.51       145.56 o
  -2  11   1       3364.12       3466.24       168.25 o
  -1  11   1       4205.37       4250.33       197.59 o
   0  11   1         16.47         60.49        36.45 o
   1  11   1       4400.84       4391.36       161.63 o
   2  11   1       3346.17       3434.57       124.39 o
   3  11   1       1284.70       1308.40       118.18 o
   4  11   1      11662.35      12015.85       763.29 o
   5  11   1        527.14        409.75       153.22 o
   6  11   1       2157.74       1941.36       352.29 o
   7  11   1       1313.25       1231.27       214.36 o
   8  11   1        390.52        490.22       170.50 o
   9  11   1       1264.44       1461.00       259.55 o
  -8  12   1       1387.11       1443.87       255.87 o
  -7  12   1       1027.55        903.56       532.67 o
  -6  12   1        996.34       1173.65       202.81 o
  -5  12   1       1292.74       1211.98       281.64 o
  -4  12   1       1649.99       1358.92       266.26 o
  -3  12   1       2767.81       2612.47       157.18 o
  -2  12   1       3157.02       3086.63       165.21 o
  -1  12   1       3776.72       3999.84       154.79 o
   0  12   1       5077.83       5641.91       178.43 o
   1  12   1       3791.16       3927.95       221.57 o
   2  12   1       3245.47       3269.45       151.43 o
   3  12   1       2690.09       2607.72       200.29 o
   4  12   1       1604.00       1445.90       274.42 o
   5  12   1       1243.83        975.23       258.72 o
   6  12   1       1004.71        875.07       251.82 o
   7  12   1       1072.76        800.16       181.57 o
   8  12   1       1400.91       1251.68       239.06 o
  -7  13   1       1717.18       1556.68       247.69 o
  -6  13   1        667.35        744.44       172.05 o
  -5  13   1       3889.81       3881.78       494.21 o
  -4  13   1         24.70        209.74       163.27 o
  -3  13   1       3737.77       4090.58       444.92 o
  -2  13   1       1102.34       1206.74       150.84 o
  -1  13   1       2091.17       2126.74       198.17 o
   0  13   1       4689.41       4670.23       221.24 o
   1  13   1       2014.07       2014.73       138.97 o
   2  13   1       1029.78       1121.11       142.23 o
   3  13   1       3741.40       4254.17       444.29 o
   4  13   1         24.51        -72.53       150.40 o
   5  13   1       3931.09       3872.68       484.48 o
   6  13   1        671.85        374.27       172.06 o
   7  13   1       1768.55       1736.83       261.00 o
  -7  14   1       1294.60       1402.65       240.67 o
  -6  14   1       1082.51        914.17       181.84 o
  -5  14   1       1232.10       1190.13       197.49 o
  -4  14   1       2545.13       2136.35       346.32 o
  -3  14   1       1711.55       1726.60       304.88 o
  -2  14   1       1579.33       1801.33       190.46 o
  -1  14   1       3548.48       3611.29       263.65 o
   0  14   1       3683.57       3907.08       318.22 o
   1  14   1       3490.13       3488.52       218.90 o
   2  14   1       1628.29       1902.59       351.82 o
   3  14   1       1735.31       1744.49       302.37 o
   4  14   1       2403.50       1952.35       338.47 o
   5  14   1       1161.13        881.35       258.72 o
   6  14   1        994.07        602.22       234.55 o
   7  14   1       1283.70       1198.10       226.38 o
  -6  15   1        822.00       1189.69       327.80 o
  -5  15   1        359.60        440.52       206.60 o
  -4  15   1       6967.15       7361.98       667.22 o
  -3  15   1        401.43        591.86       191.53 o
  -2  15   1       2579.01       2600.41       349.78 o
  -1  15   1       1951.11       1883.28       290.75 o
   0  15   1        146.79        139.90        92.16 o
   1  15   1       1905.26       1935.79       222.33 o
   2  15   1       2555.70       2445.70       251.02 o
   3  15   1        393.84        253.70       142.55 o
   4  15   1       7115.17       7101.37       648.38 o
   5  15   1        361.56        327.17       190.59 o
   6  15   1        841.49       1080.88       209.74 o
  -4  16   1        373.26        313.36       178.34 o
  -3  16   1       1323.06        975.23       248.36 o
  -1  16   1       1625.27       1642.45       340.04 o
   0  16   1       4673.73       4950.54       360.16 o
   1  16   1       1589.08       2015.46       349.78 o
   2  16   1       2264.85       1861.61       349.46 o
   3  16   1       1171.42        933.96       177.42 o
   4  16   1        363.29        205.66       158.88 o
  -2  17   1       1474.75       1492.37       348.52 o
  -1  17   1        802.33        920.29       256.84 o
   0  17   1        955.26       1204.01       197.07 o
   1  17   1        774.88        762.35       232.03 o
   2  17   1       1510.53       1325.33       326.23 o
   2   0   2        347.42        491.54        26.37 o
   3   0   2      12506.87      13294.96       186.88 o
   4   0   2        717.39       1002.67        66.15 o
   5   0   2      71356.83      75542.70       918.80 o
   6   0   2       1319.58       1392.43       108.72 o
   7   0   2       4059.17       3914.67       195.53 o
   8   0   2       4665.00       4862.28       237.36 o
   9   0   2        905.43       1101.07       127.61 o
  10   0   2        340.42        330.71        86.68 o
  11   0   2       1628.97       1499.42       162.60 o
 -11   1   2        814.69        623.05       111.98 o
 -10   1   2       1651.68       1925.14       175.05 o
  -9   1   2       6434.41       6405.71       291.15 o
  -8   1   2       5855.35       5678.03       256.86 o
  -7   1   2       5800.60       6186.08       246.87 o
  -6   1   2       5940.23       5727.05       219.12 o
  -5   1   2       4051.42       4656.04       153.91 o
  -4   1   2       4821.27       4573.56       117.62 o
  -3   1   2      10150.47       9369.50       142.41 o
  -2   1   2      42639.41      46208.04       351.64 o
   2   1   2      43101.59      46207.91       351.86 o
   3   1   2      10204.97       9199.94       137.33 o
   4   1   2       4793.57       4501.99       120.24 o
   5   1   2       3839.86       4219.99       168.58 o
   6   1   2       5926.67       5536.38       213.00 o
   7   1   2       5704.17       5940.39       242.61 o
   8   1   2       5951.67       6185.21       266.07 o
   9   1   2       6458.80       6504.54       292.73 o
  10   1   2       1785.36       1815.76       170.55 o
  11   1   2        803.17        904.61       159.43 o
 -11   2   2        693.91        699.81       118.51 o
 -10   2   2       2486.99       2561.79       209.33 o
  -9   2   2       1575.37       1761.58       154.42 o
  -8   2   2       1337.59       1452.04       102.15 o
  -7   2   2       1371.71       1324.75       115.41 o
  -6   2   2      11349.44      11157.61       306.44 o
  -5   2   2       1151.55       1081.67        74.68 o
  -4   2   2      58723.97      58583.07       509.12 o
  -3   2   2       5737.11       5694.36       105.73 o
  -2   2   2       8315.88       8076.30       121.50 o
  -1   2   2       5809.95       5705.82       107.68 o
   0   2   2       7052.02       7134.62       175.62 o
   1   2   2       6334.68       6374.52       111.26 o
   2   2   2       7202.64       6672.51       101.39 o
   3   2   2       5637.37       5514.69       106.38 o
   4   2   2      60066.20      59484.59       695.35 o
   5   2   2       1087.43        893.86        64.40 o
   6   2   2      11859.05      11272.29       260.18 o
   7   2   2       1454.87       1242.61        93.27 o
   8   2   2       1362.96       1376.85       155.58 o
   9   2   2       1620.62       1683.16       154.20 o
  10   2   2       2573.50       2103.09       178.79 o
  11   2   2        724.52        838.15       165.08 o
 -11   3   2        699.05       1052.50       176.59 o
 -10   3   2       2863.68       2643.91       199.39 o
  -9   3   2       3039.12       3186.61       247.63 o
  -8   3   2       9018.10       9215.71       240.53 o
  -7   3   2       2086.99       1993.56        84.72 o
  -6   3   2      10539.83      11644.04       183.94 o
  -5   3   2       1420.38       1563.51        69.69 o
  -4   3   2       8126.47       7461.51       160.32 o
  -3   3   2       9313.11      10301.47       149.82 o
  -2   3   2      10045.43       8802.96       141.85 o
  -1   3   2      28514.38      30555.89       304.39 o
   0   3   2      19048.31      21034.33       297.34 o
   1   3   2      30292.28      32185.30       919.19 o
   2   3   2       9711.40       8529.49       168.58 o
   3   3   2       9727.38      10123.04       148.51 o
   4   3   2       8714.20       8623.94       201.87 o
   5   3   2       1414.37       1383.98        75.25 o
   6   3   2      10407.91      11634.14       276.29 o
   7   3   2       2130.44       2036.65       115.80 o
   8   3   2       9324.92       9308.14       323.96 o
   9   3   2       3098.48       3266.80       208.30 o
  10   3   2       2944.45       2842.10       204.12 o
  11   3   2        676.77        727.83       150.98 o
 -11   4   2       1644.36       1580.25       202.91 o
 -10   4   2       1065.61       1254.80       249.36 o
  -9   4   2        692.98        617.18       128.28 o
  -8   4   2        584.54        868.65       162.40 o
  -7   4   2       3929.18       4128.36       245.15 o
  -6   4   2       1157.44        931.91        86.65 o
  -5   4   2      25614.01      25755.42       432.48 o
  -4   4   2       3739.76       3791.49       123.31 o
  -3   4   2      25192.09      26051.23       283.65 o
  -2   4   2       1613.78       1786.12        54.52 o
  -1   4   2      11845.12      12821.86       204.78 o
   0   4   2       3309.67       3588.63        95.48 o
   1   4   2      12905.09      14019.37       187.02 o
   2   4   2       1301.26       1323.04        55.96 o
   3   4   2      24603.29      24874.47       261.00 o
   4   4   2       3820.71       3993.32       109.08 o
   5   4   2      25132.54      25483.62       357.67 o
   6   4   2       1375.04       1271.51        78.40 o
   7   4   2       3835.54       4056.19       157.78 o
   8   4   2        642.81        647.17       104.10 o
   9   4   2        699.96        554.67        96.10 o
  10   4   2       1122.59       1285.40       182.82 o
  11   4   2       1582.43       1591.93       206.10 o
 -11   5   2       1074.49        881.54       156.92 o
 -10   5   2        472.51        444.22       119.73 o
  -9   5   2       9354.22       8791.99       420.61 o
  -8   5   2       2955.47       3198.45       310.88 o
  -7   5   2       3949.49       4355.47       353.21 o
  -6   5   2       4429.23       3974.03       223.33 o
  -5   5   2       5677.20       6221.96       254.59 o
  -4   5   2       3616.71       4174.72       127.17 o
  -3   5   2       8422.09       7502.90       202.49 o
  -2   5   2       2281.88       2517.46        77.39 o
  -1   5   2      23380.13      22816.81       353.29 o
   0   5   2       8835.21       9393.51       199.76 o
   1   5   2      24436.66      24393.91       271.97 o
   2   5   2       1857.56       2003.18        81.69 o
   3   5   2       8628.20       8061.25       146.69 o
   4   5   2       3692.67       3958.33        94.96 o
   5   5   2       5772.66       6060.25       136.99 o
   6   5   2       4616.65       3929.92       121.23 o
   7   5   2       3887.54       4068.59       236.80 o
   8   5   2       2918.54       2672.85       168.77 o
   9   5   2       9353.31       9274.96       432.41 o
  10   5   2        436.01        482.94       124.07 o
  11   5   2       1092.16       1140.27       185.49 o
 -11   6   2        228.26        297.50       137.02 o
 -10   6   2       1680.82       1452.38       193.45 o
  -9   6   2       1113.49       1136.21       161.70 o
  -8   6   2        259.38        260.36        87.03 o
  -7   6   2       3061.88       2732.76       206.64 o
  -6   6   2       8485.93       8787.43       336.79 o
  -5   6   2       3971.86       3948.03       202.28 o
  -4   6   2      31890.73      31361.10       409.77 o
  -3   6   2        870.63       1006.88        60.58 o
  -2   6   2       7088.54       6932.21       132.89 o
  -1   6   2      19034.01      20190.47       272.09 o
   0   6   2       1357.15       1243.36        74.32 o
   1   6   2      19028.44      19845.93       269.70 o
   2   6   2       7550.54       7058.92       220.60 o
   3   6   2        858.81        804.13        44.93 o
   4   6   2      31756.35      30254.51       699.87 o
   5   6   2       3929.41       3549.71       375.04 o
   6   6   2       8211.51       8221.15       273.80 o
   7   6   2       3260.05       2968.89       253.96 o
   8   6   2        307.79        391.94       101.44 o
   9   6   2       1170.30       1076.01       157.52 o
  10   6   2       1689.58       1433.04       257.15 o
  11   6   2        249.45        271.49       109.39 o
 -10   7   2       2103.10       2237.07       233.33 o
  -9   7   2       1070.99       1149.18       172.08 o
  -8   7   2       6907.25       7736.92       370.21 o
  -7   7   2        221.32        247.54        90.63 o
  -6   7   2      10110.51      10558.29       371.79 o
  -5   7   2       6235.38       6042.83       251.58 o
  -4   7   2       2367.79       2327.26       110.87 o
  -3   7   2       6677.59       7000.65       164.19 o
  -2   7   2      20754.42      20563.94       337.83 o
  -1   7   2       2984.29       3013.22        95.83 o
   0   7   2      49415.46      52441.99       695.20 o
   1   7   2       2936.61       2946.34        85.78 o
   2   7   2      20648.72      20447.18       283.26 o
   3   7   2       7099.38       7355.41       148.70 o
   4   7   2       2393.36       2366.84       168.82 o
   5   7   2       6564.33       6020.83       221.53 o
   6   7   2      10212.16      10450.37       746.57 o
   7   7   2        287.19        288.71       101.98 o
   8   7   2       6867.71       7443.84       366.75 o
   9   7   2       1077.63       1305.58       182.63 o
  10   7   2       2009.87       2081.35       227.98 o
 -10   8   2        743.65        793.75       203.35 o
  -9   8   2       1124.95       1023.70       155.63 o
  -8   8   2       1634.06       1444.31       167.35 o
  -7   8   2       2421.33       2519.73       197.10 o
  -6   8   2       2472.05       2240.25       173.19 o
  -5   8   2      12864.48      13975.20       290.06 o
  -4   8   2       8850.98       8812.84       358.72 o
  -3   8   2      12518.80      12273.09       230.35 o
  -2   8   2       1952.57       1792.54       108.97 o
  -1   8   2       7716.02       7313.17       163.75 o
   0   8   2      11161.08      11095.46       266.66 o
   1   8   2       7983.80       7780.25       156.34 o
   2   8   2       1843.44       1961.04        76.83 o
   3   8   2      12514.06      12193.69       206.35 o
   4   8   2       8788.15       8154.21       603.14 o
   5   8   2      13230.00      13038.50       770.83 o
   6   8   2       2502.54       2192.86       340.04 o
   7   8   2       2512.99       2425.21       379.61 o
   8   8   2       1803.40       1649.87       236.98 o
   9   8   2       1192.40       1234.45       174.24 o
  10   8   2        759.53        954.49       163.89 o
 -10   9   2        733.01        779.33       186.60 o
  -9   9   2       5018.51       5345.27       450.19 o
  -8   9   2        251.55        285.63        98.92 o
  -7   9   2       5216.24       5511.48       404.74 o
  -6   9   2       1449.95       1600.95       210.91 o
  -5   9   2       1684.29       1558.84       194.51 o
  -4   9   2       4429.15       4466.10       165.98 o
  -3   9   2       6529.73       6316.61       230.49 o
  -2   9   2       4381.66       4561.36       160.29 o
  -1   9   2      24825.41      23633.41       376.92 o
   0   9   2       1134.63       1110.72        78.08 o
   1   9   2      24661.52      23280.08       383.53 o
   2   9   2       4481.88       4751.31       127.34 o
   3   9   2       6757.82       6611.08       145.30 o
   4   9   2       4562.39       4617.01       165.05 o
   5   9   2       1649.89       1741.04       292.32 o
   6   9   2       1501.94       1761.14       316.18 o
   7   9   2       5293.53       4851.68       544.13 o
   8   9   2        292.09        470.96       159.76 o
   9   9   2       5179.00       4928.06       438.48 o
  10   9   2        748.39        420.39       268.61 o
  -9  10   2        912.30        699.20       201.14 o
  -8  10   2       1252.49       1366.00       230.36 o
  -7  10   2        501.30        365.82       128.84 o
  -6  10   2       3012.33       3775.17       322.97 o
  -5  10   2       6905.80       7227.90       316.27 o
  -4  10   2      10171.34       9937.99       383.00 o
  -3  10   2       5314.77       5545.85       220.42 o
  -2  10   2       1977.48       1815.43       120.96 o
  -1  10   2       4024.16       4468.76       165.83 o
   0  10   2       6455.62       7031.15       165.72 o
   1  10   2       3723.73       3908.09       138.62 o
   2  10   2       1954.89       1616.99       101.02 o
   3  10   2       5468.91       5617.21       149.68 o
   4  10   2      10331.98      10261.88       340.43 o
   5  10   2       7099.90       7307.66       608.81 o
   6  10   2       3029.15       3941.75       466.58 o
   7  10   2        545.88        453.71       194.36 o
   8  10   2       1258.64       1023.17       209.40 o
   9  10   2        893.47        846.62       201.76 o
  -9  11   2         45.23         80.06       193.26 o
  -8  11   2       4341.69       4893.71       424.77 o
  -7  11   2        330.42        308.24       124.63 o
  -6  11   2       3067.79       3360.78       309.34 o
  -5  11   2       1877.81       2049.84       229.84 o
  -4  11   2        194.32        270.13        87.22 o
  -3  11   2        997.57       1129.19       106.45 o
  -2  11   2       6705.73       7124.10       253.45 o
  -1  11   2        838.94        916.92        74.19 o
   0  11   2      18518.21      19251.49       339.54 o
   1  11   2        793.45        916.35        69.36 o
   2  11   2       7167.42       7429.06       224.73 o
   3  11   2       1145.14       1162.26       124.65 o
   4  11   2        211.43        151.03       117.74 o
   5  11   2       1944.18       2235.57       343.18 o
   6  11   2       3274.19       3465.75       454.02 o
   7  11   2        310.69        377.09       182.74 o
   8  11   2       4573.80       4406.12       404.37 o
   9  11   2         52.84         13.00       140.98 o
  -8  12   2        205.56        171.64       331.57 o
  -7  12   2        723.62        970.64       191.82 o
  -6  12   2       1349.76       1211.75       205.53 o
  -5  12   2       3649.79       4501.52       346.81 o
  -4  12   2       6735.46       6732.18       357.77 o
  -3  12   2       2710.90       2660.20       164.75 o
  -2  12   2       1917.11       2238.72       146.99 o
  -1  12   2       1848.72       1646.67       101.07 o
   0  12   2       1314.94       1325.62        98.34 o
   1  12   2       2073.24       1992.83       142.90 o
   2  12   2       1895.55       2194.66       130.85 o
   3  12   2       2695.37       2463.71       192.21 o
   4  12   2       6902.50       7216.29       600.97 o
   5  12   2       3537.68       3871.11       469.72 o
   6  12   2       1424.24       1023.90       275.05 o
   7  12   2        713.41        774.91       249.30 o
   8  12   2        237.00        245.22       124.22 o
  -7  13   2       2816.74       2570.80       486.52 o
  -6  13   2        712.24        711.16       164.36 o
  -5  13   2        889.02        948.99       175.46 o
  -4  13   2        907.77        989.68       247.42 o
  -3  13   2       1690.68       1539.78       281.02 o
  -2  13   2        139.00        172.94        69.36 o
  -1  13   2       7574.71       7675.08       376.89 o
   0  13   2        162.51        239.28        63.10 o
   1  13   2       7744.98       8155.68       337.85 o
   2  13   2        131.76        124.31        80.38 o
   3  13   2       1536.55       1753.29       290.12 o
   4  13   2       1027.23        516.19       182.74 o
   5  13   2        974.66        957.34       259.66 o
   6  13   2        749.11        710.23       239.88 o
   7  13   2       2642.07       2718.47       460.30 o
  -7  14   2       1060.97        767.64       191.64 o
  -6  14   2        716.17        865.33       180.24 o
  -5  14   2       3689.20       3654.89       330.28 o
  -4  14   2       3002.89       3061.97       431.10 o
  -3  14   2       3182.50       3711.92       442.09 o
  -2  14   2       2549.76       2454.89       223.02 o
  -1  14   2       1120.64       1097.95       217.90 o
   0  14   2        927.22        919.12       134.66 o
   1  14   2       1184.78       1133.30       130.94 o
   2  14   2       2614.99       2845.30       199.33 o
   3  14   2       3299.52       2905.92       384.00 o
   4  14   2       2970.93       2747.36       398.45 o
   5  14   2       3673.08       3622.75       478.83 o
   6  14   2        767.55        669.10       247.73 o
   7  14   2       1038.39        771.48       188.41 o
  -6  15   2       1642.11       1720.00       375.52 o
  -5  15   2       1334.22       1727.23       346.95 o
  -4  15   2         18.17        -48.35       127.79 o
  -3  15   2       2157.40       2257.23       362.65 o
  -2  15   2       1733.01       2028.02       316.81 o
  -1  15   2        872.80        744.95       138.31 o
   0  15   2       9472.79      10070.41       705.52 o
   1  15   2        853.69       1274.13       183.44 o
   2  15   2       1848.66       2144.97       235.08 o
   3  15   2       2222.75       2312.19       259.19 o
   4  15   2         15.65         93.12       187.29 o
   5  15   2       1423.96        963.62       273.48 o
   6  15   2       1667.02       1918.76       391.54 o
  -4  16   2       4230.71       4570.98       544.13 o
  -3  16   2        776.49        541.31       196.24 o
  -1  16   2        700.07        733.47       208.80 o
   0  16   2        193.95        294.58       114.88 o
   1  16   2        682.00       1134.74       278.50 o
   2  16   2       1779.12       1638.37       324.97 o
   3  16   2        763.38        639.78       150.73 o
   4  16   2       4309.30       4984.68       408.12 o
  -1  17   2       3401.38       4689.35       556.07 o
   0  17   2        809.26        917.77       251.82 o
   1  17   2       3444.15       4056.36       503.00 o
   2  17   2        990.46        952.63       279.13 o
   1   0   3         78.61         94.58        17.49 o
   2   0   3      38019.27      36922.47       286.67 o
   3   0   3        724.62       1043.28        47.75 o
   4   0   3      89446.61      90603.52       875.73 o
   5   0   3       1007.10        988.25       101.18 o
   6   0   3       9538.95       9292.86       280.88 o
   7   0   3        782.50        742.06        91.04 o
   8   0   3        518.69        762.30       103.94 o
   9   0   3        287.76        277.73        63.34 o
  10   0   3       4632.24       4170.15       250.15 o
  11   0   3        454.10        599.43       118.05 o
 -11   1   3        835.64        783.73       127.06 o
 -10   1   3       2208.84       2540.37       199.30 o
  -9   1   3       4295.70       4281.35       192.75 o
  -8   1   3      13586.48      13676.02       327.26 o
  -7   1   3       4205.05       4401.19       169.71 o
  -6   1   3       5267.77       5351.31       211.56 o
  -5   1   3       2636.48       2517.10        96.59 o
  -4   1   3       1140.28       1231.91        71.57 o
  -3   1   3       6454.96       7026.07       119.31 o
  -2   1   3      26842.85      28647.01       316.01 o
  -1   1   3      28710.18      30440.09       231.26 o
   1   1   3      28753.68      30368.86       304.41 o
   2   1   3      27246.38      28735.95       221.74 o
   3   1   3       6794.79       7296.75       123.32 o
   4   1   3       1200.54       1342.95        66.88 o
   5   1   3       2468.10       2164.74       115.50 o
   6   1   3       5357.58       5432.10       182.31 o
   7   1   3       4295.81       4492.25       210.98 o
   8   1   3      13291.10      12958.82       390.64 o
   9   1   3       4508.67       4693.79       250.38 o
  10   1   3       2321.04       2215.99       155.24 o
  11   1   3        906.22        829.08       123.40 o
 -11   2   3       2313.14       2069.78       191.17 o
 -10   2   3        146.28         88.92        75.26 o
  -9   2   3       1156.52       1139.00       129.29 o
  -8   2   3        700.68        663.38        71.82 o
  -7   2   3       9132.41       8997.46       270.60 o
  -6   2   3        427.47        464.59        51.20 o
  -5   2   3      49384.32      51612.29       531.50 o
  -4   2   3       3575.48       3365.04        96.73 o
  -3   2   3      17809.95      18722.66       217.28 o
  -2   2   3       2444.66       2494.61        59.93 o
  -1   2   3      10073.46      10308.25       141.52 o
   0   2   3       2099.64       2196.94       102.34 o
   1   2   3       8869.04       9091.82       128.59 o
   2   2   3       2718.40       2812.47        70.54 o
   3   2   3      18154.70      18858.38       325.85 o
   4   2   3       3501.81       3085.84       111.46 o
   5   2   3      50240.85      52240.00       604.22 o
   6   2   3        384.22        325.77        81.53 o
   7   2   3       9441.13       9067.01       254.69 o
   8   2   3        766.39        592.04        91.24 o
   9   2   3       1224.40       1222.44       131.89 o
  10   2   3        173.32        179.71        62.24 o
  11   2   3       2506.90       2553.15       250.27 o
 -11   3   3       1100.79       1303.56       198.09 o
 -10   3   3       1481.74       1663.48       196.58 o
  -9   3   3       8783.85       9288.93       349.02 o
  -8   3   3       5074.94       5500.72       182.33 o
  -7   3   3       5507.37       5606.38       170.88 o
  -6   3   3        527.80        614.93        47.37 o
  -5   3   3       8297.84       8462.64       195.83 o
  -4   3   3        136.08        108.46        38.11 o
  -3   3   3      14635.94      14803.59       226.42 o
  -2   3   3       6980.78       6910.56       119.14 o
  -1   3   3      54735.98      55269.65       466.48 o
   0   3   3      52873.07      54940.04       739.12 o
   1   3   3      57834.69      57816.82       707.83 o
   2   3   3       7694.53       7999.85       153.46 o
   3   3   3      14770.92      14720.17       202.40 o
   4   3   3        180.17        195.09        30.54 o
   5   3   3       8536.42       8838.48       200.52 o
   6   3   3        576.10        693.99        70.65 o
   7   3   3       5407.27       5096.06       185.69 o
   8   3   3       5313.78       5576.54       252.59 o
   9   3   3       9115.48       9253.78       406.11 o
  10   3   3       1484.36       1452.77       188.61 o
  11   3   3       1168.43       1476.86       244.56 o
 -11   4   3        204.80         47.68        92.91 o
 -10   4   3       1882.80       1771.44       208.22 o
  -9   4   3        724.36        834.24       146.18 o
  -8   4   3       1055.47       1126.57       142.89 o
  -7   4   3       1509.99       1564.74       152.80 o
  -6   4   3      11680.66      11370.01       381.29 o
  -5   4   3       2148.06       2327.03       155.70 o
  -4   4   3      38944.77      38204.61       430.31 o
  -3   4   3       1506.38       1520.27        60.59 o
  -2   4   3      13290.39      12955.69       157.56 o
  -1   4   3       3255.45       3311.06        90.72 o
   0   4   3       6369.10       6447.88       121.69 o
   1   4   3       3428.04       3610.73        98.65 o
   2   4   3      12744.73      12119.86       216.11 o
   3   4   3       1378.76       1333.72        54.18 o
   4   4   3      38991.98      37088.98       433.31 o
   5   4   3       2430.73       2569.96       104.32 o
   6   4   3      11439.54      10856.91       273.97 o
   7   4   3       1485.47       1488.42       106.64 o
   8   4   3       1055.95       1232.46       117.91 o
   9   4   3        711.73        623.82        99.28 o
  10   4   3       1828.49       2000.05       357.75 o
  11   4   3        227.82        191.30        80.46 o
 -11   5   3        333.14        237.32       125.59 o
 -10   5   3       2951.62       3309.88       278.62 o
  -9   5   3       2267.24       2626.93       237.69 o
  -8   5   3      12086.84      12960.36       476.91 o
  -7   5   3       1998.33       2101.44       176.78 o
  -6   5   3       3718.56       3522.15       209.47 o
  -5   5   3       1304.40       1446.10       107.12 o
  -4   5   3        193.47        150.29        28.21 o
  -3   5   3       3573.46       3015.56        86.50 o
  -2   5   3      10987.49      10917.92       161.16 o
  -1   5   3      17738.94      18004.46       340.62 o
   0   5   3      75574.53      79179.65      1066.91 o
   1   5   3      16603.75      16301.14       332.51 o
   2   5   3      10850.65      10584.96       307.42 o
   3   5   3       3504.42       2968.67        99.88 o
   4   5   3        173.42        177.21        23.16 o
   5   5   3       1217.01       1333.64        67.84 o
   6   5   3       3788.00       3526.02       124.09 o
   7   5   3       1985.32       2046.12       146.95 o
   8   5   3      12056.70      11855.24       357.83 o
   9   5   3       2167.89       2315.19       223.59 o
  10   5   3       2911.18       2777.25       417.98 o
  11   5   3        324.24        254.00        87.25 o
 -11   6   3       1537.01       1626.80       211.82 o
 -10   6   3        384.62        228.43        96.95 o
  -9   6   3       1113.22       1296.37       170.02 o
  -8   6   3        702.64        969.91       139.51 o
  -7   6   3       4508.48       4501.51       302.52 o
  -6   6   3       1981.01       2263.18       172.49 o
  -5   6   3      22577.64      22073.29       518.73 o
  -4   6   3       6386.48       6264.92       149.47 o
  -3   6   3      20988.74      21503.18       295.49 o
  -2   6   3        723.18        859.24        47.98 o
  -1   6   3       3708.68       3761.18       159.89 o
   0   6   3        397.27        559.78        48.54 o
   1   6   3       3891.96       3838.20       151.40 o
   2   6   3       1004.29       1085.00        71.75 o
   3   6   3      21003.55      21403.64       361.14 o
   4   6   3       6362.06       5939.09       175.13 o
   5   6   3      22510.30      22756.47       318.35 o
   6   6   3       1866.03       1965.50        81.97 o
   7   6   3       4599.71       4694.26       212.51 o
   8   6   3        664.47        756.56       129.78 o
   9   6   3       1113.96       1182.72       300.33 o
  10   6   3        384.74        613.58       147.88 o
  11   6   3       1454.56       1553.78       175.86 o
 -10   7   3        269.84        371.13       118.59 o
  -9   7   3       7618.31       7612.81       392.98 o
  -8   7   3        796.27        861.28       134.79 o
  -7   7   3       6410.50       6331.75       307.95 o
  -6   7   3       2710.56       2662.48       211.68 o
  -5   7   3       4931.57       5001.67       153.05 o
  -4   7   3        906.73        882.29        66.83 o
  -3   7   3       9832.37       9591.44       185.28 o
  -2   7   3       4339.90       4056.45       163.07 o
  -1   7   3      36731.62      35723.11       494.21 o
   0   7   3       4574.15       4519.56       140.24 o
   1   7   3      36907.27      35786.17       511.63 o
   2   7   3       4628.05       4026.72       175.52 o
   3   7   3       9672.46       9375.43       288.74 o
   4   7   3        929.93        772.36        79.35 o
   5   7   3       5122.28       4754.93       352.60 o
   6   7   3       2653.14       2775.28       180.59 o
   7   7   3       6531.66       6105.47       939.13 o
   8   7   3        803.65        778.61       132.42 o
   9   7   3       7510.07       7053.52       383.39 o
  10   7   3        271.39        287.84       118.73 o
 -10   8   3       1549.29       1392.39       254.32 o
  -9   8   3        608.57        546.18       121.09 o
  -8   8   3        254.93        194.39        87.13 o
  -7   8   3       1283.92       1365.94       176.40 o
  -6   8   3       6687.48       6401.16       297.88 o
  -5   8   3       5152.71       5479.87       191.43 o
  -4   8   3      24548.07      22557.63       443.15 o
  -3   8   3       6619.41       6981.73       199.72 o
  -2   8   3       9999.87       9882.25       275.04 o
  -1   8   3       3917.39       3448.55       140.39 o
   0   8   3        853.66       1003.79        70.82 o
   1   8   3       4060.43       3838.95        99.22 o
   2   8   3       9595.22       9629.21       208.60 o
   3   8   3       6607.54       6703.65       240.54 o
   4   8   3      25265.82      23123.68       348.30 o
   5   8   3       5231.34       5245.85       392.95 o
   6   8   3       7312.80       8316.18       649.32 o
   7   8   3       1122.97       1028.30       242.40 o
   8   8   3        232.37         42.70       169.24 o
   9   8   3        636.36        633.45       186.32 o
  10   8   3       1570.93       1470.49       200.54 o
 -10   9   3       1623.90       1757.12       414.77 o
  -9   9   3        198.44        274.53       146.53 o
  -8   9   3       8538.65       9117.74       556.36 o
  -7   9   3        215.16        347.89       298.44 o
  -6   9   3       5091.80       5891.51       391.58 o
  -5   9   3        546.60        473.91        66.41 o
  -4   9   3        209.40        141.26        35.63 o
  -3   9   3        155.69         44.86        38.38 o
  -2   9   3      12570.35      12742.29       330.37 o
  -1   9   3        490.05        489.58        53.91 o
   0   9   3      47424.01      50335.05       538.32 o
   1   9   3        459.12        424.98        33.95 o
   2   9   3      12597.27      12473.41       253.12 o
   3   9   3        203.25        183.04        27.15 o
   4   9   3        237.13        196.62        19.74 o
   5   9   3        594.72        593.43       182.74 o
   6   9   3       5007.48       4690.29       506.77 o
   7   9   3        247.16        470.98       216.96 o
   8   9   3       8772.47       9649.35       802.54 o
   9   9   3        212.27        240.39       232.35 o
  10   9   3       1711.38       2195.06       681.82 o
  -9  10   3        131.01         21.66       114.62 o
  -8  10   3        171.57        277.68       141.73 o
  -7  10   3       1157.53       1149.20       201.33 o
  -6  10   3       1402.31       1460.66       264.85 o
  -5  10   3       9712.34       9535.50       369.02 o
  -4  10   3       8855.41       9238.23       286.15 o
  -3  10   3       5559.78       5757.05       233.69 o
  -2  10   3       5271.18       5293.75       214.53 o
  -1  10   3       2247.10       2418.93       113.51 o
   0  10   3       1743.62       1664.55        72.83 o
   1  10   3       2051.93       2018.54        83.94 o
   2  10   3       5368.96       4844.13       200.34 o
   3  10   3       5942.26       6152.59       198.28 o
   4  10   3       8872.82       8798.22       297.83 o
   5  10   3       9945.80       9371.79       687.94 o
   6  10   3       1415.73       1621.73       321.52 o
   7  10   3       1178.00       1373.05       299.54 o
   8  10   3        157.25        170.81       169.24 o
   9  10   3        128.60        210.33       130.18 o
  -9  11   3       4158.29       4054.23       611.80 o
  -8  11   3        220.28        301.61       144.90 o
  -7  11   3       4235.44       3904.38       357.57 o
  -6  11   3         30.17         38.29        93.39 o
  -5  11   3       1799.17       1961.62       171.57 o
  -4  11   3        776.22        868.38       132.42 o
  -3  11   3       6123.40       6163.49       251.48 o
  -2  11   3        732.91        779.18        88.85 o
  -1  11   3      13654.89      13562.77       302.01 o
   0  11   3        278.05        359.87        76.10 o
   1  11   3      13797.33      12817.45       432.80 o
   2  11   3        774.99        811.68        96.94 o
   3  11   3       6407.62       6031.21       186.24 o
   4  11   3        773.23        421.05       166.41 o
   5  11   3       1747.03       1359.55       271.60 o
   6  11   3         38.02       -189.96       189.96 o
   7  11   3       4434.52       4536.13       551.04 o
   8  11   3        227.28        444.92       222.30 o
   9  11   3       4263.96       4800.69       450.65 o
  -8  12   3        461.97        423.36       153.06 o
  -7  12   3        854.88        907.97       204.09 o
  -6  12   3       2441.58       2240.23       266.00 o
  -5  12   3       3872.08       4135.34       252.87 o
  -4  12   3       4298.82       3927.56       229.77 o
  -3  12   3       4536.77       4720.23       202.76 o
  -2  12   3       3636.63       3556.39       218.05 o
  -1  12   3        944.77        899.36        97.95 o
   0  12   3       1403.80       1239.99        97.41 o
   1  12   3        916.80        818.18        94.43 o
   2  12   3       3581.70       3267.26       175.83 o
   3  12   3       4510.76       4823.08       268.57 o
   4  12   3       4271.68       4208.33       462.81 o
   5  12   3       3981.06       3979.43       478.83 o
   6  12   3       2344.63       1856.27       356.69 o
   7  12   3        909.58        942.27       284.47 o
   8  12   3        476.41        397.05       147.10 o
  -7  13   3          6.50       -128.47       128.47 o
  -6  13   3       1748.23       1661.40       239.57 o
  -5  13   3        543.24        340.94       119.90 o
  -4  13   3        420.94        374.70       117.35 o
  -3  13   3        455.01        760.91       131.23 o
  -2  13   3       3817.79       4094.74       280.13 o
  -1  13   3        308.37        289.66        96.77 o
   0  13   3      14746.21      15192.45       355.66 o
   1  13   3        353.76        264.68        60.92 o
   2  13   3       3810.60       3872.78       225.71 o
   3  13   3        446.23        404.64       123.52 o
   4  13   3        412.85        265.00       157.31 o
   5  13   3        550.53        189.65       136.90 o
   6  13   3       1718.82       1591.58       340.04 o
   7  13   3          9.25       -130.62       195.93 o
  -7  14   3        157.35        119.35       148.04 o
  -6  14   3       1427.82       1844.31       485.11 o
  -5  14   3       2415.04       2639.03       426.08 o
  -4  14   3       4859.24       4276.46       505.51 o
  -3  14   3       2457.96       2599.79       381.80 o
  -2  14   3       2822.93       2581.65       231.45 o
  -1  14   3        134.89        192.03        77.60 o
   0  14   3         21.25         42.85        58.95 o
   1  14   3        183.25        182.98        85.19 o
   2  14   3       3002.98       2726.76       294.83 o
   3  14   3       2391.51       2726.22       272.45 o
   4  14   3       4907.68       4641.23       375.99 o
   5  14   3       2510.54       2897.30       317.11 o
   6  14   3       1453.80       1536.95       342.56 o
   7  14   3        145.45         26.16       102.80 o
  -6  15   3        174.38        281.64       183.99 o
  -5  15   3       1323.16       1000.04       280.07 o
  -4  15   3         19.45         54.95       117.74 o
  -3  15   3       1141.12       1405.71       281.02 o
  -2  15   3        232.28         93.88        91.06 o
  -1  15   3       8268.19       8936.29       496.72 o
   0  15   3        171.72        355.74       179.28 o
   1  15   3       8239.69       9048.39       703.01 o
   2  15   3        184.73        161.04       103.61 o
   3  15   3       1149.62        703.05       154.16 o
   4  15   3         14.72        -96.10       107.88 o
   5  15   3       1316.84       1201.42       223.57 o
   6  15   3        182.12        248.65       143.48 o
  -4  16   3       1239.63       1247.46       304.56 o
  -3  16   3       3770.23       4395.77       508.03 o
  -1  16   3       1097.76        969.27       238.94 o
   0  16   3         64.98        106.13       125.28 o
   1  16   3       1145.12       1378.39       299.85 o
   2  16   3        386.33        405.04       203.15 o
   3  16   3       3897.59       3456.17       324.30 o
   4  16   3       1277.99       1385.20       223.73 o
   0  17   3       4164.61       4845.09       528.75 o
   1  17   3       1213.51       1013.85       275.05 o
   2  17   3       1905.60       1761.14       363.28 o
   0   0   4      15842.85      17204.93       820.60 o
   1   0   4      35466.29      33114.05       379.91 o
   2   0   4       2131.26       2524.32        61.69 o
   3   0   4      24557.96      24150.96       242.21 o
   4   0   4       6380.70       6998.90       156.41 o
   5   0   4      26293.12      27533.75       404.72 o
   6   0   4       1830.19       1888.85       106.47 o
   7   0   4       1067.15       1147.05        89.92 o
   8   0   4       5037.11       5191.96       203.53 o
   9   0   4       1582.20       1535.07       122.08 o
  10   0   4       1757.37       1924.81       174.32 o
  11   0   4       1843.34       1693.72       177.32 o
 -11   1   4        268.49        376.42        95.60 o
 -10   1   4       2688.45       2303.85       189.11 o
  -9   1   4       4029.65       4104.79       187.01 o
  -8   1   4       2235.96       2310.89       133.59 o
  -7   1   4      10445.68       9855.76       258.25 o
  -6   1   4       5143.79       5455.23       173.96 o
  -5   1   4      10654.49      10727.86       229.48 o
  -4   1   4      14200.56      14247.67       249.24 o
  -3   1   4       4124.22       4566.44       105.03 o
  -2   1   4      12987.46      12741.92       195.77 o
  -1   1   4      37427.61      34845.19       303.94 o
   0   1   4       1451.75       1434.99        65.44 o
   1   1   4      35558.36      33254.50       350.48 o
   2   1   4      12484.93      11997.01       159.84 o
   3   1   4       4178.31       4662.02        98.47 o
   4   1   4      14315.72      14628.96       217.03 o
   5   1   4      10822.58      10605.11       265.34 o
   6   1   4       4782.53       4850.02       228.87 o
   7   1   4      10277.40      10129.39       320.42 o
   8   1   4       2477.08       3006.36       157.86 o
   9   1   4       4204.16       4139.12       197.14 o
  10   1   4       2776.74       2459.18       161.10 o
  11   1   4        255.92        216.43        81.95 o
 -11   2   4        396.63        249.30       105.14 o
 -10   2   4       1323.76       1374.64       148.90 o
  -9   2   4       4626.88       4733.72       275.50 o
  -8   2   4        517.09        392.40        63.79 o
  -7   2   4       5795.41       5569.74       184.19 o
  -6   2   4       8501.43       8293.16       209.47 o
  -5   2   4       6799.72       7584.68       202.60 o
  -4   2   4      31508.90      31889.94       410.04 o
  -3   2   4      14789.83      14229.86       188.08 o
  -2   2   4       9598.02      10438.53       165.82 o
  -1   2   4      21928.64      23048.15       227.60 o
   0   2   4      34726.61      34889.25       337.77 o
   1   2   4      21594.18      22409.48       264.76 o
   2   2   4       9837.52      10911.13       168.30 o
   3   2   4      14794.60      14814.80       187.73 o
   4   2   4      31906.91      31751.90       412.00 o
   5   2   4       6653.83       7230.52       212.79 o
   6   2   4       8612.45       8143.39       246.87 o
   7   2   4       6095.87       6079.59       244.31 o
   8   2   4        506.02        528.41        92.50 o
   9   2   4       4784.60       4680.87       212.95 o
  10   2   4       1308.87       1104.83       114.22 o
  11   2   4        430.12        377.82       117.83 o
 -11   3   4       1310.98       1463.21       202.55 o
 -10   3   4       2132.59       1985.69       213.45 o
  -9   3   4       2773.17       2319.68       218.28 o
  -8   3   4       3892.64       3838.79       195.92 o
  -7   3   4       2121.03       2337.29       128.35 o
  -6   3   4       5506.49       5825.89       184.24 o
  -5   3   4       9840.81       9817.98       232.42 o
  -4   3   4      16375.45      16089.41       259.42 o
  -3   3   4       8108.25       8661.44       126.36 o
  -2   3   4      11367.88      12422.01       179.28 o
  -1   3   4      25262.50      26955.38       306.16 o
   0   3   4      23260.03      23328.35       246.50 o
   1   3   4      24136.05      24701.39       293.80 o
   2   3   4      11360.48      13271.14       192.61 o
   3   3   4       7836.41       7939.68       230.96 o
   4   3   4      16460.13      16637.58       272.65 o
   5   3   4      10613.48      10785.00       232.53 o
   6   3   4       5651.78       5788.41       202.76 o
   7   3   4       2138.17       2463.91       141.92 o
   8   3   4       3846.68       3823.85       208.56 o
   9   3   4       2668.52       2479.64       183.31 o
  10   3   4       2169.09       2251.50       183.99 o
  11   3   4       1407.43       1309.05       187.94 o
 -11   4   4       1036.98        865.44       158.30 o
 -10   4   4        881.71        839.67       149.88 o
  -9   4   4        688.25       1076.94       166.69 o
  -8   4   4       8891.67       9685.11       460.04 o
  -7   4   4       2403.00       2305.33       187.80 o
  -6   4   4       3457.28       3969.36       221.93 o
  -5   4   4      17145.94      17301.28       381.69 o
  -4   4   4        369.23        310.91        42.48 o
  -3   4   4      12127.56      13318.51       206.80 o
  -2   4   4       1768.27       1920.27        57.88 o
  -1   4   4       5687.33       5595.25       109.71 o
   0   4   4      33761.60      35858.69       840.54 o
   1   4   4       5270.77       5245.34       130.02 o
   2   4   4       2163.62       2483.69        83.15 o
   3   4   4      12423.44      13879.24       240.09 o
   4   4   4        321.09        265.96        37.24 o
   5   4   4      16634.41      16678.40       293.87 o
   6   4   4       3276.99       3579.54       158.07 o
   7   4   4       2430.00       2241.84       134.82 o
   8   4   4       9118.37       9196.86       320.21 o
   9   4   4        718.67        923.76       117.70 o
  10   4   4        905.23        928.63       128.67 o
  11   4   4        992.41       1086.46       143.97 o
 -11   5   4        973.30       1031.66       173.05 o
 -10   5   4       2039.83       1931.32       215.70 o
  -9   5   4       4857.38       5081.03       320.87 o
  -8   5   4        673.55        681.34       120.30 o
  -7   5   4       2744.42       2392.04       191.15 o
  -6   5   4       3581.45       3616.92       213.13 o
  -5   5   4       3094.08       2705.43       145.70 o
  -4   5   4      21685.65      21106.54       301.26 o
  -3   5   4       2432.10       2495.64        79.21 o
  -2   5   4      12692.59      12716.47       209.71 o
  -1   5   4      13532.42      12600.84       182.24 o
   0   5   4      38114.88      38466.23       463.26 o
   1   5   4      13267.93      13032.53       232.41 o
   2   5   4      12167.25      11746.00       183.63 o
   3   5   4       2249.38       2537.85        75.94 o
   4   5   4      21422.01      20108.29       306.86 o
   5   5   4       2875.63       2671.13       112.13 o
   6   5   4       3507.06       3560.59       131.92 o
   7   5   4       2601.27       2228.15       157.46 o
   8   5   4        585.51        698.48       102.60 o
   9   5   4       4939.48       4766.71       311.26 o
  10   5   4       1943.29       1921.22       182.85 o
  11   5   4        940.76        985.30       143.44 o
 -11   6   4        700.32        509.51       132.66 o
 -10   6   4        902.66        714.59       141.87 o
  -9   6   4       3348.36       3429.58       265.24 o
  -8   6   4       1658.61       1971.16       193.99 o
  -7   6   4       1813.59       2074.05       177.79 o
  -6   6   4      10580.48       9759.72       383.32 o
  -5   6   4       4044.85       4664.56       154.59 o
  -4   6   4      17308.39      15911.29       255.82 o
  -3   6   4       4672.06       4264.13       109.46 o
  -2   6   4       4859.34       5153.24       141.75 o
  -1   6   4       8937.61       7983.23       168.99 o
   0   6   4      17013.61      17280.02       236.93 o
   1   6   4       8522.40       7601.51       203.46 o
   2   6   4       5264.83       5686.74       160.88 o
   3   6   4       4371.96       3802.45       132.08 o
   4   6   4      16975.42      15776.61       329.08 o
   5   6   4       4132.04       4415.90       126.77 o
   6   6   4      10573.29       9595.81       203.45 o
   7   6   4       1792.40       2172.35       146.12 o
   8   6   4       1637.05       1835.12       228.92 o
   9   6   4       3313.39       3179.64       258.35 o
  10   6   4        844.19       1024.70       144.88 o
  11   6   4        659.14        831.34       134.56 o
 -10   7   4       1438.14       1526.92       194.15 o
  -9   7   4        749.15        769.28       133.37 o
  -8   7   4       5435.69       5187.54       302.05 o
  -7   7   4       2198.71       2360.49       188.59 o
  -6   7   4       4746.93       4877.48       246.63 o
  -5   7   4       8852.10       9319.77       224.88 o
  -4   7   4        621.09        695.44        52.93 o
  -3   7   4       6703.12       6889.20       168.33 o
  -2   7   4       7072.18       7257.01       198.03 o
  -1   7   4      13168.62      12657.80       229.93 o
   0   7   4      24640.52      25550.52       321.69 o
   1   7   4      13147.17      12763.93       244.43 o
   2   7   4       6748.90       7025.89       185.86 o
   3   7   4       7184.74       6975.23       244.65 o
   4   7   4        673.54        764.36        84.26 o
   5   7   4       8635.79       8827.95       241.11 o
   6   7   4       4716.09       3973.33       235.80 o
   7   7   4       2294.78       2774.68       397.82 o
   8   7   4       5366.61       5376.78       373.30 o
   9   7   4        734.55        883.97       155.03 o
  10   7   4       1400.96       1720.71       176.04 o
 -10   8   4       1335.85        871.59       266.89 o
  -9   8   4       1300.23       1646.04       187.81 o
  -8   8   4       2191.88       2382.70       206.33 o
  -7   8   4        713.79        656.53       111.48 o
  -6   8   4        863.26       1127.94       120.92 o
  -5   8   4      11906.57      11910.83       308.77 o
  -4   8   4       5976.99       5847.72       199.65 o
  -3   8   4      15210.58      15479.31       268.80 o
  -2   8   4       3888.49       3893.91       148.52 o
  -1   8   4       6111.09       7020.11       191.53 o
   0   8   4      13545.30      14643.52       288.49 o
   1   8   4       5881.06       6579.04       177.40 o
   2   8   4       3932.95       3549.74       111.76 o
   3   8   4      15229.08      16471.28       762.98 o
   4   8   4       5969.66       5859.59       118.24 o
   5   8   4      11955.55      11109.19       349.12 o
   6   8   4        822.83       1242.75       267.51 o
   7   8   4        706.31        538.80       210.37 o
   8   8   4       2340.88       2872.95       432.98 o
   9   8   4       1248.15       1628.70       281.64 o
  10   8   4       1392.35       1196.68       193.30 o
 -10   9   4        321.97        310.19       152.47 o
  -9   9   4       3083.78       3191.44       359.22 o
  -8   9   4        530.31        517.38       164.89 o
  -7   9   4       5189.14       5024.28       272.33 o
  -6   9   4       1814.58       1593.32       199.73 o
  -5   9   4       2062.69       1854.34       124.97 o
  -4   9   4       8732.99       8596.72       275.57 o
  -3   9   4       1608.33       1545.94       106.60 o
  -2   9   4       1636.59       1704.60       103.40 o
  -1   9   4      12231.83      12833.50       340.66 o
   0   9   4         86.96         53.34        29.86 o
   1   9   4      12468.87      12403.86       369.42 o
   2   9   4       1591.83       1563.99       119.31 o
   3   9   4       1488.78       1420.87       111.07 o
   4   9   4       8930.92       8526.79       197.19 o
   5   9   4       1947.61       1590.96       281.33 o
   6   9   4       2015.75       2231.17       351.35 o
   7   9   4       5279.97       4724.20       530.63 o
   8   9   4        566.57        718.08       238.31 o
   9   9   4       3088.40       2749.18       335.03 o
  10   9   4        358.81        514.23       144.52 o
  -9  10   4       1649.65       1229.68       235.78 o
  -8  10   4       1346.52       1006.85       216.18 o
  -7  10   4       1336.46       1370.79       213.37 o
  -6  10   4       3234.43       2823.00       425.92 o
  -5  10   4       4330.22       4936.33       267.44 o
  -4  10   4       6472.04       6050.91       233.11 o
  -3  10   4       8809.18       8059.80       255.20 o
  -2  10   4       2044.61       2376.89       125.49 o
  -1  10   4       7723.67       7314.25       281.38 o
   0  10   4       8210.85       8021.16       224.70 o
   1  10   4       7664.70       7051.61       311.20 o
   2  10   4       1936.40       2137.41       136.70 o
   3  10   4       8616.54       7499.76       273.93 o
   4  10   4       6580.79       6524.48       219.95 o
   5  10   4       4411.71       5562.22       527.49 o
   6  10   4       3264.15       2814.24       410.06 o
   7  10   4       1373.61       1491.11       328.43 o
   8  10   4       1384.95       1593.47       351.98 o
   9  10   4       1715.38       1671.54       270.25 o
  -9  11   4        673.35        638.57       185.70 o
  -8  11   4       2043.67       2426.17       307.69 o
  -7  11   4        811.20        831.31       178.50 o
  -6  11   4       2600.98       2250.84       257.81 o
  -5  11   4       5195.49       5206.29       279.36 o
  -4  11   4        307.98        202.28        61.91 o
  -3  11   4       7572.27       7893.70       287.28 o
  -2  11   4       5362.65       5238.84       194.90 o
  -1  11   4       3230.95       3439.68       185.65 o
   0  11   4       7603.95       8107.16       279.22 o
   1  11   4       3330.35       3335.84       180.78 o
   2  11   4       5463.18       5493.51       228.64 o
   3  11   4       7442.18       7648.18       255.63 o
   4  11   4        306.30        194.98       126.85 o
   5  11   4       5188.31       5121.08       522.47 o
   6  11   4       2408.34       2139.17       364.22 o
   7  11   4        895.45        833.63       256.21 o
   8  11   4       1987.17       2092.39       397.82 o
   9  11   4        669.60        647.45       163.01 o
  -8  12   4        856.17        675.32       390.28 o
  -7  12   4       1714.97       1381.73       230.46 o
  -6  12   4       1499.27       1461.56       223.21 o
  -5  12   4       4029.82       3790.24       243.28 o
  -4  12   4       3164.29       2820.92       196.74 o
  -3  12   4       1981.62       2104.75       136.62 o
  -2  12   4       1449.87       1269.20       101.87 o
  -1  12   4       3250.19       3475.02       156.54 o
   0  12   4       5414.42       5658.76       304.50 o
   1  12   4       3278.84       3356.00       186.84 o
   2  12   4       1383.22       1249.79       113.77 o
   3  12   4       1951.21       2007.45       236.90 o
   4  12   4       3059.74       2632.49       316.18 o
   5  12   4       3890.45       4001.10       475.06 o
   6  12   4       1496.02       1438.36       330.94 o
   7  12   4       1741.58       1489.85       330.00 o
   8  12   4        761.44        572.80       175.61 o
  -7  13   4       1699.70       1550.18       243.52 o
  -6  13   4        767.47        805.13       170.42 o
  -5  13   4        343.73        252.84       155.74 o
  -4  13   4       5403.54       5461.29       429.37 o
  -3  13   4       1239.86       1285.21       183.05 o
  -2  13   4       3655.10       3379.58       199.62 o
  -1  13   4       5425.70       5544.82       253.77 o
   0  13   4        318.53        404.19        61.67 o
   1  13   4       5277.19       4957.04       236.65 o
   2  13   4       3614.78       3789.92       289.72 o
   3  13   4       1221.61       1352.09       190.54 o
   4  13   4       5250.64       5864.47       408.17 o
   5  13   4        401.95        525.19       145.41 o
   6  13   4        876.00        942.94       194.23 o
   7  13   4       1604.22       1637.30       256.71 o
  -6  14   4       1632.13       1626.12       350.72 o
  -5  14   4       1537.91       1564.58       341.30 o
  -4  14   4       2458.75       2224.89       365.48 o
  -3  14   4       2500.62       2512.81       369.56 o
  -2  14   4       1704.67       2238.96       221.07 o
  -1  14   4       1620.47       1460.16       179.61 o
   0  14   4       4543.29       4311.94       295.44 o
   1  14   4       1759.94       1807.95       193.21 o
   2  14   4       1678.01       1978.00       222.38 o
   3  14   4       2545.93       2560.83       264.44 o
   4  14   4       2409.32       2373.85       267.82 o
   5  14   4       1488.81       1476.09       228.58 o
   6  14   4       1631.89       1359.45       268.77 o
  -5  15   4       1538.60       2044.66       400.02 o
  -4  15   4        242.04        423.56       200.32 o
  -3  15   4       1067.56       1172.10       266.89 o
  -2  15   4       2723.90       2555.51       359.83 o
  -1  15   4        317.30        408.26       111.90 o
   0  15   4       6760.26       7302.01       610.07 o
   1  15   4        361.93        376.78       175.20 o
   2  15   4       2653.46       2779.54       327.17 o
   3  15   4       1030.68        944.83       171.78 o
   4  15   4        249.07        371.75       138.60 o
   5  15   4       1565.22       1475.88       415.24 o
  -4  16   4       2861.73       2801.99       432.04 o
  -3  16   4       1204.83       1161.11       270.65 o
  -1  16   4       2301.53       2070.41       327.17 o
   0  16   4        562.74        490.76       208.49 o
   1  16   4       2216.76       1787.20       333.45 o
   2  16   4       2034.10       1702.11       337.85 o
   3  16   4       1162.28       1461.91       333.45 o
   4  16   4       2881.15       2798.97       304.33 o
   0  17   4        324.09        496.41       193.10 o
   1  17   4       1890.49       1782.17       359.51 o
   2  17   4        606.10        598.77       234.23 o
   1   0   5      50750.65      49817.56       450.55 o
   2   0   5       1666.69       1656.31        50.72 o
   3   0   5      14477.85      15061.59       196.92 o
   4   0   5       4132.33       3878.98       118.04 o
   5   0   5       3250.70       2914.62       133.53 o
   6   0   5       1935.90       1859.85       117.15 o
   7   0   5       5250.77       5094.96       190.24 o
   8   0   5        225.70        217.49        57.99 o
   9   0   5      12766.27      12868.44       345.69 o
  10   0   5        578.45        599.84       105.67 o
  11   0   5       2255.12       2129.97       211.78 o
 -11   1   5        853.68        990.06       162.98 o
 -10   1   5       1434.24       1141.60       139.97 o
  -9   1   5        749.98        835.80        92.83 o
  -8   1   5       2114.29       2101.33       127.29 o
  -7   1   5       3489.07       3657.30       155.50 o
  -6   1   5       5479.82       5623.56       179.03 o
  -5   1   5      18185.65      18101.11       347.39 o
  -4   1   5      21449.94      20841.74       358.63 o
  -3   1   5      29373.08      30486.06       309.47 o
  -2   1   5      10026.18      10751.87       141.70 o
  -1   1   5      26721.72      25290.66       254.61 o
   0   1   5       6991.66       6866.32       168.22 o
   1   1   5      25940.81      24071.68       258.67 o
   2   1   5      10062.07      10869.77       156.83 o
   3   1   5      29108.18      29840.70       263.09 o
   4   1   5      21841.44      21849.92       302.38 o
   5   1   5      18046.12      17949.88       318.01 o
   6   1   5       5552.48       5524.33       204.68 o
   7   1   5       3407.78       3699.12       179.34 o
   8   1   5       2101.73       2229.14       137.92 o
   9   1   5        758.12        800.29        98.04 o
  10   1   5       1442.54       1638.09       162.79 o
  11   1   5        894.98       1197.24       150.88 o
 -11   2   5        617.26        621.62       141.60 o
 -10   2   5       3175.66       3455.86       290.73 o
  -9   2   5        434.67        453.84       114.67 o
  -8   2   5      14710.17      15012.20       374.68 o
  -7   2   5        298.78        402.70        63.19 o
  -6   2   5      10397.72      10615.29       272.47 o
  -5   2   5       1001.01        933.93        73.89 o
  -4   2   5       1983.21       2135.36       105.44 o
  -3   2   5       5428.30       5391.85       114.14 o
  -2   2   5      26920.03      28382.38       337.92 o
  -1   2   5       1775.80       1635.45        50.21 o
   0   2   5     304380.12     307455.84      2120.98 o
   1   2   5       1791.44       1592.76        72.59 o
   2   2   5      28246.74      29799.85       468.70 o
   3   2   5       5307.79       5551.88       105.19 o
   4   2   5       2113.92       2143.21        86.82 o
   5   2   5       1069.76       1094.60        75.70 o
   6   2   5      10416.11      10646.30       299.04 o
   7   2   5        342.92        575.90        94.08 o
   8   2   5      14989.32      15664.76       374.26 o
   9   2   5        442.94        386.79        73.03 o
  10   2   5       3260.21       3197.01       186.80 o
  11   2   5        626.80        736.35       149.95 o
 -11   3   5       1111.92       1300.96       190.33 o
 -10   3   5       1948.14       1959.69       211.58 o
  -9   3   5        573.61        629.02       127.74 o
  -8   3   5       1213.43       1284.98       153.54 o
  -7   3   5       2085.55       2286.64       129.19 o
  -6   3   5       7584.48       8085.75       234.37 o
  -5   3   5       8380.28       8255.68       204.94 o
  -4   3   5      40789.47      39170.33       432.03 o
  -3   3   5      18202.27      18953.62       287.66 o
  -2   3   5      13627.79      13995.98       180.15 o
  -1   3   5       6577.86       6551.33       122.33 o
   0   3   5        368.45        424.27        30.23 o
   1   3   5       6410.71       6355.59       129.43 o
   2   3   5      12979.46      13371.83       239.65 o
   3   3   5      18533.40      18887.22       404.78 o
   4   3   5      40103.30      38039.90       535.68 o
   5   3   5       8241.59       8892.51       217.78 o
   6   3   5       8362.10       8872.10       234.02 o
   7   3   5       1916.38       1770.20       128.62 o
   8   3   5       1210.01       1217.35       108.51 o
   9   3   5        597.35        723.78        91.92 o
  10   3   5       1979.75       1998.31       176.61 o
  11   3   5       1050.06        888.21       167.11 o
 -11   4   5        739.58        636.57       290.00 o
 -10   4   5         96.32         32.85        94.05 o
  -9   4   5       9390.43       9049.62       421.60 o
  -8   4   5        842.81       1034.10       145.16 o
  -7   4   5       9728.71       9362.72       374.97 o
  -6   4   5       6021.65       5786.69       271.52 o
  -5   4   5       7891.05       7220.41       238.16 o
  -4   4   5        791.98        754.03        60.69 o
  -3   4   5       3953.33       3440.56       105.33 o
  -2   4   5      15584.46      16123.62       194.78 o
  -1   4   5      78262.64      75616.52       701.40 o
   0   4   5        660.23        762.95        44.77 o
   1   4   5      78184.59      77607.91       821.43 o
   2   4   5      16285.19      17513.08       264.57 o
   3   4   5       3957.38       3489.01       101.64 o
   4   4   5        700.80        733.15        51.53 o
   5   4   5       8093.64       7038.54       187.71 o
   6   4   5       5965.57       5930.95       210.14 o
   7   4   5       9393.90       8850.95       277.47 o
   8   4   5        866.51       1026.18       111.17 o
   9   4   5       9169.21       8995.41       353.51 o
  10   4   5         91.58        224.56        84.05 o
  11   4   5        762.06        764.47       121.31 o
 -11   5   5       1544.85       1757.49       227.01 o
 -10   5   5       1220.78       1049.87       164.36 o
  -9   5   5       1408.15       1026.05       158.30 o
  -8   5   5        858.86        749.95       127.58 o
  -7   5   5       4293.95       4360.52       254.87 o
  -6   5   5       1744.75       1808.39       152.43 o
  -5   5   5      19828.10      20456.34       357.56 o
  -4   5   5      10576.36      10885.97       234.94 o
  -3   5   5      18275.54      18193.33       251.61 o
  -2   5   5       1812.68       1446.01        56.77 o
  -1   5   5      29326.73      30347.63       328.18 o
   0   5   5        127.94        137.18        23.48 o
   1   5   5      29170.46      29905.33       410.61 o
   2   5   5       1980.53       1701.72        87.10 o
   3   5   5      18236.05      18946.24       264.47 o
   4   5   5      10313.00      10537.54       218.43 o
   5   5   5      19585.19      19834.72       321.02 o
   6   5   5       1374.05       1406.51        98.87 o
   7   5   5       4426.20       4736.65       228.64 o
   8   5   5        885.37        781.29        94.26 o
   9   5   5       1345.37       1345.29       155.81 o
  10   5   5       1173.04       1220.35       148.14 o
  11   5   5       1549.77       1485.27       231.03 o
 -10   6   5       3052.09       3428.23       279.80 o
  -9   6   5       1920.21       2030.97       209.51 o
  -8   6   5      10285.89      10492.43       430.96 o
  -7   6   5       2542.32       2842.23       208.91 o
  -6   6   5       3424.34       3726.92       186.63 o
  -5   6   5       2717.29       2490.97       117.12 o
  -4   6   5        568.41        583.24        62.81 o
  -3   6   5       7615.32       6830.48       132.37 o
  -2   6   5      15525.65      16530.94       220.62 o
  -1   6   5      11488.67      11230.82       179.95 o
   0   6   5      46990.29      48466.33       619.58 o
   1   6   5      11670.92      11833.45       283.66 o
   2   6   5      15800.61      17593.56       260.41 o
   3   6   5       7531.35       7076.98       113.39 o
   4   6   5        492.62        468.81        38.82 o
   5   6   5       2597.02       2457.40       100.78 o
   6   6   5       3584.46       4097.86       145.28 o
   7   6   5       2607.81       2484.23       242.04 o
   8   6   5       9897.86       9460.78       496.45 o
   9   6   5       1861.18       1910.52       176.77 o
  10   6   5       2956.51       2859.71       220.09 o
 -10   7   5       1549.59       1611.70       263.63 o
  -9   7   5        517.77        488.51       118.47 o
  -8   7   5        278.08        201.47        80.71 o
  -7   7   5       2728.97       2428.28       192.58 o
  -6   7   5       7209.67       6874.85       256.13 o
  -5   7   5       1103.05       1146.23       106.09 o
  -4   7   5      33726.25      31117.59       419.06 o
  -3   7   5        156.86        182.61        31.10 o
  -2   7   5      11175.27      11032.28       220.74 o
  -1   7   5       4705.76       4669.45       113.46 o
   0   7   5       1315.66       1308.57        65.25 o
   1   7   5       4857.23       4979.12       241.57 o
   2   7   5      11560.83      11594.80       259.52 o
   3   7   5        181.90        134.60        32.84 o
   4   7   5      33390.13      29878.76       997.52 o
   5   7   5       1160.44       1252.09        95.80 o
   6   7   5       7110.72       6016.57       606.46 o
   7   7   5       2696.59       2580.95       378.66 o
   8   7   5        286.79        284.47       174.26 o
   9   7   5        456.40        365.75        98.16 o
  10   7   5       1505.28       1360.80       173.03 o
 -10   8   5        637.81        560.18       175.96 o
  -9   8   5       4370.33       4382.62       501.28 o
  -8   8   5       2384.64       2821.82       224.21 o
  -7   8   5       3587.34       3082.58       240.94 o
  -6   8   5       1627.37       1727.12       127.69 o
  -5   8   5       1749.39       1782.94       100.83 o
  -4   8   5       3007.75       3003.88       124.34 o
  -3   8   5       4066.78       3755.75       111.50 o
  -2   8   5       2832.55       2747.58       118.37 o
  -1   8   5      19687.76      18993.72       288.48 o
   0   8   5      14522.09      14823.40       236.71 o
   1   8   5      20081.09      20142.37       345.38 o
   2   8   5       2630.85       2424.08       110.23 o
   3   8   5       4110.23       3839.41       177.33 o
   4   8   5       3038.76       3098.03       140.67 o
   5   8   5       1824.38       1931.69       163.59 o
   6   8   5       1604.48       1684.21       302.05 o
   7   8   5       3466.48       2767.45       405.35 o
   8   8   5       2278.85       2388.74       319.64 o
   9   8   5       4422.91       4105.57       310.59 o
  10   8   5        623.52        644.88       145.64 o
 -10   9   5        298.37        196.18       154.01 o
  -9   9   5        457.00        180.97       124.53 o
  -8   9   5       1414.28       1346.84       224.76 o
  -7   9   5       3593.17       3395.00       320.12 o
  -6   9   5        783.95        749.18       118.30 o
  -5   9   5      12055.84      12195.97       337.03 o
  -4   9   5        948.74        884.27        69.94 o
  -3   9   5      12194.67      12286.53       311.81 o
  -2   9   5       1772.31       1993.01        96.59 o
  -1   9   5       3783.00       3761.26       115.32 o
   0   9   5       1624.67       1605.43        73.96 o
   1   9   5       3773.29       3760.01       141.95 o
   2   9   5       1731.06       2006.21        91.96 o
   3   9   5      11851.21      11665.65       474.51 o
   4   9   5       1008.49       1097.66       112.99 o
   5   9   5      12090.15      12826.87       789.98 o
   6   9   5        774.73       1154.52       253.70 o
   7   9   5       3649.39       3988.85       494.21 o
   8   9   5       1463.32       1508.06       238.77 o
   9   9   5        447.25        391.58       151.84 o
  10   9   5        291.51        293.23       121.65 o
  -9  10   5       1557.62       1692.01       268.21 o
  -8  10   5       3480.48       3941.90       374.68 o
  -7  10   5       2966.39       3031.80       312.43 o
  -6  10   5       4163.92       4059.24       260.41 o
  -5  10   5       1931.45       1744.98       164.77 o
  -4  10   5        482.51        413.76        70.76 o
  -3  10   5       3170.64       3087.81       158.53 o
  -2  10   5       9463.92       9469.97       220.40 o
  -1  10   5       6764.48       7549.18       207.27 o
   0  10   5      15011.90      15156.24       259.60 o
   1  10   5       7264.67       8003.44       220.57 o
   2  10   5       9726.54      10231.60       313.98 o
   3  10   5       3322.74       3567.43       176.06 o
   4  10   5        497.37        392.40        69.95 o
   5  10   5       1829.04       1479.27       200.01 o
   6  10   5       4080.07       3925.30       335.30 o
   7  10   5       3010.71       3244.88       345.54 o
   8  10   5       3600.34       3823.07       459.83 o
   9  10   5       1581.24       2183.75       451.51 o
  -9  11   5        131.94         24.24       119.71 o
  -8  11   5        271.88        211.97       229.52 o
  -7  11   5         27.80        -27.64        92.30 o
  -6  11   5       4319.02       4048.16       268.64 o
  -5  11   5         89.19        227.16        83.47 o
  -4  11   5      16973.18      15925.71       407.88 o
  -3  11   5         74.79        157.25        47.93 o
  -2  11   5       7961.39       8314.70       252.77 o
  -1  11   5        960.01        882.80        99.79 o
   0  11   5        320.91        383.26        46.85 o
   1  11   5       1064.56       1303.51       114.47 o
   2  11   5       8050.85       8350.06       293.35 o
   3  11   5         99.18        172.05        53.42 o
   4  11   5      16800.39      17461.96       670.20 o
   5  11   5         83.01        190.89       113.57 o
   6  11   5       4274.85       4489.02       371.07 o
   7  11   5         26.88        133.46       130.05 o
   8  11   5        279.08        244.02       138.78 o
   9  11   5        157.87         18.72        98.87 o
  -8  12   5       3220.18       3232.34       354.34 o
  -7  12   5       1268.37       1391.88       229.04 o
  -6  12   5       2495.45       2304.29       217.27 o
  -5  12   5        545.74        584.43       109.36 o
  -4  12   5        176.53        147.78        60.99 o
  -3  12   5       1560.44       1572.71       121.67 o
  -2  12   5       2749.75       2805.51       148.79 o
  -1  12   5       5662.37       5293.73       247.93 o
   0  12   5      10278.21      10948.56       451.39 o
   1  12   5       5311.05       5031.55       347.67 o
   2  12   5       2791.45       2835.66       174.78 o
   3  12   5       1490.32       1528.12       194.46 o
   4  12   5        213.10        163.18        87.61 o
   5  12   5        555.09        638.94       223.56 o
   6  12   5       2475.62       2548.02       555.91 o
   7  12   5       1231.46       1285.30       227.76 o
   8  12   5       3214.35       3558.86       426.39 o
  -7  13   5        949.58       1216.53       216.81 o
  -6  13   5         27.31         69.98        99.11 o
  -5  13   5       6904.89       7054.82       443.40 o
  -4  13   5        747.43        325.92       169.24 o
  -3  13   5       7364.00       7529.63       317.44 o
  -2  13   5        902.36        998.34       116.50 o
  -1  13   5       1435.43       1479.20       138.24 o
   0  13   5        763.00        731.07       102.23 o
   1  13   5       1567.07       1470.49       133.38 o
   2  13   5        843.85        615.72       143.96 o
   3  13   5       7204.46       7713.64       445.34 o
   4  13   5        756.02        875.28       199.54 o
   5  13   5       6666.98       7144.58       471.69 o
   6  13   5         40.86         54.65       136.43 o
   7  13   5        963.26       1009.88       207.95 o
  -6  14   5        448.04        330.63       202.52 o
  -5  14   5       1336.32        839.91       267.51 o
  -4  14   5         78.02        -44.27       160.76 o
  -3  14   5       2195.25       2066.33       335.33 o
  -2  14   5       1154.55       1159.32       167.27 o
  -1  14   5       6570.86       6793.00       384.51 o
   0  14   5       3861.84       3984.74       549.00 o
   1  14   5       6510.90       6529.39       369.96 o
   2  14   5       1266.49       1268.20       176.90 o
   3  14   5       2085.91       2012.97       318.85 o
   4  14   5         62.86        -17.45       178.19 o
   5  14   5       1342.71       1300.15       218.98 o
   6  14   5        416.35        418.01       146.60 o
  -5  15   5        583.26        325.29       214.76 o
  -4  15   5       5210.86       5360.96       590.60 o
  -3  15   5        508.87        391.85       179.28 o
  -2  15   5       1251.39       1138.19       250.56 o
  -1  15   5       1899.33       1362.02       321.05 o
   0  15   5         20.34        -10.99       127.48 o
   1  15   5       1851.22       1648.73       312.10 o
   2  15   5       1254.83       1252.55       185.36 o
   3  15   5        488.00        385.62       126.43 o
   4  15   5       5180.08       5654.85       424.55 o
   5  15   5        589.65        552.96       160.16 o
  -4  16   5         89.25        653.71       234.23 o
  -3  16   5        632.43        675.69       223.24 o
  -1  16   5        745.59        750.11       219.79 o
   0  16   5       4850.30       4918.56       524.98 o
   1  16   5        768.71        702.07       243.02 o
   2  16   5       1889.04       1414.50       320.89 o
   3  16   5        652.63        612.58       246.48 o
   4  16   5         89.85        -91.27       109.51 o
   0  17   5        332.35        280.70       152.60 o
   1  17   5        721.79        786.84       259.04 o
   2  17   5        510.41        475.06       200.32 o
   0   0   6     108038.80     113621.94      3831.70 o
   1   0   6      17048.23      16880.68       250.48 o
   2   0   6      16221.45      16578.32       199.92 o
   3   0   6        168.08        160.98        22.11 o
   4   0   6        201.62        250.27        39.06 o
   5   0   6        500.00        447.54        58.53 o
   6   0   6       8795.37       8700.98       256.98 o
   7   0   6       1094.28       1070.96        91.49 o
   8   0   6      13051.04      13296.58       334.23 o
   9   0   6         15.51        162.17        60.07 o
  10   0   6       3759.00       3693.49       298.29 o
  11   0   6         94.98         91.03        82.62 o
 -11   1   6       1434.21       1196.07       176.04 o
 -10   1   6       1066.22        989.40       156.56 o
  -9   1   6       1188.11       1075.46       154.30 o
  -8   1   6       1218.68       1385.00       119.09 o
  -7   1   6       1397.23       1495.04       113.12 o
  -6   1   6       7383.70       7818.29       328.98 o
  -5   1   6      17221.76      17008.13       349.17 o
  -4   1   6      25884.67      26879.79       432.01 o
  -3   1   6      14341.39      14781.68       192.74 o
  -2   1   6       3101.67       3143.13        76.38 o
  -1   1   6       8882.79       8721.78       153.37 o
   0   1   6       7287.97       7626.78       194.86 o
   1   1   6       8491.93       8162.04       152.32 o
   2   1   6       3232.44       3516.52       103.80 o
   3   1   6      14948.01      15294.76       200.03 o
   4   1   6      25905.46      26282.91       379.85 o
   5   1   6      16920.76      17368.78       355.25 o
   6   1   6       7148.31       7621.06       278.18 o
   7   1   6       1666.06       2059.73       135.97 o
   8   1   6       1237.04       1219.38       104.93 o
   9   1   6       1136.65        889.59       138.84 o
  10   1   6       1168.13       1065.87       147.70 o
  11   1   6       1496.02       1490.35       164.99 o
 -11   2   6       1218.17       1103.37       168.29 o
 -10   2   6        538.47        356.03       103.29 o
  -9   2   6       7634.64       6957.04       365.38 o
  -8   2   6        497.88        503.31        78.38 o
  -7   2   6      12735.82      12678.74       329.01 o
  -6   2   6         46.00        103.45        41.56 o
  -5   2   6       5457.54       5052.13       182.41 o
  -4   2   6       9215.81       9211.25       240.24 o
  -3   2   6       9005.31       9675.61       191.49 o
  -2   2   6       3551.74       4005.81        88.56 o
  -1   2   6      54671.38      52911.25       476.96 o
   0   2   6      14493.77      14819.42       278.27 o
   1   2   6      51861.75      48783.30       507.75 o
   2   2   6       3652.29       4109.53       108.36 o
   3   2   6       9214.58       9887.07       229.96 o
   4   2   6       9253.17       9496.92       225.91 o
   5   2   6       5072.56       4640.96       157.85 o
   6   2   6         70.61        180.04        50.60 o
   7   2   6      13174.68      13467.50       358.47 o
   8   2   6        439.64        538.61        78.49 o
   9   2   6       7681.73       7182.42       265.66 o
  10   2   6        553.21        467.48        86.03 o
  11   2   6       1271.05       1238.54       197.85 o
 -11   3   6       1366.45       1331.84       194.62 o
 -10   3   6       1095.70       1010.82       159.93 o
  -9   3   6        739.03        878.08       142.58 o
  -8   3   6       1945.44       1729.85       177.76 o
  -7   3   6       3445.09       3291.30       162.12 o
  -6   3   6       4376.67       4392.69       179.08 o
  -5   3   6      28936.72      27952.68       425.49 o
  -4   3   6      17632.95      16748.43       291.06 o
  -3   3   6      23317.13      23669.69       308.21 o
  -2   3   6       5730.34       4869.40       110.11 o
  -1   3   6      14574.93      13690.61       172.64 o
   0   3   6        704.83        860.12        47.26 o
   1   3   6      13959.01      12990.22       207.50 o
   2   3   6       5208.98       4428.49       163.47 o
   3   3   6      22571.97      22444.47       333.89 o
   4   3   6      17694.79      17351.23       396.12 o
   5   3   6      29917.32      31535.27       503.84 o
   6   3   6       4334.30       4701.92       198.69 o
   7   3   6       3599.43       3453.47       178.94 o
   8   3   6       1898.32       1930.90       157.35 o
   9   3   6        780.54        902.69       100.88 o
  10   3   6       1028.72        863.67       115.04 o
  11   3   6       1471.84       1516.79       199.59 o
 -11   4   6        258.30        198.22        94.83 o
 -10   4   6       2637.14       2798.19       251.20 o
  -9   4   6       1573.26       1438.64       178.43 o
  -8   4   6      11663.53      11011.82       441.59 o
  -7   4   6        155.18        249.59        84.41 o
  -6   4   6       8547.91       8520.27       192.47 o
  -5   4   6       3323.23       3528.47       127.25 o
  -4   4   6       1557.91       1491.57        68.91 o
  -3   4   6       9291.95       9826.91       187.85 o
  -2   4   6      24870.46      24045.81       291.86 o
  -1   4   6      13965.66      14426.02       247.58 o
   0   4   6     125366.30     132225.02      1650.42 o
   1   4   6      14174.58      14231.22       259.26 o
   2   4   6      24840.14      24724.88       344.68 o
   3   4   6       9543.11       9828.14       315.79 o
   4   4   6       1448.07       1281.72        74.42 o
   5   4   6       3502.67       3735.20       144.10 o
   6   4   6       8249.21       8812.33       238.68 o
   7   4   6        209.23        309.71        65.63 o
   8   4   6      11377.39      11072.62       344.63 o
   9   4   6       1690.33       1689.72       159.62 o
  10   4   6       2659.65       3032.93       216.79 o
  11   4   6        241.53        268.92        82.37 o
 -11   5   6        322.35        431.49       118.10 o
 -10   5   6       1504.73       1650.44       204.23 o
  -9   5   6       1101.18       1038.97       152.30 o
  -8   5   6        104.05        120.79        72.42 o
  -7   5   6       1407.50       1356.73       145.17 o
  -6   5   6      11291.99      11277.79       333.79 o
  -5   5   6      10525.15      10387.06       250.68 o
  -4   5   6      28799.08      27831.16       439.16 o
  -3   5   6       4309.50       3768.93       112.32 o
  -2   5   6      13164.70      13778.75       246.40 o
  -1   5   6       7819.58       8067.68       156.82 o
   0   5   6       3123.56       3165.55       141.81 o
   1   5   6       7796.65       8183.39       194.51 o
   2   5   6      13955.54      14394.42       285.16 o
   3   5   6       4176.18       3756.86       143.35 o
   4   5   6      27947.78      26748.92       336.05 o
   5   5   6       9847.39       9216.07       299.13 o
   6   5   6      11230.84      11123.09       267.37 o
   7   5   6       1568.63       1698.84       124.60 o
   8   5   6        106.10         79.18        75.77 o
   9   5   6       1090.47       1055.14       132.28 o
  10   5   6       1532.92       1728.64       175.78 o
  11   5   6        307.29        205.27        92.58 o
 -10   6   6        426.33        306.73       116.35 o
  -9   6   6       6060.95       6105.66       404.13 o
  -8   6   6       2687.55       2696.56       225.15 o
  -7   6   6       4786.97       4952.56       272.96 o
  -6   6   6        880.17        881.98        97.05 o
  -5   6   6       4406.47       4887.53       168.54 o
  -4   6   6       3517.31       3259.55       112.13 o
  -3   6   6       9337.55       8678.47       151.97 o
  -2   6   6        778.71        652.52        39.58 o
  -1   6   6      27006.69      27040.81       335.55 o
   0   6   6      16097.13      17233.83       295.55 o
   1   6   6      27318.59      27925.43       478.31 o
   2   6   6        709.77        592.96        46.50 o
   3   6   6       9275.61       9713.28       235.04 o
   4   6   6       3537.93       3413.39        94.41 o
   5   6   6       4529.24       4783.32       144.31 o
   6   6   6        957.25       1005.09        82.60 o
   7   6   6       4681.83       4628.35       269.81 o
   8   6   6       2598.08       2819.59       226.14 o
   9   6   6       5805.60       5523.37       325.94 o
  10   6   6        437.48        628.22       118.97 o
 -10   7   6        112.04        -24.17       128.73 o
  -9   7   6        486.48        523.99       114.98 o
  -8   7   6       1007.36        880.44       135.21 o
  -7   7   6       2191.87       2072.58       178.99 o
  -6   7   6       1636.11       1452.38       118.88 o
  -5   7   6      18038.07      17719.70       338.47 o
  -4   7   6       1775.03       1601.53        77.54 o
  -3   7   6      19459.05      19289.92       283.71 o
  -2   7   6         87.10        117.60        30.88 o
  -1   7   6       3945.54       4134.26       139.88 o
   0   7   6       3964.30       3841.78       118.38 o
   1   7   6       4087.74       4666.86       177.06 o
   2   7   6        101.20        132.97        31.79 o
   3   7   6      19706.91      19273.29       334.67 o
   4   7   6       1917.80       1892.85       239.60 o
   5   7   6      17559.12      16237.89       267.92 o
   6   7   6       1787.19       1837.95       421.84 o
   7   7   6       2066.12       2408.68       251.59 o
   8   7   6       1038.39       1017.56       182.59 o
   9   7   6        467.61        360.19       179.44 o
  10   7   6        125.23        165.72        98.30 o
 -10   8   6       2397.19       1850.46       278.24 o
  -9   8   6       1175.83       1449.57       306.45 o
  -8   8   6       6506.87       5890.46       319.56 o
  -7   8   6       2469.01       2354.24       188.19 o
  -6   8   6       2546.40       2609.37       156.59 o
  -5   8   6       1595.50       1913.86       135.94 o
  -4   8   6        913.73        892.88        70.62 o
  -3   8   6       1163.23       1104.03        59.21 o
  -2   8   6       6658.64       6759.92       175.17 o
  -1   8   6       7083.06       6868.19       151.49 o
   0   8   6      23184.35      23244.48       341.25 o
   1   8   6       6875.13       6663.19       223.98 o
   2   8   6       6736.63       6801.65       231.36 o
   3   8   6       1090.63        960.21        91.26 o
   4   8   6        962.12       1050.59        86.29 o
   5   8   6       1716.05       1794.21       111.00 o
   6   8   6       2297.59       2406.74       275.05 o
   7   8   6       2327.28       2399.86       264.38 o
   8   8   6       6652.75       7862.71       490.51 o
   9   8   6       1155.00       1283.27       223.73 o
  10   8   6       2388.93       2605.86       264.27 o
  -9   9   6        372.60        319.44       151.80 o
  -8   9   6        124.94        135.79       107.46 o
  -7   9   6         52.09         78.26        87.13 o
  -6   9   6       5877.67       5410.53       298.34 o
  -5   9   6       1485.26       1377.87       118.40 o
  -4   9   6      16637.57      15318.20       297.76 o
  -3   9   6       1564.19       1557.44       113.77 o
  -2   9   6      12381.48      11778.86       243.30 o
  -1   9   6       1342.43       1285.88        64.00 o
   0   9   6        333.68        343.47        37.27 o
   1   9   6       1507.03       1520.19        93.32 o
   2   9   6      12026.39      11869.72       382.87 o
   3   9   6       1562.67       1673.01       130.30 o
   4   9   6      16507.17      16939.77       618.44 o
   5   9   6       1448.98       1661.03       262.18 o
   6   9   6       6084.17       6189.37       408.28 o
   7   9   6         90.49         99.53       100.65 o
   8   9   6        132.87        227.55       107.56 o
   9   9   6        364.30        572.71       174.06 o
  -9  10   6       2753.18       2923.55       346.86 o
  -8  10   6       2107.59       1804.41       261.93 o
  -7  10   6       2377.68       2296.91       269.96 o
  -6  10   6       1419.18       1420.46       162.46 o
  -5  10   6       2327.62       1775.19       166.22 o
  -4  10   6       1074.04        988.81       103.33 o
  -3  10   6       1271.05       1408.50       110.93 o
  -2  10   6       4128.17       4558.66       182.35 o
  -1  10   6      11048.16      10617.75       195.96 o
   0  10   6       9430.21       9920.79       232.35 o
   1  10   6      11090.73      10936.95       327.07 o
   2  10   6       4449.87       5364.55       228.04 o
   3  10   6       1412.09       1603.85       122.35 o
   4  10   6       1079.97        779.25       192.16 o
   5  10   6       2246.96       2143.40       241.50 o
   6  10   6       1401.51       1792.62       235.05 o
   7  10   6       2453.27       2640.89       296.69 o
   8  10   6       2080.19       2318.73       297.04 o
   9  10   6       2818.22       3407.42       410.22 o
  -8  11   6       1381.12       1360.10       237.06 o
  -7  11   6       1263.45       1148.12       213.25 o
  -6  11   6        216.50        153.47        78.77 o
  -5  11   6      10622.08      10529.14       409.37 o
  -4  11   6         35.64         91.11        57.82 o
  -3  11   6      10086.78      10611.11       328.79 o
  -2  11   6        843.87        840.19       103.14 o
  -1  11   6       2958.90       2697.59       134.61 o
   0  11   6       2358.21       2590.02       213.46 o
   1  11   6       2682.44       2616.64       164.61 o
   2  11   6        803.37        765.64        94.45 o
   3  11   6       9938.84      10634.14       333.56 o
   4  11   6         36.16        -13.34        91.78 o
   5  11   6      10810.19      11910.67       582.41 o
   6  11   6        226.64        240.72       124.33 o
   7  11   6       1284.17       1169.72       211.67 o
   8  11   6       1313.15       1225.46       226.01 o
  -8  12   6       1965.99       1764.98       674.12 o
  -7  12   6       2687.27       2439.44       311.47 o
  -6  12   6        658.75        715.65       126.11 o
  -5  12   6       1538.62       1326.04       151.57 o
  -4  12   6       2015.30       2199.05       178.30 o
  -3  12   6       2162.69       2068.63       140.83 o
  -2  12   6       4115.21       3877.92       220.43 o
  -1  12   6       7510.45       7476.68       303.21 o
   0  12   6       9468.77       9757.47       433.18 o
   1  12   6       7476.02       7939.38       302.13 o
   2  12   6       3879.56       3965.14       248.67 o
   3  12   6       2233.67       2288.32       284.63 o
   4  12   6       1938.94       2033.90       242.25 o
   5  12   6       1458.74       1324.35       214.29 o
   6  12   6        574.48       1007.01       192.67 o
   7  12   6       2785.56       2425.28       307.88 o
   8  12   6       1997.07       2281.26       299.96 o
  -7  13   6        180.18        174.04       341.30 o
  -6  13   6       2892.13       2943.16       306.62 o
  -5  13   6        439.46        485.73       204.72 o
  -4  13   6       8849.40       9428.36       476.90 o
  -3  13   6        887.31       1089.73       132.69 o
  -2  13   6       4060.19       4268.71       239.76 o
  -1  13   6        740.35        718.94       108.06 o
   0  13   6       2358.59       2199.60       169.74 o
   1  13   6        824.54        806.94       105.14 o
   2  13   6       3981.33       4785.76       329.36 o
   3  13   6        913.69        878.15       162.50 o
   4  13   6       8686.36       8909.82       504.65 o
   5  13   6        474.00        672.80       202.68 o
   6  13   6       2776.78       3096.00       337.80 o
   7  13   6        195.73         77.25       123.67 o
  -6  14   6       1436.98       1315.59       337.85 o
  -5  14   6        467.16        819.18       260.29 o
  -4  14   6        109.42        191.22       133.13 o
  -3  14   6        715.11       1067.86       262.80 o
  -2  14   6       3034.73       2736.39       253.71 o
  -1  14   6       3606.62       3637.19       285.02 o
   0  14   6       6268.07       6686.16       305.53 o
   1  14   6       3516.42       3472.98       435.18 o
   2  14   6       2883.88       3211.19       280.03 o
   3  14   6        697.19        611.04       149.34 o
   4  14   6         88.78         35.85        89.45 o
   5  14   6        542.12        366.68       228.74 o
   6  14   6       1465.43       1910.13       272.18 o
  -5  15   6       3788.78       3630.60       524.35 o
  -4  15   6        429.21        357.31       183.68 o
  -3  15   6       3771.35       4407.71       513.36 o
  -2  15   6        485.40        393.74       167.04 o
  -1  15   6       1253.48       1195.82       245.54 o
   0  15   6        155.34        143.80       120.57 o
   1  15   6       1267.02       1195.34       275.68 o
   2  15   6        537.24        745.34       150.19 o
   3  15   6       4002.28       4910.80       539.11 o
   4  15   6        382.72        284.33       127.34 o
   5  15   6       3540.58       3408.42       345.16 o
  -4  16   6        335.18        302.37       195.30 o
  -3  16   6        794.66        638.96       207.86 o
  -1  16   6       2526.28       3403.27       432.98 o
   0  16   6       1140.88       1320.93       295.14 o
   1  16   6       2494.09       2587.54       414.77 o
   2  16   6        713.32        996.90       275.05 o
   3  16   6        812.00        862.51       274.74 o
   4  16   6        349.45        435.02       150.49 o
   0  17   6         74.35         53.38       129.36 o
   1  17   6        284.90        365.79       175.83 o
   1   0   7      19634.72      20618.95       415.28 o
   2   0   7       2515.63       2547.60        81.69 o
   3   0   7         70.67         71.12        22.40 o
   4   0   7      23166.74      22796.21       584.03 o
   5   0   7        687.90        679.45        80.34 o
   6   0   7       4327.39       4388.15       209.92 o
   7   0   7       5546.85       4712.48       315.87 o
   8   0   7       2051.50       2624.81       166.11 o
   9   0   7       4974.73       4838.52       235.52 o
  10   0   7        784.19        698.12       137.90 o
  11   0   7        676.33        643.39       137.69 o
 -11   1   7        818.72        796.29       149.37 o
 -10   1   7       1560.01       1769.75       199.31 o
  -9   1   7       3253.87       3355.09       255.32 o
  -8   1   7       4163.67       4381.51       208.95 o
  -7   1   7       3337.69       3308.11       224.69 o
  -6   1   7       3479.61       3588.92       188.28 o
  -5   1   7       8827.78       8385.57       243.52 o
  -4   1   7       5292.92       5609.20       186.15 o
  -3   1   7      21273.80      22308.43       312.03 o
  -2   1   7      10486.48      10190.61       156.99 o
  -1   1   7      10936.68       9415.68       220.86 o
   0   1   7      27661.10      28706.50       453.85 o
   1   1   7       9364.03       8029.50       162.86 o
   2   1   7       9675.29       9341.00       162.69 o
   3   1   7      21123.29      21825.60       386.39 o
   4   1   7       5613.20       6136.14       173.04 o
   5   1   7       8752.94       8111.57       238.31 o
   6   1   7       3701.02       3791.55       174.42 o
   7   1   7       3554.30       3699.67       185.34 o
   8   1   7       4152.69       4122.10       189.08 o
   9   1   7       3346.93       3372.52       183.38 o
  10   1   7       1631.81       1688.75       164.98 o
  11   1   7        832.83        919.29       161.51 o
 -11   2   7       1015.41        958.72       171.77 o
 -10   2   7       1977.15       1838.63       206.73 o
  -9   2   7        866.09        856.41       144.83 o
  -8   2   7       2872.74       3055.20       171.33 o
  -7   2   7       1294.56       1280.03       110.56 o
  -6   2   7       3970.15       4178.71       203.64 o
  -5   2   7      26906.84      27280.41       522.15 o
  -4   2   7        356.22        465.65        55.41 o
  -3   2   7      21280.72      21709.04       306.23 o
  -2   2   7      14347.06      15597.47       194.89 o
  -1   2   7      10534.37      10316.67       180.41 o
   0   2   7       2971.59       2908.08       101.17 o
   1   2   7      10697.65      10187.27       185.21 o
   2   2   7      14695.76      15607.98       238.90 o
   3   2   7      21552.66      22432.56       483.88 o
   4   2   7        294.15        436.04        42.78 o
   5   2   7      26216.45      26442.36       466.09 o
   6   2   7       3913.39       4293.31       222.75 o
   7   2   7       1252.65       1469.43       119.74 o
   8   2   7       2897.55       3538.50       193.45 o
   9   2   7        897.80        876.80       101.09 o
  10   2   7       2075.13       2369.41       163.27 o
  11   2   7        996.42       1128.61       175.04 o
 -11   3   7        728.21        862.29       158.78 o
 -10   3   7        787.64        587.34       132.47 o
  -9   3   7       4394.54       4273.30       290.57 o
  -8   3   7       2514.97       2454.45       208.41 o
  -7   3   7       5074.40       4873.57       206.26 o
  -6   3   7       9747.05       9564.56       252.76 o
  -5   3   7       7564.72       6832.67       238.91 o
  -4   3   7      13494.42      13597.09       268.14 o
  -3   3   7      10580.97      11955.13       214.26 o
  -2   3   7      13255.76      12410.17       190.07 o
  -1   3   7      19560.86      19509.13       304.46 o
   0   3   7      38545.41      40517.55       438.43 o
   1   3   7      20383.72      20157.76       409.43 o
   2   3   7      12669.70      11607.06       294.58 o
   3   3   7      11034.70      12624.83       388.25 o
   4   3   7      14012.78      15256.93       244.42 o
   5   3   7       7207.80       6755.89       197.57 o
   6   3   7      10063.21      10364.17       295.22 o
   7   3   7       5140.90       5379.23       224.98 o
   8   3   7       2546.86       2434.62       164.91 o
   9   3   7       4345.89       4011.61       210.07 o
  10   3   7        864.48        839.54       119.49 o
  11   3   7        721.23        809.27       154.28 o
 -11   4   7        534.07        459.31       125.86 o
 -10   4   7       1543.60       1790.25       207.31 o
  -9   4   7       2793.28       2301.23       215.83 o
  -8   4   7        334.82        339.22        94.40 o
  -7   4   7       4368.21       4355.20       160.90 o
  -6   4   7       5267.15       5141.33       162.14 o
  -5   4   7       1010.95       1073.60        66.70 o
  -4   4   7      34169.05      33202.09       404.45 o
  -3   4   7       1265.15       1270.73        67.36 o
  -2   4   7      14278.86      15475.14       292.58 o
  -1   4   7      34355.89      33757.04       395.48 o
   0   4   7       2391.88       2205.11        93.68 o
   1   4   7      33462.44      32758.14       394.10 o
   2   4   7      13911.36      14241.51       287.88 o
   3   4   7       1185.08       1120.45        85.22 o
   4   4   7      34310.36      34184.39       430.29 o
   5   4   7       1064.29       1122.95        83.40 o
   6   4   7       5487.34       5551.24       215.02 o
   7   4   7       4577.23       4485.38       206.30 o
   8   4   7        324.20        321.06        72.67 o
   9   4   7       2689.72       2399.94       209.85 o
  10   4   7       1617.42       1711.66       167.04 o
  11   4   7        535.79        542.87       146.24 o
 -11   5   7       1165.04        829.93       225.48 o
 -10   5   7        878.82        904.97       161.17 o
  -9   5   7       1649.22       1684.95       193.39 o
  -8   5   7       5531.95       6081.64       374.16 o
  -7   5   7        867.92        896.33       119.79 o
  -6   5   7      13389.14      13635.80       372.23 o
  -5   5   7       9639.42       9866.91       375.99 o
  -4   5   7       5858.83       6114.10       216.95 o
  -3   5   7      14279.96      13985.92       283.23 o
  -2   5   7      15709.79      15991.84       220.82 o
  -1   5   7       3366.70       3559.36       115.12 o
   0   5   7      28773.53      29014.58       330.68 o
   1   5   7       3485.04       3610.94       146.84 o
   2   5   7      15673.97      16478.47       321.87 o
   3   5   7      14507.03      14392.97       312.92 o
   4   5   7       5973.33       6524.29       192.95 o
   5   5   7       9345.08       9506.07       260.22 o
   6   5   7      13218.25      13197.88       389.30 o
   7   5   7        823.39        843.48        94.10 o
   8   5   7       5398.15       6213.10       322.15 o
   9   5   7       1681.09       1806.02       187.49 o
  10   5   7        861.34        846.28       128.03 o
  11   5   7       1115.67        967.69       141.50 o
 -10   6   7       2426.77       2389.19       239.83 o
  -9   6   7        498.10        460.61       119.58 o
  -8   6   7       2051.56       1853.98       187.88 o
  -7   6   7       2950.77       3009.69       213.21 o
  -6   6   7       1133.35       1100.73       106.54 o
  -5   6   7      11783.73      12026.15       302.52 o
  -4   6   7       8121.45       7807.63       202.25 o
  -3   6   7      10025.56      10341.52       169.32 o
  -2   6   7      13730.83      13146.01       199.11 o
  -1   6   7       2560.76       2584.32        87.02 o
   0   6   7       2364.73       2227.32       155.33 o
   1   6   7       2752.93       3002.06       144.77 o
   2   6   7      13572.46      13532.80       268.20 o
   3   6   7      10045.94      11128.60       268.59 o
   4   6   7       8094.70       7723.44       189.50 o
   5   6   7      11753.53      11823.91       397.66 o
   6   6   7       1239.15       1211.21        95.29 o
   7   6   7       3125.18       3333.00       288.56 o
   8   6   7       1915.87       2180.00       203.66 o
   9   6   7        498.51        603.27       124.86 o
  10   6   7       2379.66       2590.65       211.60 o
 -10   7   7        793.34        971.96       221.31 o
  -9   7   7       4646.23       4524.69       302.26 o
  -8   7   7        161.41        199.73        79.55 o
  -7   7   7       2577.35       2586.24       173.19 o
  -6   7   7       2892.64       2898.46       141.55 o
  -5   7   7       2764.47       2733.09       128.91 o
  -4   7   7       8913.89       8130.52       201.84 o
  -3   7   7       5318.39       5492.39       140.23 o
  -2   7   7       7163.15       7111.11       179.25 o
  -1   7   7       9935.96       9195.29       175.08 o
   0   7   7       1224.85       1357.94       126.11 o
   1   7   7      10137.60       9591.72       273.69 o
   2   7   7       7472.49       7021.79       273.10 o
   3   7   7       5605.41       6257.68       169.53 o
   4   7   7       8809.53       8331.40       420.16 o
   5   7   7       2798.96       2571.30       105.28 o
   6   7   7       2669.04       2527.20       247.33 o
   7   7   7       2765.38       2829.54       272.53 o
   8   7   7        213.29        159.45       106.26 o
   9   7   7       4615.50       5073.46       399.83 o
  10   7   7        734.89        739.59       148.92 o
 -10   8   7        590.46        574.22       186.66 o
  -9   8   7       1824.03       1348.69       239.77 o
  -8   8   7       1890.95       1570.44       231.72 o
  -7   8   7       2955.30       2972.77       186.00 o
  -6   8   7       4308.41       4341.64       201.79 o
  -5   8   7       4676.54       4530.11       151.34 o
  -4   8   7       5458.42       4924.29       162.73 o
  -3   8   7       2671.65       2695.48        90.48 o
  -2   8   7       3876.73       3863.97       132.10 o
  -1   8   7       9778.51       9410.34       177.04 o
   0   8   7        665.14        525.63        66.93 o
   1   8   7       9738.11       9973.60       582.91 o
   2   8   7       3602.88       3453.99       135.18 o
   3   8   7       2723.54       2567.08       120.05 o
   4   8   7       5564.38       5303.65       322.78 o
   5   8   7       4696.24       4275.37       211.61 o
   6   8   7       4371.07       4314.79       332.51 o
   7   8   7       2897.68       2834.57       284.63 o
   8   8   7       1778.55       1757.17       245.11 o
   9   8   7       1801.92       2104.83       277.25 o
  10   8   7        547.07        551.06       244.44 o
  -9   9   7        173.67        182.30       137.36 o
  -8   9   7       3366.04       3451.85       347.55 o
  -7   9   7        915.32        976.42       149.79 o
  -6   9   7       2573.40       2634.77       224.88 o
  -5   9   7       5112.97       5148.84       236.12 o
  -4   9   7        441.98        536.66        77.94 o
  -3   9   7       6185.84       6006.33       189.84 o
  -2   9   7       4817.77       5165.18       156.42 o
  -1   9   7       1012.64        982.05        51.04 o
   0   9   7      13713.89      13974.19       409.99 o
   1   9   7        907.91        974.96       185.56 o
   2   9   7       5049.72       5622.97       258.91 o
   3   9   7       6125.39       6062.25       359.34 o
   4   9   7        466.56        715.67       194.20 o
   5   9   7       5307.17       6045.26       383.13 o
   6   9   7       2613.75       2553.95       267.08 o
   7   9   7        934.08       1161.26       198.31 o
   8   9   7       3475.32       4311.13       379.67 o
   9   9   7        160.14         69.40       207.70 o
  -9  10   7        617.24        406.40       168.92 o
  -8  10   7       1760.47       1913.87       267.87 o
  -7  10   7       1752.79       1664.11       189.63 o
  -6  10   7       1934.59       1724.21       177.43 o
  -5  10   7       4944.80       4506.88       264.25 o
  -4  10   7       4179.92       4110.51       204.71 o
  -3  10   7       4949.77       5178.62       214.08 o
  -2  10   7       1923.99       1984.83       149.20 o
  -1  10   7       6632.41       6390.30       202.12 o
   0  10   7       6174.08       6236.69       542.09 o
   1  10   7       6846.95       6746.15       241.72 o
   2  10   7       2036.10       2037.25       143.52 o
   3  10   7       5115.54       6030.25       356.72 o
   4  10   7       4099.38       4125.05       472.86 o
   5  10   7       4937.00       5136.43       437.38 o
   6  10   7       1950.33       2170.94       257.37 o
   7  10   7       1738.89       1613.66       237.23 o
   8  10   7       1867.58       2369.84       298.34 o
   9  10   7        698.94        962.49       221.41 o
  -8  11   7         49.18         40.44       205.35 o
  -7  11   7       3264.27       3212.13       255.17 o
  -6  11   7       2019.06       2247.47       206.23 o
  -5  11   7       1411.30       1263.67       146.55 o
  -4  11   7       5990.02       5853.12       249.76 o
  -3  11   7       2154.74       2090.78       141.28 o
  -2  11   7       2267.89       2108.45       209.56 o
  -1  11   7       9611.56       9521.74       365.00 o
   0  11   7         33.05        193.34        89.22 o
   1  11   7       9644.25       9346.10       450.25 o
   2  11   7       2081.58       2104.29       154.19 o
   3  11   7       2160.55       1979.43       148.16 o
   4  11   7       6066.47       6657.25       410.92 o
   5  11   7       1414.46       1705.68       363.59 o
   6  11   7       2067.01       2008.89       261.96 o
   7  11   7       3202.76       3354.99       339.74 o
   8  11   7         45.98         99.83       131.09 o
  -8  12   7        632.74        595.28       212.88 o
  -7  12   7        927.51        895.02       192.19 o
  -6  12   7       1097.78       1055.42       155.96 o
  -5  12   7       3608.18       3826.75       255.72 o
  -4  12   7       4023.29       3799.31       236.28 o
  -3  12   7       4634.91       4580.18       210.51 o
  -2  12   7       4265.93       4161.04       236.14 o
  -1  12   7       3390.21       3571.48       213.70 o
   0  12   7       1650.09       1874.27       193.06 o
   1  12   7       3232.26       3279.72       247.05 o
   2  12   7       4130.77       4335.60       225.29 o
   3  12   7       4573.67       4436.25       331.84 o
   4  12   7       3963.60       4317.97       345.15 o
   5  12   7       3701.88       4054.50       416.03 o
   6  12   7       1147.83       1164.23       209.64 o
   7  12   7        890.45       1190.87       479.61 o
   8  12   7        610.69        444.29       166.23 o
  -7  13   7        894.45        844.93       271.28 o
  -6  13   7       1493.14       1475.10       344.75 o
  -5  13   7       3814.40       3732.88       324.88 o
  -4  13   7         67.81         88.34        91.83 o
  -3  13   7       4835.54       4901.27       272.87 o
  -2  13   7       3025.59       3274.55       215.33 o
  -1  13   7       1127.24       1137.99       129.66 o
   0  13   7      10152.86      11177.42       396.00 o
   1  13   7       1182.47       1163.07       229.21 o
   2  13   7       3224.27       3137.79       271.30 o
   3  13   7       4773.90       4681.99       350.37 o
   4  13   7         74.15         76.19        83.04 o
   5  13   7       3610.55       3607.56       336.50 o
   6  13   7       1588.07       1679.11       251.65 o
   7  13   7        856.22        653.09       280.86 o
  -6  14   7       1128.07       1036.46       309.27 o
  -5  14   7        846.87        766.75       261.86 o
  -4  14   7       4793.03       4787.31       551.98 o
  -3  14   7        295.78        213.82       139.72 o
  -2  14   7       1900.27       1902.59       219.44 o
  -1  14   7       1852.74       2219.81       183.95 o
   0  14   7       1723.40       1818.95       175.76 o
   1  14   7       1786.57       1794.42       327.17 o
   2  14   7       1963.55       2016.73       227.60 o
   3  14   7        258.08        291.63       151.81 o
   4  14   7       4818.38       4837.46       383.76 o
   5  14   7        759.11        875.96       186.83 o
   6  14   7       1173.97       1363.39       241.84 o
  -5  15   7         60.94       -132.82       189.65 o
  -4  15   7       2240.10       2281.09       401.59 o
  -3  15   7       1219.38        733.78       229.52 o
  -2  15   7        848.50        852.86       162.42 o
  -1  15   7       2064.57       2012.10       227.12 o
   0  15   7        736.85        877.90       230.46 o
   1  15   7       2071.17       2072.29       362.97 o
   2  15   7        859.32        861.57       260.29 o
   3  15   7       1219.44       1218.96       302.05 o
   4  15   7       2209.45       1912.04       250.89 o
   5  15   7         90.24        147.53       113.01 o
  -3  16   7       1275.15       1349.19       301.42 o
  -1  16   7        409.48        533.77       197.81 o
   0  16   7        970.01       1045.25       264.37 o
   1  16   7        426.63        388.40       201.26 o
   2  16   7       1377.62       1455.32       327.49 o
   3  16   7       1403.21       1653.44       359.20 o
   0  17   7       2561.74       2795.08       429.22 o
   0   0   8        291.30        214.47        64.55 o
   1   0   8        299.46        279.37        37.84 o
   2   0   8       1647.46       1414.27        65.42 o
   3   0   8      18094.54      19638.14       321.93 o
   4   0   8         35.30        230.72        50.15 o
   5   0   8      24687.57      24867.37       457.91 o
   6   0   8        324.38        304.97        66.18 o
   7   0   8      10427.23      10468.83       356.03 o
   8   0   8        514.21        588.87        86.04 o
   9   0   8        241.48        289.34        75.07 o
  10   0   8        115.75         80.11        89.04 o
  11   0   8       2284.03       2362.00       241.07 o
 -11   1   8       1327.69       1171.68       174.29 o
 -10   1   8       1875.82       1707.23       200.12 o
  -9   1   8       5006.54       4882.44       304.77 o
  -8   1   8       8139.51       8301.79       293.12 o
  -7   1   8       4458.47       4565.82       232.01 o
  -6   1   8       5062.57       4875.97       265.67 o
  -5   1   8       1602.06       1461.79       106.43 o
  -4   1   8        786.96        899.82        79.96 o
  -3   1   8       5058.15       4671.08       150.15 o
  -2   1   8       9259.28      10096.05       167.28 o
  -1   1   8      23437.03      23012.55       498.89 o
   0   1   8      35229.59      37412.61       608.96 o
   1   1   8      23829.39      23974.19       326.73 o
   2   1   8      10268.93      11057.50       215.02 o
   3   1   8       4674.55       4357.80       139.36 o
   4   1   8        736.63        911.58        65.38 o
   5   1   8       1735.34       1938.07       134.16 o
   6   1   8       4818.92       5263.49       235.85 o
   7   1   8       4073.18       3689.67       280.77 o
   8   1   8       8408.31       8426.26       341.57 o
   9   1   8       5147.64       5256.77       249.50 o
  10   1   8       1864.04       1859.20       204.56 o
  11   1   8       1304.27        965.74       235.33 o
 -11   2   8        168.80        299.04       110.12 o
 -10   2   8       2196.44       2094.85       218.35 o
  -9   2   8         89.26        108.86        82.11 o
  -8   2   8        324.83        237.88        61.95 o
  -7   2   8       1618.99       1676.53       126.98 o
  -6   2   8       8745.91       8767.64       278.47 o
  -5   2   8        227.90        252.49        52.49 o
  -4   2   8      42791.11      39726.91       536.54 o
  -3   2   8        824.12       1136.59        85.40 o
  -2   2   8      28631.58      28017.39       349.00 o
  -1   2   8       4600.95       5035.87       154.92 o
   0   2   8        216.45        275.43        36.08 o
   1   2   8       4617.34       4920.72       144.31 o
   2   2   8      28162.16      27105.04       601.22 o
   3   2   8        801.35       1033.87        77.82 o
   4   2   8      42242.52      39795.21       497.78 o
   5   2   8        186.57        173.48        56.38 o
   6   2   8       8796.69       8798.44       274.90 o
   7   2   8       1701.71       1786.07       132.41 o
   8   2   8        296.73        348.39        74.93 o
   9   2   8        113.51        135.79        53.73 o
  10   2   8       2143.44       1798.79       177.99 o
  11   2   8        184.41        188.27       193.26 o
 -11   3   8        273.79        230.83       102.70 o
 -10   3   8       2191.83       2278.87       231.48 o
  -9   3   8       2670.25       2503.27       223.95 o
  -8   3   8      10399.45       9671.85       408.41 o
  -7   3   8       4940.19       5141.14       216.92 o
  -6   3   8       5937.95       6335.19       208.89 o
  -5   3   8       3418.40       3172.63       156.29 o
  -4   3   8         17.77        107.45        39.37 o
  -3   3   8       4681.03       5199.26       158.56 o
  -2   3   8      22742.32      25497.95       381.37 o
  -1   3   8      14553.22      14377.44       275.22 o
   0   3   8      82885.23      85546.34       748.24 o
   1   3   8      13885.45      13643.67       238.25 o
   2   3   8      23370.08      25102.26       371.42 o
   3   3   8       4824.41       5439.63       362.83 o
   4   3   8         26.39         67.32        30.72 o
   5   3   8       3513.11       3468.04       159.60 o
   6   3   8       6268.34       6991.71       243.73 o
   7   3   8       5013.42       5432.26       230.21 o
   8   3   8       9862.04       9856.06       330.22 o
   9   3   8       2558.46       2622.07       180.63 o
  10   3   8       2191.29       2698.27       314.75 o
  11   3   8        277.08        480.60       130.51 o
 -11   4   8       2153.76       2054.15       231.71 o
 -10   4   8        418.19        306.52       127.90 o
  -9   4   8       1377.78       1358.45       172.19 o
  -8   4   8         28.43         30.62        68.31 o
  -7   4   8       4349.62       4389.46       215.99 o
  -6   4   8       1427.09       1305.35        89.91 o
  -5   4   8      33109.62      33428.28       435.12 o
  -4   4   8       4943.61       5397.21       167.46 o
  -3   4   8      25396.62      26442.15       479.94 o
  -2   4   8       1870.85       2103.79        91.11 o
  -1   4   8       7190.82       7381.81       212.28 o
   0   4   8       1634.33       1590.17        84.66 o
   1   4   8       7062.55       7051.20       162.79 o
   2   4   8       2034.00       2376.52       101.34 o
   3   4   8      25158.60      25447.64       523.25 o
   4   4   8       4911.21       5083.55       194.41 o
   5   4   8      32840.15      33730.88       629.00 o
   6   4   8       1438.81       1398.97       112.89 o
   7   4   8       4549.11       4355.58       246.49 o
   8   4   8         35.86         76.02        49.86 o
   9   4   8       1436.94       1370.73       161.80 o
  10   4   8        440.13        644.64       117.52 o
  11   4   8       2155.86       2204.38       242.50 o
 -10   5   8        546.21        359.30       115.72 o
  -9   5   8       6422.25       6461.14       361.84 o
  -8   5   8       1190.04       1305.98       158.12 o
  -7   5   8       8590.76       8140.38       308.28 o
  -6   5   8       2110.85       2161.53       148.69 o
  -5   5   8       5779.01       5870.54       193.95 o
  -4   5   8        769.73        711.52        65.43 o
  -3   5   8       7331.57       6934.13       192.54 o
  -2   5   8      10165.42      10175.31       291.13 o
  -1   5   8      47854.02      47400.00       805.15 o
   0   5   8       6184.51       5932.64       135.56 o
   1   5   8      48535.07      46520.78       568.06 o
   2   5   8      10246.88      10286.18       281.24 o
   3   5   8       7587.17       8096.73       273.92 o
   4   5   8        711.90        697.24        61.73 o
   5   5   8       5911.40       5876.26       233.32 o
   6   5   8       2083.42       2467.73       163.39 o
   7   5   8       8447.02       8647.32       290.38 o
   8   5   8       1256.91       1590.59       171.10 o
   9   5   8       6359.61       6235.66       343.52 o
  10   5   8        530.90        611.14       116.15 o
 -10   6   8       1110.85        905.44       201.18 o
  -9   6   8        481.52        405.74       110.30 o
  -8   6   8        357.33        328.26        99.25 o
  -7   6   8        885.48        923.56       107.15 o
  -6   6   8       8030.25       7598.57       283.11 o
  -5   6   8       3296.57       3283.92       145.73 o
  -4   6   8      21447.53      20780.01       390.97 o
  -3   6   8       8215.10       8098.72       186.06 o
  -2   6   8       7945.98       7569.77       186.77 o
  -1   6   8       9281.60       8952.62       208.63 o
   0   6   8          0.98        -38.99        38.99 o
   1   6   8       9270.91       8915.84       259.19 o
   2   6   8       7780.02       7286.92       300.33 o
   3   6   8       7907.86       7661.97       265.90 o
   4   6   8      21562.72      20788.07       746.82 o
   5   6   8       3389.76       3467.42       173.57 o
   6   6   8       8087.33       8059.97       312.53 o
   7   6   8        807.87       1007.61       166.39 o
   8   6   8        346.43        449.40       261.55 o
   9   6   8        433.81        285.54       122.43 o
  10   6   8       1095.21        935.93       160.49 o
 -10   7   8       2984.53       3027.16       351.13 o
  -9   7   8        700.83        699.26       190.44 o
  -8   7   8       7911.64       8249.87       380.46 o
  -7   7   8        131.23        150.11        59.72 o
  -6   7   8       4122.96       4126.02       175.29 o
  -5   7   8        153.93        116.61        39.24 o
  -4   7   8        532.52        471.83        42.91 o
  -3   7   8       2824.42       2775.41        99.46 o
  -2   7   8      14674.46      14559.42       270.62 o
  -1   7   8       1637.05       1428.94        97.85 o
   0   7   8      20287.19      19968.67       534.99 o
   1   7   8       1593.63       1537.98       133.68 o
   2   7   8      14852.48      14693.94       464.94 o
   3   7   8       3002.73       3116.03       160.07 o
   4   7   8        535.15        481.13        53.20 o
   5   7   8        117.79        144.35        43.95 o
   6   7   8       4158.59       4396.42       324.91 o
   7   7   8        190.01        224.38       113.64 o
   8   7   8       7800.49       7919.37       480.29 o
   9   7   8        679.84        587.77       153.83 o
  10   7   8       2880.52       2831.15       320.08 o
 -10   8   8        146.08        142.16       148.31 o
  -9   8   8         40.62        -38.64       100.07 o
  -8   8   8        300.06        146.38       145.22 o
  -7   8   8       3212.53       2954.71       235.75 o
  -6   8   8       2206.76       2011.07       124.93 o
  -5   8   8       9861.08       9532.04       243.61 o
  -4   8   8       4213.36       3849.08       146.15 o
  -3   8   8       5783.00       5916.86       136.71 o
  -2   8   8       4404.02       4296.33       141.54 o
  -1   8   8       3911.68       3742.08       104.79 o
   0   8   8        973.81        972.29       119.03 o
   1   8   8       4013.48       3959.03       271.13 o
   2   8   8       4364.34       4060.66       172.62 o
   3   8   8       5610.88       5944.42       176.25 o
   4   8   8       4080.02       3646.37       175.52 o
   5   8   8       9775.67      10475.54      1035.83 o
   6   8   8       2079.98       2015.15       234.40 o
   7   8   8       3258.35       3246.26       486.99 o
   8   8   8        338.65        510.56       151.71 o
   9   8   8         44.41          7.52       104.05 o
  10   8   8        151.30        146.36       194.04 o
  -9   9   8       5551.22       6042.71       483.11 o
  -8   9   8        407.59        472.46       168.94 o
  -7   9   8       4071.62       4208.35       284.44 o
  -6   9   8        784.35       1048.02       142.40 o
  -5   9   8       1329.08       1302.17       122.54 o
  -4   9   8         17.54        -19.58        53.67 o
  -3   9   8       3360.17       3177.47       139.07 o
  -2   9   8        871.24        799.99        62.80 o
  -1   9   8      16109.69      14902.01       316.99 o
   0   9   8       1637.62       2056.95       178.50 o
   1   9   8      16335.82      15527.40      1249.66 o
   2   9   8        850.66        999.62       110.29 o
   3   9   8       3403.20       3481.48       263.53 o
   4   9   8         22.75          0.80        81.16 o
   5   9   8       1326.90       1448.27       197.07 o
   6   9   8        794.21        870.15       160.76 o
   7   9   8       4095.59       4439.37       368.19 o
   8   9   8        424.69        415.94       197.34 o
   9   9   8       5505.92       6259.04       475.17 o
  -9  10   8        101.04          8.40       115.96 o
  -8  10   8         31.88        -38.56       101.25 o
  -7  10   8       1329.70       1440.16       178.18 o
  -6  10   8       3100.56       3011.07       247.17 o
  -5  10   8       3033.61       3261.90       230.62 o
  -4  10   8      12531.02      12291.00       364.60 o
  -3  10   8       3675.99       3113.37       169.93 o
  -2  10   8       6166.43       6036.11       217.89 o
  -1  10   8        933.39       1017.15        81.35 o
   0  10   8        255.23         72.74        59.64 o
   1  10   8        917.56        925.85        94.40 o
   2  10   8       5937.74       5798.41       447.58 o
   3  10   8       3440.00       2952.91       328.90 o
   4  10   8      12765.24      13263.39       647.28 o
   5  10   8       3140.08       3296.49       300.48 o
   6  10   8       3108.99       3049.42       298.73 o
   7  10   8       1351.65       1251.60       229.05 o
   8  10   8         46.87         86.30       122.78 o
   9  10   8        113.63        192.08       125.55 o
  -8  11   8       5626.74       5955.24       469.11 o
  -7  11   8        122.34        155.55       119.27 o
  -6  11   8       2819.30       2923.51       238.48 o
  -5  11   8        334.07        226.54        87.59 o
  -4  11   8         62.83         80.82        62.37 o
  -3  11   8        298.46        350.04        73.96 o
  -2  11   8       5492.84       5510.46       246.54 o
  -1  11   8        116.45        167.55        73.10 o
   0  11   8      34121.48      34329.98       864.97 o
   1  11   8        124.38        130.45        77.82 o
   2  11   8       5631.30       5589.84       306.48 o
   3  11   8        299.43        285.42        95.84 o
   4  11   8         48.82         63.66        86.89 o
   5  11   8        369.71        628.31       152.98 o
   6  11   8       2833.80       3190.70       314.46 o
   7  11   8        126.49        147.80       162.96 o
   8  11   8       5541.41       6522.85       496.99 o
  -8  12   8         19.27         35.69       192.00 o
  -7  12   8        478.36        542.11       127.48 o
  -6  12   8       1937.96       2100.88       205.96 o
  -5  12   8       4129.61       4228.00       268.62 o
  -4  12   8       7867.00       8163.46       351.29 o
  -3  12   8       3691.57       3722.70       239.56 o
  -2  12   8       4500.45       4490.01       253.29 o
  -1  12   8        506.77        576.19        99.89 o
   0  12   8          6.38         13.98        59.00 o
   1  12   8        450.08        441.75       101.11 o
   2  12   8       4533.10       4369.11       279.20 o
   3  12   8       3685.17       4363.57       329.33 o
   4  12   8       7813.20       7384.20       454.06 o
   5  12   8       4029.48       4652.22       566.90 o
   6  12   8       1850.37       2321.72       351.82 o
   7  12   8        480.00        509.56       159.54 o
   8  12   8         25.36        -49.14       129.40 o
  -7  13   8       3535.99       3593.55       553.55 o
  -6  13   8        516.66        552.93       238.94 o
  -5  13   8       1112.34       1154.05       195.65 o
  -4  13   8         18.58        -58.81        88.85 o
  -3  13   8       2082.77       1938.14       178.97 o
  -2  13   8        555.14        530.47       102.99 o
  -1  13   8      12422.73      11953.40       420.04 o
   0  13   8        479.45        600.15       126.23 o
   1  13   8      12323.31      11992.93      1201.30 o
   2  13   8        551.85        714.00       238.94 o
   3  13   8       2146.83       2536.61       259.82 o
   4  13   8         11.87          8.73        92.91 o
   5  13   8       1115.38       1154.96       206.32 o
   6  13   8        531.33        504.46       249.93 o
   7  13   8       3523.77       3318.11       362.33 o
  -6  14   8        677.39        697.99       253.39 o
  -5  14   8       3133.35       3302.17       490.44 o
  -4  14   8       1664.09       1277.91       302.68 o
  -3  14   8       5364.73       5129.56       543.82 o
  -2  14   8        347.13        406.23        92.42 o
  -1  14   8       1702.63       1752.51       167.36 o
   0  14   8        236.17        224.33        75.49 o
   1  14   8       1724.75       2367.44       367.36 o
   2  14   8        355.62        625.14       211.94 o
   3  14   8       5201.37       5344.14       386.37 o
   4  14   8       1680.21       1836.93       244.46 o
   5  14   8       2979.01       3136.26       325.52 o
   6  14   8        664.25        744.60       185.53 o
  -5  15   8        247.94        218.85       170.18 o
  -4  15   8        191.05        241.14       173.01 o
  -3  15   8        145.26        168.30       167.35 o
  -2  15   8       2452.38       2492.05       263.16 o
  -1  15   8        561.50        532.48       133.44 o
   0  15   8       4302.69       5283.09       545.70 o
   1  15   8        602.97        849.01       240.51 o
   2  15   8       2539.03       2531.02       406.92 o
   3  15   8        128.64         96.08       149.46 o
   4  15   8        191.45        141.35       109.92 o
   5  15   8        258.39        363.28       159.82 o
  -3  16   8        475.88        435.81       189.33 o
  -2  16   8       1095.22        904.90       251.82 o
  -1  16   8         48.88         52.12       110.52 o
   0  16   8         69.27        231.41       179.28 o
   1  16   8         36.75         59.34       131.87 o
   2  16   8       1060.78       1024.84       276.62 o
   3  16   8        449.14        634.88       259.66 o
   1   0   9       2217.34       2072.32       103.59 o
   2   0   9      12446.48      13043.21       299.65 o
   3   0   9       4233.64       4265.82       148.45 o
   4   0   9      28588.68      28011.24       422.03 o
   5   0   9       1260.75       1191.03       112.57 o
   6   0   9       9978.30       9379.09       328.04 o
   7   0   9       1626.24       1502.81       141.43 o
   8   0   9        269.04        358.47        92.28 o
   9   0   9       1984.69       1728.64       147.66 o
  10   0   9        895.98        832.79       146.75 o
  11   0   9        498.13        533.47       137.47 o
 -11   1   9        603.17        655.31       140.28 o
 -10   1   9       3071.61       3003.34       257.23 o
  -9   1   9       2730.08       2843.28       236.76 o
  -8   1   9       5201.35       5540.03       393.56 o
  -7   1   9       6847.07       6751.18       292.25 o
  -6   1   9        616.03        676.86        84.95 o
  -5   1   9       4110.41       4323.12       188.34 o
  -4   1   9       4185.67       4155.64       173.94 o
  -3   1   9       1682.80       1580.62       105.43 o
  -2   1   9       3261.61       3193.98       120.14 o
  -1   1   9      25239.66      25011.31       445.23 o
   0   1   9      19817.85      20533.53       410.93 o
   1   1   9      25484.97      26771.23       367.56 o
   2   1   9       3115.37       3139.97       123.72 o
   3   1   9       1635.18       1722.28       117.07 o
   4   1   9       4235.97       4389.27       167.75 o
   5   1   9       3978.68       4046.33       176.85 o
   6   1   9        523.91        583.28        88.20 o
   7   1   9       6875.76       7285.78       302.50 o
   8   1   9       4963.43       5249.36       271.27 o
   9   1   9       2718.26       2717.43       183.85 o
  10   1   9       3067.96       2861.10       249.76 o
  11   1   9        640.82        676.27       183.82 o
 -11   2   9       2151.99       1968.12       226.42 o
 -10   2   9        305.16        305.97       110.70 o
  -9   2   9        645.13        310.11       119.63 o
  -8   2   9       3902.06       3638.96       197.31 o
  -7   2   9       3391.11       3347.39       240.82 o
  -6   2   9       1574.15       1446.75       118.42 o
  -5   2   9      16297.31      16394.24       383.80 o
  -4   2   9       1713.67       1845.65       107.47 o
  -3   2   9      26180.51      26382.51       493.58 o
  -2   2   9       2306.35       2538.50       104.64 o
  -1   2   9       5564.38       5935.30       290.00 o
   0   2   9      20769.00      21777.30       413.81 o
   1   2   9       5568.81       6106.58       154.85 o
   2   2   9       2339.65       2445.15       147.33 o
   3   2   9      26334.23      26511.95       509.02 o
   4   2   9       1592.90       1884.02       124.20 o
   5   2   9      16127.07      16794.68       420.21 o
   6   2   9       1375.06       1342.50       127.76 o
   7   2   9       3502.55       3863.55       255.47 o
   8   2   9       3829.14       3853.31       234.50 o
   9   2   9        639.37        715.81       115.91 o
  10   2   9        281.02        193.29        97.63 o
  11   2   9       2160.32       2348.88       302.27 o
 -11   3   9        790.76        759.74       151.50 o
 -10   3   9       1165.89        950.42       161.57 o
  -9   3   9       3454.40       3352.44       275.39 o
  -8   3   9       2668.19       2750.37       219.89 o
  -7   3   9       5286.14       4960.44       219.38 o
  -6   3   9       6810.07       6423.45       240.58 o
  -5   3   9       3382.03       3630.75       153.92 o
  -4   3   9       8340.87       7786.67       217.43 o
  -3   3   9       5767.43       5633.51       216.05 o
  -2   3   9      10895.13      11569.41       229.96 o
  -1   3   9      33330.25      34319.51       761.26 o
   0   3   9      14245.43      13877.98       242.99 o
   1   3   9      33509.43      33201.53       469.28 o
   2   3   9      11218.64      12150.63       272.89 o
   3   3   9       5832.19       5366.65       234.96 o
   4   3   9       7995.78       7576.50       434.40 o
   5   3   9       3430.47       3622.50       220.46 o
   6   3   9       6546.68       6399.44       266.97 o
   7   3   9       5387.48       5228.84       242.41 o
   8   3   9       2693.53       2678.55       189.03 o
   9   3   9       3662.87       3360.66       230.55 o
  10   3   9       1085.56       1188.51       162.39 o
  11   3   9        766.42        920.27       210.13 o
 -10   4   9       2201.41       2067.79       226.30 o
  -9   4   9       1796.56       1506.23       183.19 o
  -8   4   9        688.16        707.98       123.95 o
  -7   4   9        772.50        790.91        77.52 o
  -6   4   9      12581.14      11954.77       282.21 o
  -5   4   9       3410.44       3571.17       147.43 o
  -4   4   9      30335.41      30036.95       456.99 o
  -3   4   9       7085.16       7265.57       237.15 o
  -2   4   9      16851.87      15678.28       275.49 o
  -1   4   9       6141.10       5056.47       537.23 o
   0   4   9       1997.61       2028.08       113.59 o
   1   4   9       5551.97       5158.34       155.33 o
   2   4   9      16639.33      15862.60       362.11 o
   3   4   9       6973.13       7228.83       319.03 o
   4   4   9      30295.19      29544.69       985.44 o
   5   4   9       3513.27       3822.61       278.67 o
   6   4   9      12865.85      13101.72       392.89 o
   7   4   9        771.96        785.81        95.06 o
   8   4   9        604.89        511.28        86.16 o
   9   4   9       1753.23       1956.13       194.22 o
  10   4   9       2149.77       2203.39       283.20 o
 -10   5   9       1529.17       1461.35       189.89 o
  -9   5   9       1410.85       1425.09       179.91 o
  -8   5   9       7178.99       7160.68       366.25 o
  -7   5   9        838.74        923.42       110.98 o
  -6   5   9       6081.35       6241.50       252.17 o
  -5   5   9       2533.36       2513.68       107.70 o
  -4   5   9        572.86        589.08        76.06 o
  -3   5   9       2430.04       2445.83       138.29 o
  -2   5   9      16116.36      15757.91       328.34 o
  -1   5   9      24329.54      24217.65       389.54 o
   0   5   9      37079.12      38314.48       553.63 o
   1   5   9      23188.03      23326.94       368.49 o
   2   5   9      15934.62      16036.83       374.46 o
   3   5   9       2539.76       2299.19       234.07 o
   4   5   9        626.01        796.07       342.09 o
   5   5   9       2687.36       2587.06       115.09 o
   6   5   9       6002.58       6057.69       259.48 o
   7   5   9        990.09       1235.33       130.97 o
   8   5   9       7110.86       7286.04       433.41 o
   9   5   9       1372.40       1503.09       205.53 o
  10   5   9       1552.46       1725.96       279.15 o
 -10   6   9        385.78        446.47       154.60 o
  -9   6   9        561.44        596.66       123.53 o
  -8   6   9       2086.82       2167.54       199.30 o
  -7   6   9       1288.24       1118.73       120.26 o
  -6   6   9       1509.33       1533.48       113.21 o
  -5   6   9      13098.15      13332.50       306.65 o
  -4   6   9       5192.78       5130.32       185.23 o
  -3   6   9      21854.74      22136.74       347.45 o
  -2   6   9       3248.93       3336.36       144.02 o
  -1   6   9       3199.53       3062.74        81.00 o
   0   6   9       2638.01       2576.88        87.67 o
   1   6   9       2954.67       2750.95       134.18 o
   2   6   9       3447.31       3355.21       211.21 o
   3   6   9      22033.17      22584.86       606.91 o
   4   6   9       4964.61       4555.64       228.45 o
   5   6   9      12881.89      12774.69       365.46 o
   6   6   9       1403.17       1360.80       142.23 o
   7   6   9       1241.97       1299.62       192.38 o
   8   6   9       2224.15       2269.65       262.80 o
   9   6   9        586.20        714.92       166.03 o
  10   6   9        435.22        780.58       169.88 o
 -10   7   9        454.25        413.66       167.93 o
  -9   7   9       4351.43       4242.20       672.08 o
  -8   7   9        736.74        850.72       148.64 o
  -7   7   9       4969.68       4546.77       232.14 o
  -6   7   9        860.10        824.73        85.07 o
  -5   7   9        767.84        757.16        74.53 o
  -4   7   9       2871.65       3016.05       127.46 o
  -3   7   9       4041.36       3666.26       135.74 o
  -2   7   9        991.81        909.67        67.61 o
  -1   7   9      13247.83      12073.41       309.91 o
   0   7   9       6219.04       5843.87       433.93 o
   1   7   9      13763.82      13372.03       422.17 o
   2   7   9        985.78        947.63        86.54 o
   3   7   9       3902.63       3568.34       224.44 o
   4   7   9       2880.82       3211.33       185.99 o
   5   7   9        731.23        758.02        84.47 o
   6   7   9       1016.33       1149.90       178.45 o
   7   7   9       5054.27       5208.97       374.40 o
   8   7   9        807.14       1215.67       201.96 o
   9   7   9       4248.89       4798.96       398.61 o
  10   7   9        440.03        748.33       184.67 o
  -9   8   9        826.01        907.09       214.97 o
  -8   8   9       1053.74       1123.45       214.28 o
  -7   8   9        383.50        577.32       122.18 o
  -6   8   9       6032.99       5786.83       258.88 o
  -5   8   9       3198.00       3036.67       135.08 o
  -4   8   9       6331.88       5660.61       188.82 o
  -3   8   9       4260.57       4004.44       120.78 o
  -2   8   9       4217.01       3847.58       133.65 o
  -1   8   9       1137.03       1058.29        80.54 o
   0   8   9       6717.27       7125.55       495.15 o
   1   8   9        981.93        921.71       114.22 o
   2   8   9       3991.70       3766.61       211.41 o
   3   8   9       4016.60       3603.15       158.82 o
   4   8   9       6126.83       6005.22       202.52 o
   5   8   9       3265.94       3621.12       294.99 o
   6   8   9       6142.30       7029.87       431.14 o
   7   8   9        385.86        216.56        98.33 o
   8   8   9       1075.22       1099.56       199.54 o
   9   8   9        788.62        765.48       184.80 o
  -9   9   9        359.16        545.05       349.62 o
  -8   9   9       4605.30       4241.14       384.68 o
  -7   9   9        665.15        807.33       135.92 o
  -6   9   9       2415.39       2378.24       207.27 o
  -5   9   9       2801.54       2293.63       161.00 o
  -4   9   9        123.16        140.41        59.91 o
  -3   9   9       1996.82       2299.43       146.45 o
  -2   9   9       6471.69       6520.75       176.36 o
  -1   9   9       6978.38       7026.71       209.20 o
   0   9   9      14917.83      14970.44       767.38 o
   1   9   9       6889.76       6734.08       367.36 o
   2   9   9       6468.55       6746.98       360.77 o
   3   9   9       1978.30       2576.49       236.03 o
   4   9   9        136.24         79.27        87.51 o
   5   9   9       2546.73       2656.99       261.21 o
   6   9   9       2360.16       2551.95       269.61 o
   7   9   9        664.76        692.75       192.79 o
   8   9   9       4602.90       5150.40       416.41 o
   9   9   9        347.98        318.60       301.58 o
  -9  10   9        750.00        968.67       323.09 o
  -8  10   9        666.22        600.67       166.23 o
  -7  10   9        574.63        661.50       129.70 o
  -6  10   9       2292.98       2542.37       216.67 o
  -5  10   9       4980.64       4861.75       238.38 o
  -4  10   9       2454.38       2311.45       160.03 o
  -3  10   9       9655.08       9619.77       484.47 o
  -2  10   9       1045.77       1031.39        94.40 o
  -1  10   9       2463.70       2047.36       111.78 o
   0  10   9       3110.86       3071.80       241.92 o
   1  10   9       2273.45       2207.62       310.53 o
   2  10   9       1036.13       1351.39       250.56 o
   3  10   9       9745.91      10404.97       484.28 o
   4  10   9       2357.79       2427.71       251.13 o
   5  10   9       4929.10       5428.19       378.12 o
   6  10   9       2357.47       2656.47       288.33 o
   7  10   9        642.28       1148.29       201.13 o
   8  10   9        593.83        408.34       146.64 o
   9  10   9        706.92        638.91       180.78 o
  -8  11   9        161.89        195.59       146.00 o
  -7  11   9       4665.36       4706.53       317.38 o
  -6  11   9        543.80        482.60       111.25 o
  -5  11   9        593.53        719.99       121.60 o
  -4  11   9       2532.57       2422.47       166.61 o
  -3  11   9       1125.66       1328.14       115.88 o
  -2  11   9       1190.58       1023.54       123.99 o
  -1  11   9      12442.21      11945.48       404.10 o
   0  11   9        530.68        612.19       183.05 o
   1  11   9      12841.43      12962.14       690.61 o
   2  11   9       1100.95        952.38       137.26 o
   3  11   9       1154.20       1468.46       191.46 o
   4  11   9       2384.63       2523.71       296.09 o
   5  11   9        634.28        957.03       183.49 o
   6  11   9        499.31        269.77       185.25 o
   7  11   9       4770.04       4907.18       414.63 o
   8  11   9        159.81        235.92       135.80 o
  -7  12   9        630.26        566.02       126.32 o
  -6  12   9       1803.43       1795.32       191.20 o
  -5  12   9       3619.32       3502.27       247.70 o
  -4  12   9       5976.28       6495.16       415.49 o
  -3  12   9       6678.36       6545.24       327.90 o
  -2  12   9       1727.07       1661.62       163.26 o
  -1  12   9       1860.09       2010.82       172.58 o
   0  12   9       7301.62       7215.61       391.41 o
   1  12   9       1940.69       2297.98       218.78 o
   2  12   9       1604.47       1740.15       270.03 o
   3  12   9       6645.17       7083.16       631.42 o
   4  12   9       6047.03       6713.10       432.25 o
   5  12   9       3697.06       4173.55       357.79 o
   6  12   9       1856.34       2084.11       266.61 o
   7  12   9        646.93        597.87       167.35 o
  -7  13   9        348.79        478.20       225.13 o
  -6  13   9       1592.69       1566.73       232.36 o
  -5  13   9       1232.31       1015.49       185.21 o
  -4  13   9        367.82        259.91       110.92 o
  -3  13   9       1810.80       1475.87       207.41 o
  -2  13   9       4743.20       4544.88       271.60 o
  -1  13   9        306.82        374.60        91.48 o
   0  13   9      10226.19      11059.76       411.99 o
   1  13   9        312.50        374.09       110.29 o
   2  13   9       4795.97       5337.73       547.59 o
   3  13   9       1723.54       1791.59       348.21 o
   4  13   9        359.81        307.47       125.11 o
   5  13   9       1139.57       1112.32       211.35 o
   6  13   9       1584.75       1747.83       256.95 o
   7  13   9        373.93        330.90       170.81 o
  -6  14   9       1069.68       1097.06       308.02 o
  -5  14   9       1432.22       1584.36       361.71 o
  -4  14   9       3746.52       3435.61       472.23 o
  -3  14   9       1049.09        848.89       158.81 o
  -2  14   9       2370.79       2782.63       220.68 o
  -1  14   9       1032.80       1135.28       140.84 o
   0  14   9        628.81        756.48       119.81 o
   1  14   9       1051.01        860.63       240.83 o
   2  14   9       2513.33       2492.09       397.19 o
   3  14   9       1093.49       1511.20       326.23 o
   4  14   9       3610.63       3883.79       348.34 o
   5  14   9       1446.87       1305.16       222.82 o
   6  14   9       1059.86       1205.27       362.49 o
  -4  15   9        710.05        763.92       261.55 o
  -3  15   9        912.03        942.58       263.43 o
  -2  15   9        660.53        507.49       143.18 o
  -1  15   9       3134.52       2810.97       274.08 o
   0  15   9        401.99        914.64       252.76 o
   1  15   9       3058.53       3130.73       440.83 o
   2  15   9        663.25        638.96       219.16 o
   3  15   9        976.83        858.75       270.65 o
   4  15   9        696.15        884.49       298.60 o
  -3  16   9       1742.52       1385.30       325.29 o
  -2  16   9        394.60        330.63       173.01 o
  -1  16   9        238.66        301.11       177.40 o
   0  16   9       1131.39        756.07       246.48 o
   1  16   9        227.94        402.84       178.34 o
   2  16   9        399.97        299.54       208.49 o
   3  16   9       1743.94       1552.34       345.38 o
   0   0  10      31627.74      27099.01      1011.03 o
   1   0  10       2149.18       2524.77       155.76 o
   2   0  10      13489.32      14415.71       333.49 o
   3   0  10       5538.29       5493.94       236.85 o
   4   0  10        328.90        309.92        68.70 o
   5   0  10       4060.43       4194.90       188.01 o
   6   0  10       5530.51       5403.81       224.33 o
   7   0  10       1306.88       1429.35       190.96 o
   8   0  10       9460.61       9238.93       421.90 o
   9   0  10         43.91        141.76        67.72 o
  10   0  10       2518.07       2400.92       230.68 o
  11   0  10       1158.75       1248.90       186.74 o
 -11   1  10       1078.87       1096.97       175.28 o
 -10   1  10       1377.96       1330.46       180.56 o
  -9   1  10       1231.02       1258.47       165.92 o
  -8   1  10       1445.87       1533.24       155.37 o
  -7   1  10       2555.55       2524.03       187.05 o
  -6   1  10       3603.26       3523.60       183.72 o
  -5   1  10       8170.56       8574.88       276.63 o
  -4   1  10      17460.35      17314.58       389.11 o
  -3   1  10      10587.06      10797.16       286.73 o
  -2   1  10       5601.68       5105.96       222.40 o
  -1   1  10       6706.57       6403.55       248.53 o
   0   1  10       9207.83       9511.01       616.19 o
   1   1  10       7229.96       8154.90       211.49 o
   2   1  10       5399.04       4582.77       180.15 o
   3   1  10      10879.61      10847.14       319.78 o
   4   1  10      17091.61      16542.12       369.09 o
   5   1  10       7552.89       7644.88       251.12 o
   6   1  10       3689.72       3780.87       210.49 o
   7   1  10       2511.38       2497.25       182.39 o
   8   1  10       1577.82       1554.36       154.11 o
   9   1  10       1280.77       1171.17       140.05 o
  10   1  10       1451.88       1440.92       182.23 o
  11   1  10       1037.53       1011.72       223.09 o
 -11   2  10        828.05        818.76       158.07 o
 -10   2  10        390.76        280.51        99.31 o
  -9   2  10       6106.69       5810.53       337.70 o
  -8   2  10        236.43        207.36        83.30 o
  -7   2  10       8539.00       7978.43       334.26 o
  -6   2  10       7893.43       7650.85       277.18 o
  -5   2  10       3148.15       3078.08       166.27 o
  -4   2  10       6801.08       6338.37       203.19 o
  -3   2  10       7309.77       6951.80       226.32 o
  -2   2  10       6234.38       6533.59       200.38 o
  -1   2  10      30549.77      31741.99       761.67 o
   0   2  10       1145.14       1430.97       111.00 o
   1   2  10      31149.46      32677.83       512.92 o
   2   2  10       6462.57       6766.68       246.58 o
   3   2  10       6798.08       6252.41       236.95 o
   4   2  10       7016.04       6578.26       246.40 o
   5   2  10       3357.17       3076.40       177.94 o
   6   2  10       7896.05       7818.08       426.10 o
   7   2  10       8113.92       8239.22       328.78 o
   8   2  10        197.56        217.12        76.14 o
   9   2  10       5918.29       6288.67       318.28 o
  10   2  10        375.56        371.88       111.03 o
  11   2  10        826.18       1098.70       252.60 o
 -11   3  10        830.77        876.29       166.21 o
 -10   3  10       2242.74       2125.76       224.64 o
  -9   3  10        917.28        729.29       209.83 o
  -8   3  10       1593.55       1621.44       172.29 o
  -7   3  10       4606.51       4443.94       191.88 o
  -6   3  10        943.88       1002.24       102.23 o
  -5   3  10      12913.58      12567.23       302.65 o
  -4   3  10      10611.50      10866.15       268.58 o
  -3   3  10      14986.88      15886.60       359.07 o
  -2   3  10      13739.33      13730.25       344.39 o
  -1   3  10       8689.73       8638.44       517.13 o
   0   3  10       3637.90       3850.47       140.42 o
   1   3  10       9093.00       8617.23       221.56 o
   2   3  10      14054.05      15624.99       360.97 o
   3   3  10      14844.84      15702.79       478.04 o
   4   3  10      10811.00      10733.31       321.35 o
   5   3  10      12681.71      12043.98       321.45 o
   6   3  10       1017.53       1365.38       130.25 o
   7   3  10       4577.84       4379.25       240.09 o
   8   3  10       1701.45       1528.96       153.16 o
   9   3  10        904.07        975.79       133.16 o
  10   3  10       2209.99       2341.64       220.53 o
  11   3  10        787.59       1062.69       220.53 o
 -10   4  10       1729.86       1621.97       197.64 o
  -9   4  10       1153.03       1118.48       163.73 o
  -8   4  10       7944.12       7768.73       370.33 o
  -7   4  10        796.73        722.61        77.01 o
  -6   4  10       4717.60       4871.69       182.50 o
  -5   4  10       9995.85      10033.66       262.78 o
  -4   4  10        543.55        566.57        64.93 o
  -3   4  10      11626.35      11085.94       338.16 o
  -2   4  10      19273.98      19650.46       323.24 o
  -1   4  10       2363.63       2371.77       229.52 o
   0   4  10      46084.43      48243.21       680.53 o
   1   4  10       2646.44       3009.19       139.68 o
   2   4  10      19769.35      20026.13       373.85 o
   3   4  10      11901.36      12325.07       351.20 o
   4   4  10        501.91        535.19        89.26 o
   5   4  10       9974.72      10401.45       288.43 o
   6   4  10       4822.03       5362.46       291.76 o
   7   4  10        771.33        724.18       123.22 o
   8   4  10       8005.48       8100.58       345.05 o
   9   4  10       1117.44       1264.69       321.36 o
  10   4  10       1733.17       1902.20       242.96 o
 -10   5  10       1393.01       1452.49       188.04 o
  -9   5  10        915.58        909.50       149.62 o
  -8   5  10        324.06        299.41        90.30 o
  -7   5  10       6870.77       6412.15       277.34 o
  -6   5  10       5938.63       5978.83       207.95 o
  -5   5  10       2006.53       2181.50       105.97 o
  -4   5  10      21331.19      20609.25       606.81 o
  -3   5  10        658.62        638.06        77.62 o
  -2   5  10      11702.87      11278.11       261.29 o
  -1   5  10      15799.02      14890.06       268.90 o
   0   5  10       3429.39       3237.71       125.63 o
   1   5  10      15625.12      15816.85       337.75 o
   2   5  10      11319.04      10907.49       262.70 o
   3   5  10        881.84        751.65       113.05 o
   4   5  10      21107.92      18865.67      1692.37 o
   5   5  10       1922.75       2144.06       147.91 o
   6   5  10       6236.52       6217.23       387.77 o
   7   5  10       6766.76       6339.50       308.87 o
   8   5  10        309.22        425.35       133.91 o
   9   5  10        890.41       1056.00       187.98 o
  10   5  10       1395.39       1338.51       282.59 o
 -10   6  10        366.49        545.58       171.77 o
  -9   6  10       3726.02       3502.38       270.23 o
  -8   6  10       1362.11       1587.42       176.23 o
  -7   6  10       2742.82       2673.70       181.49 o
  -6   6  10       4619.35       4807.00       314.79 o
  -5   6  10       3669.81       3398.67       155.19 o
  -4   6  10       4762.38       4892.15       170.76 o
  -3   6  10       7033.54       6930.93       244.09 o
  -2   6  10       5618.77       6251.95       189.67 o
  -1   6  10      23505.95      22828.27       320.12 o
   0   6  10        430.51        464.88        46.28 o
   1   6  10      23689.86      22712.64       684.48 o
   2   6  10       5935.51       6298.64       237.74 o
   3   6  10       7271.90       7458.36       416.50 o
   4   6  10       4866.73       4859.19       765.96 o
   5   6  10       3744.55       3415.05       253.54 o
   6   6  10       4471.32       4469.98       223.43 o
   7   6  10       2761.76       2923.82       280.58 o
   8   6  10       1364.32       1820.71       234.36 o
   9   6  10       3781.81       4189.80       357.64 o
  10   6  10        426.10        665.06       166.03 o
 -10   7  10       1423.53       1440.67       254.30 o
  -9   7  10        367.84        410.71       268.46 o
  -8   7  10        681.01        818.03       181.21 o
  -7   7  10       2638.76       2740.83       192.29 o
  -6   7  10       1229.96       1383.53       107.54 o
  -5   7  10       8218.58       8583.34       244.96 o
  -4   7  10        992.00        931.22        74.98 o
  -3   7  10       9391.09       9876.87       299.44 o
  -2   7  10       4402.24       4122.07       114.05 o
  -1   7  10       4971.94       4999.17       305.83 o
   0   7  10       1823.67       1560.50       238.31 o
   1   7  10       4907.04       4921.69       380.71 o
   2   7  10       4321.62       4342.47       229.54 o
   3   7  10       9417.50       9692.98       395.39 o
   4   7  10        983.54        952.29       171.28 o
   5   7  10       8463.59       9126.38       297.83 o
   6   7  10       1278.88       1479.02       206.60 o
   7   7  10       2703.91       2820.73       281.18 o
   8   7  10        689.34        806.86       166.76 o
   9   7  10        344.53        398.11       154.01 o
  10   7  10       1374.16       1327.57       231.90 o
  -9   8  10       1282.81       1388.76       234.14 o
  -8   8  10       3854.80       3641.99       282.80 o
  -7   8  10       2741.48       3084.92       248.09 o
  -6   8  10       2234.97       2421.88       170.87 o
  -5   8  10       2348.94       2378.21       119.91 o
  -4   8  10        402.06        309.87        69.81 o
  -3   8  10       2782.05       2860.54       104.62 o
  -2   8  10       5720.26       5679.87       166.99 o
  -1   8  10       3644.08       3781.84       443.03 o
   0   8  10       9541.81       9725.97       605.05 o
   1   8  10       3672.45       3195.76       213.97 o
   2   8  10       5686.49       5178.75       260.38 o
   3   8  10       2927.92       3108.20       157.33 o
   4   8  10        308.45        178.66       153.54 o
   5   8  10       2418.44       2247.96       237.78 o
   6   8  10       2184.31       2197.09       249.30 o
   7   8  10       2796.72       2868.16       293.29 o
   8   8  10       3778.12       3666.74       350.20 o
   9   8  10       1281.22       1351.09       230.78 o
  -9   9  10       1020.85       1014.87       213.21 o
  -8   9  10        282.24        482.36       129.08 o
  -7   9  10       1491.63       1349.19       176.13 o
  -6   9  10       2645.86       2516.23       214.65 o
  -5   9  10        296.16        244.10        68.20 o
  -4   9  10      14652.05      14776.94       406.42 o
  -3   9  10        502.48        611.58        80.89 o
  -2   9  10       4365.77       4262.32       185.67 o
  -1   9  10       3812.50       3511.36       211.54 o
   0   9  10        507.12        760.78       194.98 o
   1   9  10       4115.74       3939.87       409.12 o
   2   9  10       4456.10       4618.08       445.86 o
   3   9  10        637.45        675.38       203.15 o
   4   9  10      14364.20      16113.34       905.84 o
   5   9  10        253.80        379.47       122.30 o
   6   9  10       2634.23       3013.58       294.05 o
   7   9  10       1443.76       1546.46       230.65 o
   8   9  10        282.60        322.62       131.07 o
   9   9  10       1080.91       1246.92       225.72 o
  -8  10  10       1702.48       1746.13       280.69 o
  -7  10  10       2176.23       2129.67       214.68 o
  -6  10  10       1643.13       1744.25       208.39 o
  -5  10  10       1312.00       1283.04       145.64 o
  -4  10  10       3029.43       3216.07       226.92 o
  -3  10  10       2058.14       1819.23       136.49 o
  -2  10  10       4831.11       4590.90       195.24 o
  -1  10  10       5630.08       5458.29       285.22 o
   0  10  10       4626.60       4489.87       292.46 o
   1  10  10       5376.71       5675.89       503.94 o
   2  10  10       4693.02       4818.71       475.69 o
   3  10  10       2075.21       2253.15       339.42 o
   4  10  10       3110.42       3293.69       429.53 o
   5  10  10       1452.27       1872.45       235.42 o
   6  10  10       1671.21       1747.23       237.40 o
   7  10  10       2161.06       2478.53       288.50 o
   8  10  10       1576.29       1388.09       268.46 o
  -8  11  10       1081.91       1227.07       226.20 o
  -7  11  10       1219.66       1080.96       166.02 o
  -6  11  10       1000.38       1069.52       150.15 o
  -5  11  10       7514.51       8031.86       371.02 o
  -4  11  10        155.70         67.98        55.17 o
  -3  11  10       5745.77       5792.76       244.51 o
  -2  11  10       2563.33       2550.10       199.31 o
  -1  11  10        856.22        908.12       120.94 o
   0  11  10       5173.28       4790.36       629.54 o
   1  11  10        931.81        959.94       140.89 o
   2  11  10       2628.10       2782.53       384.63 o
   3  11  10       5889.56       7178.30       625.46 o
   4  11  10        148.13        119.63       158.56 o
   5  11  10       7320.74       8026.77       483.71 o
   6  11  10       1042.00       1104.85       199.03 o
   7  11  10       1185.41       1441.51       235.11 o
   8  11  10       1164.70       1531.55       257.39 o
  -7  12  10       2001.46       2156.34       223.82 o
  -6  12  10       1508.13       1206.91       211.22 o
  -5  12  10       1888.80       2417.65       272.63 o
  -4  12  10        682.89        822.88       131.25 o
  -3  12  10       2890.15       2870.67       224.35 o
  -2  12  10       3903.55       3873.37       251.67 o
  -1  12  10       7439.39       7177.08       332.70 o
   0  12  10       5709.65       6336.78       644.45 o
   1  12  10       7434.46       7373.16       396.43 o
   2  12  10       4109.19       4275.65       291.65 o
   3  12  10       2840.12       3234.62       480.87 o
   4  12  10        745.58        801.91       258.72 o
   5  12  10       1896.43       2431.42       283.05 o
   6  12  10       1510.59       1817.97       255.28 o
   7  12  10       2021.05       2215.55       295.50 o
  -6  13  10       1685.14       1586.53       251.25 o
  -5  13  10        665.47        601.32       162.98 o
  -4  13  10       6128.35       5967.34       418.58 o
  -3  13  10        650.71        628.79       117.86 o
  -2  13  10       2256.61       2531.89       210.90 o
  -1  13  10       3288.27       2938.67       285.42 o
   0  13  10         24.36         79.48        93.02 o
   1  13  10       3328.60       3211.54       267.15 o
   2  13  10       2158.75       2472.00       383.37 o
   3  13  10        616.30        653.71       218.22 o
   4  13  10       6241.59       5676.51       606.93 o
   5  13  10        662.27        518.70       224.81 o
   6  13  10       1728.92       2284.01       499.55 o
  -5  14  10        612.29        505.20       222.93 o
  -4  14  10        353.14        330.96       200.64 o
  -3  14  10       1549.40       1747.80       227.19 o
  -2  14  10       1549.98       1626.17       172.92 o
  -1  14  10       1301.74       1363.10       179.96 o
   0  14  10       5412.77       5362.11       300.98 o
   1  14  10       1345.44       1732.56       329.68 o
   2  14  10       1618.27       1756.11       336.90 o
   3  14  10       1532.17       1520.31       339.42 o
   4  14  10        402.72        632.36       255.58 o
   5  14  10        649.44        886.69       297.66 o
  -4  15  10        479.82        522.16       230.46 o
  -3  15  10       2074.06       2363.36       400.96 o
  -2  15  10        860.58        966.64       181.10 o
  -1  15  10        647.66        720.82       155.93 o
   0  15  10        815.97       1061.21       183.13 o
   1  15  10        662.00       1202.87       306.76 o
   2  15  10        874.29        961.73       287.92 o
   3  15  10       2125.36       2529.14       424.82 o
   4  15  10        500.21        693.59       265.32 o
  -2  16  10        350.58        313.04       151.97 o
  -1  16  10       2094.59       1691.75       347.89 o
   0  16  10        950.07        984.34       274.11 o
   1  16  10       2148.75       1879.19       373.01 o
   2  16  10        348.33        402.21       211.63 o
   1   0  11      18125.95      16455.95       530.99 o
   2   0  11       2308.00       2247.75       153.27 o
   3   0  11      12862.54      12608.86       382.14 o
   4   0  11       1272.14       1339.69       138.34 o
   5   0  11        562.45        748.02        86.55 o
   6   0  11       1193.48       1019.45       106.27 o
   7   0  11      13721.54      14145.06       453.29 o
   8   0  11        198.73        204.97        78.19 o
   9   0  11       6468.57       6324.04       431.81 o
  10   0  11        104.09        152.95        82.54 o
  11   0  11       1349.81       1369.46       187.39 o
 -11   1  11       1056.24        832.22       158.32 o
 -10   1  11       1188.67        962.17       155.90 o
  -9   1  11         83.30        179.97       103.30 o
  -8   1  11        136.51         71.81        65.02 o
  -7   1  11       2720.65       2441.24       187.73 o
  -6   1  11       6079.08       5352.08       259.32 o
  -5   1  11      11501.33      11909.32       337.91 o
  -4   1  11      13665.43      13083.91       346.15 o
  -3   1  11      10329.81      10413.83       348.90 o
  -2   1  11       6380.09       6180.19       256.57 o
  -1   1  11       3082.76       2546.54       163.63 o
   0   1  11        894.81       1368.10       156.30 o
   1   1  11       3233.40       3545.95       156.90 o
   2   1  11       6169.27       6008.25       247.81 o
   3   1  11       9909.87       9794.84       394.75 o
   4   1  11      13580.89      13672.02       486.14 o
   5   1  11      11771.97      13112.10       345.07 o
   6   1  11       5593.15       5158.02       253.64 o
   7   1  11       2767.66       2272.37       179.41 o
   8   1  11        141.59        200.65        79.13 o
   9   1  11         77.09         79.39        73.37 o
  10   1  11       1088.38        899.83       149.36 o
  11   1  11       1064.39       1010.75       213.87 o
 -10   2  11       3512.87       3543.74       282.74 o
  -9   2  11        204.80        327.90       106.77 o
  -8   2  11       9063.22       9195.62       342.71 o
  -7   2  11        327.79        389.17        83.24 o
  -6   2  11       8114.74       8720.26       302.48 o
  -5   2  11        354.34        432.38        75.75 o
  -4   2  11       1014.56        886.08        92.06 o
  -3   2  11        782.71        698.52        83.34 o
  -2   2  11      26101.00      24348.05       546.00 o
  -1   2  11        694.40        700.50        97.69 o
   0   2  11      63930.34      67898.02      1407.90 o
   1   2  11        792.10       1162.88       138.04 o
   2   2  11      26079.27      26239.37       549.35 o
   3   2  11        745.43        695.79       106.37 o
   4   2  11        948.40        704.60       120.65 o
   5   2  11        329.43        329.08        70.83 o
   6   2  11       8094.94       9075.19       337.96 o
   7   2  11        345.84        351.29        91.88 o
   8   2  11       8902.83       9414.84       378.05 o
   9   2  11        229.76        310.51        93.38 o
  10   2  11       3410.83       2870.68       334.24 o
 -10   3  11       1183.95       1134.29       173.10 o
  -9   3  11        405.79        359.81       132.03 o
  -8   3  11         63.38          2.30        64.50 o
  -7   3  11       1540.59       1529.65       133.36 o
  -6   3  11      11637.69      10975.05       337.50 o
  -5   3  11       7280.04       7029.93       229.02 o
  -4   3  11      19335.89      18528.49       370.86 o
  -3   3  11       9629.91       9436.62       428.59 o
  -2   3  11      10939.30      10722.13       365.64 o
  -1   3  11       3187.37       3229.69       236.46 o
   0   3  11       1666.93       1848.67       105.01 o
   1   3  11       3249.84       3422.44       145.72 o
   2   3  11      11592.93      12051.07       410.71 o
   3   3  11       9384.01       9752.23       318.39 o
   4   3  11      18835.23      18270.00       448.68 o
   5   3  11       7192.73       7207.94       268.39 o
   6   3  11      11250.29      11683.76       657.33 o
   7   3  11       1667.39       1498.17       178.65 o
   8   3  11         68.77        133.52        77.84 o
   9   3  11        415.72        309.54        90.83 o
  10   3  11       1200.70       1413.35       264.69 o
 -10   4  11        284.06        278.91       116.84 o
  -9   4  11       5820.46       5649.15       339.43 o
  -8   4  11        989.30       1121.94       152.10 o
  -7   4  11       8994.88       8930.52       329.72 o
  -6   4  11        601.85        601.77        81.99 o
  -5   4  11       1273.61       1232.28        97.21 o
  -4   4  11        113.26        103.59        40.13 o
  -3   4  11       7793.04       7470.36       268.50 o
  -2   4  11       1526.22       1608.93       102.18 o
  -1   4  11      30174.51      31374.58       644.54 o
   0   4  11       4629.20       5065.18       197.67 o
   1   4  11      30252.41      29880.34       529.78 o
   2   4  11       1474.72       1564.35       144.42 o
   3   4  11       7619.93       7675.20       313.24 o
   4   4  11        116.06        110.12        53.90 o
   5   4  11       1260.21       1143.15        99.04 o
   6   4  11        693.93        672.76       113.71 o
   7   4  11       8926.15       9295.01       422.70 o
   8   4  11        913.76       1100.69       162.68 o
   9   4  11       5766.94       6130.98       414.53 o
  10   4  11        262.46        297.10       125.87 o
 -10   5  11        133.73        101.24       154.64 o
  -9   5  11        759.78        707.48       133.84 o
  -8   5  11        203.82         72.69        73.43 o
  -7   5  11       2068.95       1856.38       156.03 o
  -6   5  11       2455.11       2467.50       119.53 o
  -5   5  11      16478.22      17428.32       362.72 o
  -4   5  11       4986.90       4996.18       184.86 o
  -3   5  11      25478.71      25352.78       477.44 o
  -2   5  11        669.76        682.15        67.11 o
  -1   5  11       4847.96       5168.60       256.34 o
   0   5  11        478.84        455.87        53.72 o
   1   5  11       4641.53       4921.82       208.14 o
   2   5  11        550.08        467.25        68.49 o
   3   5  11      24856.29      24368.00       690.47 o
   4   5  11       5313.28       5385.42       508.03 o
   5   5  11      16647.19      16523.74       387.12 o
   6   5  11       2450.27       2586.97       293.42 o
   7   5  11       2137.07       2259.90       204.21 o
   8   5  11        227.37        311.79       165.16 o
   9   5  11        766.27        660.31       212.88 o
  10   5  11        142.00        105.50       146.94 o
 -10   6  11       2098.45       1989.16       455.28 o
  -9   6  11       1100.42       1197.25       229.49 o
  -8   6  11       5840.48       6581.76       304.80 o
  -7   6  11       2295.64       2265.88       170.47 o
  -6   6  11       3660.71       3755.44       178.47 o
  -5   6  11       1186.97       1205.33        98.82 o
  -4   6  11        163.85        224.83        48.42 o
  -3   6  11        351.18        306.06        65.31 o
  -2   6  11      11393.32      11009.10       419.52 o
  -1   6  11      10994.69      11405.90       239.14 o
   0   6  11      40990.81      40783.66       843.99 o
   1   6  11      11637.20      11483.31       288.05 o
   2   6  11      11662.92      11761.21       419.91 o
   3   6  11        328.33        246.48        78.13 o
   4   6  11        193.89        142.03        60.05 o
   5   6  11       1233.02        946.01       118.51 o
   6   6  11       3561.67       3772.77       303.78 o
   7   6  11       2206.36       2535.42       364.22 o
   8   6  11       5991.03       6651.12       605.05 o
   9   6  11       1175.46       1313.71       289.18 o
  10   6  11       2138.56       2337.61       382.75 o
  -9   7  11         49.07         23.35       106.14 o
  -8   7  11        277.66        463.92       123.95 o
  -7   7  11        237.17        165.93        86.07 o
  -6   7  11       7011.61       6617.29       234.67 o
  -5   7  11       2664.33       2607.25       137.79 o
  -4   7  11      15136.09      14871.89       355.99 o
  -3   7  11        971.38       1025.30        86.17 o
  -2   7  11       8666.73       8298.69       302.14 o
  -1   7  11         11.92         18.99        66.25 o
   0   7  11        453.98        391.22       140.04 o
   1   7  11         18.48         38.62       100.79 o
   2   7  11       8581.40       9399.11       610.70 o
   3   7  11       1059.55       1488.60       251.82 o
   4   7  11      14437.31      15332.46       834.88 o
   5   7  11       2496.24       2502.41       248.52 o
   6   7  11       7283.20       7997.17       640.53 o
   7   7  11        241.00        645.55       220.10 o
   8   7  11        287.05        280.07       162.02 o
   9   7  11         52.10         23.23       134.39 o
  -9   8  11       3400.33       3246.56       672.40 o
  -8   8  11       1941.16       1816.99       211.29 o
  -7   8  11       3671.28       3670.56       275.44 o
  -6   8  11        530.90        890.87       114.89 o
  -5   8  11        415.73        324.12        76.56 o
  -4   8  11        563.40        448.61        81.55 o
  -3   8  11       2517.18       2465.70       101.15 o
  -2   8  11       1535.94       1627.00       107.77 o
  -1   8  11      12813.74      12141.25       537.70 o
   0   8  11       6558.30       6348.13       511.17 o
   1   8  11      12225.72      10357.70       656.54 o
   2   8  11       1693.65       1815.26       161.80 o
   3   8  11       2487.72       2560.54       336.90 o
   4   8  11        574.76        637.39       200.95 o
   5   8  11        455.12        501.43       197.50 o
   6   8  11        657.69        607.24       214.45 o
   7   8  11       3549.57       4126.69       488.56 o
   8   8  11       1955.62       1969.68       257.81 o
   9   8  11       3341.75       4253.54       540.05 o
  -9   9  11         69.71        -23.55       110.19 o
  -8   9  11        122.62         45.07        89.88 o
  -7   9  11       1392.99       1468.81       183.65 o
  -6   9  11        372.46        247.48        94.18 o
  -5   9  11      10374.28      10587.38       416.23 o
  -4   9  11        572.68        554.43        94.83 o
  -3   9  11       9422.71       9800.33       315.79 o
  -2   9  11        537.28        400.53        63.50 o
  -1   9  11       1010.17       1342.77       142.32 o
   0   9  11        148.37        132.19       135.01 o
   1   9  11       1152.46       1083.56       228.58 o
   2   9  11        517.07        576.79       190.27 o
   3   9  11       9156.51      10246.87       704.27 o
   4   9  11        600.62        961.42       244.91 o
   5   9  11      10262.39      10949.25       773.97 o
   6   9  11        335.47        437.69       202.52 o
   7   9  11       1378.41       1624.50       237.23 o
   8   9  11        111.72        116.47       124.60 o
   9   9  11         60.52        -56.52       172.69 o
  -8  10  11       2830.69       3326.46       363.10 o
  -7  10  11       1677.78       1724.72       201.60 o
  -6  10  11       2577.09       2618.29       226.67 o
  -5  10  11        127.95        118.92        69.66 o
  -4  10  11        891.23        712.83        97.95 o
  -3  10  11       1262.75        963.80       103.81 o
  -2  10  11       5304.03       4781.47       201.22 o
  -1  10  11       5230.91       5266.96       276.73 o
   0  10  11      11721.36      12974.76       781.19 o
   1  10  11       5199.86       4549.00       468.15 o
   2  10  11       5245.83       5242.90       506.46 o
   3  10  11       1181.99        842.73       217.59 o
   4  10  11        830.31        973.04       242.40 o
   5  10  11        128.75        307.39       174.58 o
   6  10  11       2417.28       2950.19       456.22 o
   7  10  11       1654.90       1754.64       255.49 o
   8  10  11       2869.39       3720.72       548.69 o
  -8  11  11         34.83        -63.32        97.76 o
  -7  11  11         94.93         37.99        75.01 o
  -6  11  11       4280.02       4238.03       293.15 o
  -5  11  11        276.18        121.96        79.80 o
  -4  11  11      11253.17      11053.90       369.30 o
  -3  11  11        152.43        150.99        81.77 o
  -2  11  11       6534.82       6497.46       325.34 o
  -1  11  11        192.19        275.06        89.13 o
   0  11  11        627.19        889.72       150.81 o
   1  11  11        193.14        171.49        76.30 o
   2  11  11       6674.42       6760.70       599.40 o
   3  11  11        159.69         92.31       139.41 o
   4  11  11      11062.32      11525.09       832.06 o
   5  11  11        275.81        453.39       227.64 o
   6  11  11       4284.62       5557.83       611.01 o
   7  11  11        102.71        150.71       108.05 o
   8  11  11         29.78        128.59       122.96 o
  -7  12  11       1524.79       1377.55       240.86 o
  -6  12  11       1625.87       1738.04       264.03 o
  -5  12  11        279.43        244.79       116.54 o
  -4  12  11        315.12        374.02       103.39 o
  -3  12  11        536.52        490.74       103.57 o
  -2  12  11       3847.82       3646.14       310.35 o
  -1  12  11       5546.09       5537.79       300.34 o
   0  12  11       7810.88       7478.18       498.92 o
   1  12  11       5505.21       5525.32       649.95 o
   2  12  11       3754.71       3708.46       392.17 o
   3  12  11        605.87        729.38       227.95 o
   4  12  11        301.37        240.83       168.61 o
   5  12  11        279.39        587.78       233.29 o
   6  12  11       1663.23       2442.79       429.22 o
   7  12  11       1552.66       2085.80       408.49 o
  -6  13  11         45.13          2.62       101.16 o
  -5  13  11       5131.86       5837.06       442.35 o
  -4  13  11        638.30        555.49       157.42 o
  -3  13  11       7217.01       7188.74       375.16 o
  -2  13  11        223.42        210.16        80.11 o
  -1  13  11       1338.45       1397.75       160.82 o
   0  13  11         24.73        109.50        86.94 o
   1  13  11       1317.32       1394.13       185.86 o
   2  13  11        244.28        192.71        96.46 o
   3  13  11       7046.08       6834.49       659.99 o
   4  13  11        602.68        627.34       265.94 o
   5  13  11       5278.40       5777.62       643.35 o
   6  13  11         37.62       -175.20       194.04 o
  -5  14  11        366.32        254.95       152.60 o
  -4  14  11        104.21        108.20       181.01 o
  -3  14  11        712.07        685.03       161.40 o
  -2  14  11        799.55        830.40       134.54 o
  -1  14  11       4580.85       4412.69       283.82 o
   0  14  11       2569.60       2948.05       228.78 o
   1  14  11       4719.45       4977.27       557.95 o
   2  14  11        859.50       1132.54       286.35 o
   3  14  11        732.08        786.84       273.79 o
   4  14  11         98.53         10.99       149.77 o
   5  14  11        336.46        259.04       194.67 o
  -4  15  11       2973.33       3248.79       494.84 o
  -3  15  11        432.72        474.74       213.51 o
  -2  15  11       1651.18       1475.70       221.29 o
  -1  15  11        177.50        249.36        90.62 o
   0  15  11         80.50        153.42       108.93 o
   1  15  11        168.58        290.44       194.36 o
   2  15  11       1605.96       1673.22       352.29 o
   3  15  11        423.78        134.07       192.16 o
   4  15  11       3018.86       3986.97       551.67 o
  -1  16  11       1034.12       1063.78       293.26 o
   0  16  11       1847.31       1627.69       359.83 o
   1  16  11        953.87       1090.47       301.74 o
   0   0  12       3716.07       3332.63       357.94 o
   1   0  12       2967.61       3105.06       232.62 o
   2   0  12      21318.97      21829.30       525.95 o
   3   0  12      18025.06      19613.38       507.08 o
   4   0  12          8.17        -23.12        70.75 o
   5   0  12       6681.52       7019.08       259.44 o
   6   0  12       3747.12       4161.57       209.92 o
   7   0  12        280.93        267.88        80.17 o
   8   0  12       3874.28       3819.77       250.37 o
   9   0  12        618.64        609.28       159.36 o
  10   0  12       2782.09       3185.50       265.68 o
 -10   1  12        336.51        255.90       118.81 o
  -9   1  12       1313.95       1136.14       245.88 o
  -8   1  12       1973.93       1851.22       181.43 o
  -7   1  12       2115.39       2132.89       164.51 o
  -6   1  12       7572.58       7537.69       287.93 o
  -5   1  12      10210.56      10422.82       324.95 o
  -4   1  12       5858.51       5891.39       235.35 o
  -3   1  12      14202.05      15108.87       440.02 o
  -2   1  12        843.85        714.93        96.49 o
  -1   1  12       7260.12       6157.54       266.87 o
   0   1  12      11516.25      10849.50       463.72 o
   1   1  12       7532.88       7796.30       321.25 o
   2   1  12       1093.89       1076.48       113.72 o
   3   1  12      14562.99      14924.79       432.97 o
   4   1  12       5812.08       6356.77       340.66 o
   5   1  12       9764.62      10098.94       355.43 o
   6   1  12       7381.54       7035.25       340.71 o
   7   1  12       1967.60       2072.57       173.33 o
   8   1  12       1963.59       2331.80       197.85 o
   9   1  12       1305.08       1262.83       155.57 o
  10   1  12        299.66        488.51       128.32 o
 -10   2  12        702.64        675.28       146.96 o
  -9   2  12       3683.79       3055.48       250.47 o
  -8   2  12        489.74        765.27       276.78 o
  -7   2  12       6179.74       6120.34       271.73 o
  -6   2  12       1508.62       1540.29       134.20 o
  -5   2  12       1377.48       1551.53       115.96 o
  -4   2  12      11298.02      11206.11       326.16 o
  -3   2  12        976.15       1008.29       116.54 o
  -2   2  12       5323.09       4444.90       289.93 o
  -1   2  12      25390.53      22733.87       708.28 o
   0   2  12          7.93        191.59        82.95 o
   1   2  12      25137.14      24533.31       539.79 o
   2   2  12       5228.71       5517.24       439.14 o
   3   2  12       1094.08       1106.95       156.99 o
   4   2  12      11030.08      10376.57       432.50 o
   5   2  12       1523.34       1549.47       140.43 o
   6   2  12       1500.16       1647.52       179.99 o
   7   2  12       6332.20       6440.44       303.15 o
   8   2  12        449.07        539.49       106.18 o
   9   2  12       3575.64       3581.71       251.94 o
  10   2  12        690.53        511.79       222.30 o
 -10   3  12       1104.88        839.38       152.57 o
  -9   3  12        965.85        770.01       178.11 o
  -8   3  12       2678.88       2872.23       228.84 o
  -7   3  12        650.50        674.21        94.02 o
  -6   3  12       3626.64       4357.58       216.52 o
  -5   3  12      11748.09      11606.15       351.32 o
  -4   3  12       8419.86       7953.77       269.43 o
  -3   3  12      18356.56      17445.62       668.64 o
  -2   3  12      10052.43       8478.49       318.32 o
  -1   3  12        386.67        356.44        75.69 o
   0   3  12       9745.98      10225.93       267.04 o
   1   3  12        359.64        289.53        49.60 o
   2   3  12       9993.62       9811.43       406.45 o
   3   3  12      18205.69      17779.95       556.98 o
   4   3  12       8492.58       8048.88       569.25 o
   5   3  12      11592.62      11341.41       670.98 o
   6   3  12       3828.87       4473.21       285.50 o
   7   3  12        700.20        840.50       138.33 o
   8   3  12       2541.12       2489.15       201.11 o
   9   3  12        958.92       1257.17       326.54 o
  10   3  12       1014.37       1087.76       193.75 o
 -10   4  12       2041.96       1863.76       210.43 o
  -9   4  12        234.94        242.40        98.99 o
  -8   4  12       5123.75       5074.05       303.47 o
  -7   4  12       2696.36       2713.82       186.74 o
  -6   4  12       4685.57       4356.16       320.61 o
  -5   4  12       3812.06       3660.42       170.09 o
  -4   4  12        906.88        957.07        89.82 o
  -3   4  12       4379.93       4229.21       257.36 o
  -2   4  12      13457.96      13629.77       510.89 o
  -1   4  12       2819.64       2883.57       190.83 o
   0   4  12      14996.02      14386.40       343.63 o
   1   4  12       2945.81       3019.59       155.92 o
   2   4  12      13207.65      13013.99       442.60 o
   3   4  12       4206.09       4351.57       264.98 o
   4   4  12        893.37        994.88       142.48 o
   5   4  12       3720.23       3804.55       238.53 o
   6   4  12       4597.14       4812.80       292.86 o
   7   4  12       2682.65       2702.82       231.23 o
   8   4  12       5104.00       5603.68       390.28 o
   9   4  12        246.37        257.47       157.93 o
  10   4  12       2071.71       2058.16       345.38 o
 -10   5  12       1031.34       1269.38       239.10 o
  -9   5  12       1136.76       1197.11       164.23 o
  -8   5  12        573.28        658.39       109.05 o
  -7   5  12       1146.74       1143.39       126.90 o
  -6   5  12       5845.47       5624.50       187.49 o
  -5   5  12       2802.44       2761.92       155.44 o
  -4   5  12      13036.52      13294.96       318.44 o
  -3   5  12       4948.67       4677.83       198.53 o
  -2   5  12      11351.55      11672.97       470.38 o
  -1   5  12       6463.78       6768.48       381.91 o
   0   5  12       6022.07       6256.20       205.04 o
   1   5  12       7019.64       7633.02       245.31 o
   2   5  12      11477.85      11167.15       618.55 o
   3   5  12       5226.44       5500.78       574.59 o
   4   5  12      13273.47      12739.00      1163.94 o
   5   5  12       2626.22       3402.33       384.94 o
   6   5  12       5725.91       6026.56       396.09 o
   7   5  12       1244.45       1317.29       321.99 o
   8   5  12        654.83        358.88       154.48 o
   9   5  12       1213.83       1142.27       265.32 o
  10   5  12       1106.31       1204.76       270.97 o
 -10   6  12        270.61        364.26       162.07 o
  -9   6  12       1914.23       1879.54       269.79 o
  -8   6  12       1141.47       1109.66       164.76 o
  -7   6  12       4339.87       4457.88       238.16 o
  -6   6  12       2738.35       3057.78       164.25 o
  -5   6  12       1372.10       1490.32       139.86 o
  -4   6  12       6779.65       6780.86       267.51 o
  -3   6  12       1815.01       1631.36       128.59 o
  -2   6  12       4635.20       4117.75       339.57 o
  -1   6  12      17764.25      16082.04       317.87 o
   0   6  12       5165.66       5556.48       183.50 o
   1   6  12      17423.11      16480.25       371.14 o
   2   6  12       4467.19       4112.38       238.86 o
   3   6  12       1819.71       1731.94       275.05 o
   4   6  12       6849.21       6810.45       376.15 o
   5   6  12       1338.34       1509.82       156.99 o
   6   6  12       2883.27       3069.16       226.28 o
   7   6  12       4496.34       4613.68       487.93 o
   8   6  12       1107.67       1026.73       255.58 o
   9   6  12       1861.03       2109.03       362.97 o
  10   6  12        291.37        410.69       217.90 o
  -9   7  12         90.53         27.31       133.29 o
  -8   7  12       3534.86       3490.07       282.78 o
  -7   7  12       1526.20       1573.87       184.93 o
  -6   7  12       2192.18       2242.23       141.37 o
  -5   7  12       7851.54       8301.55       271.79 o
  -4   7  12        728.41        734.94        70.77 o
  -3   7  12       9648.23       9729.30       260.89 o
  -2   7  12       2629.12       2436.28       110.76 o
  -1   7  12       1725.63       1308.41        98.98 o
   0   7  12       9355.68       9325.70       226.30 o
   1   7  12       1439.98       1197.23       216.49 o
   2   7  12       2691.19       3052.55       360.77 o
   3   7  12       9501.22      10365.87       679.46 o
   4   7  12        741.09       1054.99       236.43 o
   5   7  12       7931.18       8088.91       359.04 o
   6   7  12       2239.38       2533.54       368.93 o
   7   7  12       1549.31       1600.06       315.87 o
   8   7  12       3568.23       3820.87       483.22 o
   9   7  12         78.05        316.18       194.04 o
  -9   8  12        428.50        418.99       150.70 o
  -8   8  12       2057.77       2197.17       271.95 o
  -7   8  12       1340.04       1465.92       187.35 o
  -6   8  12       1181.79       1142.59       134.63 o
  -5   8  12       2591.68       2320.28       252.34 o
  -4   8  12       3552.30       3543.28       200.45 o
  -3   8  12       4270.77       5084.52       226.00 o
  -2   8  12       5793.36       5461.60       384.16 o
  -1   8  12       3542.17       4006.97       300.59 o
   0   8  12       2189.05       2160.84       318.69 o
   1   8  12       3834.52       3362.45       386.20 o
   2   8  12       5763.69       5577.30       502.69 o
   3   8  12       4384.49       4985.12       483.85 o
   4   8  12       3581.30       3397.93       417.91 o
   5   8  12       2499.24       2856.63       388.40 o
   6   8  12       1176.42       1632.09       309.27 o
   7   8  12       1436.17       1909.34       351.66 o
   8   8  12       2020.79       2397.27       399.07 o
   9   8  12        495.54        648.06       236.74 o
  -8   9  12         71.64        158.05       100.41 o
  -7   9  12       1386.63       1405.50       178.67 o
  -6   9  12       3327.75       3460.83       481.83 o
  -5   9  12       1898.95       1788.85       213.37 o
  -4   9  12       7135.26       7318.95       293.14 o
  -3   9  12       3008.92       2868.77       176.75 o
  -2   9  12       4475.29       3956.08       249.22 o
  -1   9  12       3146.25       3531.45       289.17 o
   0   9  12       2757.06       2690.53       362.65 o
   1   9  12       3023.34       3834.37       430.79 o
   2   9  12       4339.87       4206.76       450.88 o
   3   9  12       2946.68       3033.08       392.17 o
   4   9  12       7032.63       7646.76       631.11 o
   5   9  12       1848.78       2055.97       355.74 o
   6   9  12       3359.85       3645.67       483.85 o
   7   9  12       1299.08       1294.56       292.32 o
   8   9  12         70.68        -47.10       145.06 o
  -8  10  12        893.67        620.86       178.17 o
  -7  10  12       2046.18       2294.93       232.61 o
  -6  10  12        891.81        905.26       144.66 o
  -5  10  12       2655.50       2286.68       176.51 o
  -4  10  12        798.13        895.21       109.33 o
  -3  10  12       3056.94       3144.85       183.34 o
  -2  10  12       3304.89       3133.37       227.78 o
  -1  10  12       6997.45       7305.29       334.95 o
   0  10  12        954.85        778.68       211.31 o
   1  10  12       7200.94       7466.85       612.90 o
   2  10  12       3294.02       3921.66       449.31 o
   3  10  12       2945.10       3058.20       418.54 o
   4  10  12        702.81        709.92       250.56 o
   5  10  12       2628.76       3176.58       439.58 o
   6  10  12        895.67       1173.36       299.23 o
   7  10  12       2013.86       2004.79       383.69 o
   8  10  12        861.43        645.86       248.36 o
  -7  11  12        523.35        568.01       140.09 o
  -6  11  12        624.66        416.29       110.34 o
  -5  11  12       6220.72       6457.81       342.33 o
  -4  11  12        159.54        205.01        94.47 o
  -3  11  12       7792.74       7364.93       368.29 o
  -2  11  12       1335.62       1302.96       155.02 o
  -1  11  12       1466.82       1363.17       153.62 o
   0  11  12       3834.39       3550.78       323.87 o
   1  11  12       1591.08       1620.78       308.96 o
   2  11  12       1370.85       1831.15       317.12 o
   3  11  12       7915.05       7708.62       661.88 o
   4  11  12        145.57        385.26       209.74 o
   5  11  12       6110.57       6890.69       663.76 o
   6  11  12        644.91        588.41       225.44 o
   7  11  12        503.07        564.86       243.97 o
  -7  12  12       2255.56       2119.07       294.35 o
  -6  12  12        995.81        957.72       204.99 o
  -5  12  12       1280.65       1282.86       227.32 o
  -4  12  12       2077.38       1857.43       200.72 o
  -3  12  12       1112.75        868.44       184.27 o
  -2  12  12       2888.81       2816.09       226.97 o
  -1  12  12       3707.94       3687.18       250.44 o
   0  12  12       2964.16       3656.64       300.38 o
   1  12  12       3647.51       3335.23       281.62 o
   2  12  12       3068.41       3811.45       474.43 o
   3  12  12       1036.07        964.87       270.34 o
   4  12  12       1985.69       1845.28       367.05 o
   5  12  12       1343.27       1762.71       362.02 o
   6  12  12        941.60       1370.23       335.65 o
   7  12  12       2223.47       2458.18       445.86 o
  -6  13  12       1996.01       2267.69       297.79 o
  -5  13  12        160.60        123.62       108.37 o
  -4  13  12       4051.92       4221.30       446.64 o
  -3  13  12        749.68        828.19       136.25 o
  -2  13  12       3057.01       3012.51       241.90 o
  -1  13  12       1978.81       2028.46       196.87 o
   0  13  12        432.78        490.47       108.38 o
   1  13  12       1891.86       1649.42       208.68 o
   2  13  12       2982.58       2757.91       285.88 o
   3  13  12        762.99       1126.57       300.80 o
   4  13  12       4049.57       4157.46       538.80 o
   5  13  12        140.67        295.14       208.49 o
   6  13  12       2094.86       2484.87       457.47 o
  -5  14  12        839.92        531.71       157.62 o
  -4  14  12        210.69        213.07       186.04 o
  -3  14  12        976.25        924.75       222.14 o
  -2  14  12       2230.42       2020.13       203.32 o
  -1  14  12       1166.32       1221.35       165.34 o
   0  14  12       2432.76       2888.27       233.15 o
   1  14  12       1218.11       1609.80       341.61 o
   2  14  12       2265.33       2741.39       447.74 o
   3  14  12        900.08       1133.80       303.62 o
   4  14  12        217.61        403.47       210.68 o
   5  14  12        911.58        803.80       281.96 o
  -3  15  12       2264.46       2322.85       406.92 o
  -2  15  12        939.27        792.61       228.11 o
  -1  15  12        214.23        248.02        98.73 o
   0  15  12       1613.69       2173.04       265.33 o
   1  15  12        205.65        769.26       265.32 o
   2  15  12        994.60       1009.14       287.92 o
   3  15  12       2248.73       3147.37       498.92 o
   0  16  12        689.11        688.25       249.30 o
   1   0  13       6996.11       5968.00       653.56 o
   2   0  13      20880.87      21083.26       535.98 o
   3   0  13        226.12        223.54        74.56 o
   4   0  13      17098.70      17393.76       508.61 o
   5   0  13        267.66        251.58        72.98 o
   6   0  13       6379.75       6700.09       275.62 o
   7   0  13        380.47        381.93        94.53 o
   8   0  13        100.71         71.53        69.18 o
   9   0  13        823.18        800.08       163.18 o
  10   0  13       1072.38        909.63       152.18 o
 -10   1  13       1239.68       1143.62       167.68 o
  -9   1  13       2040.73       2366.25       525.92 o
  -8   1  13       4422.07       4683.11       317.92 o
  -7   1  13       4247.12       4337.64       234.55 o
  -6   1  13       9163.57       9897.03       339.27 o
  -5   1  13       2168.82       2255.36       154.80 o
  -4   1  13       1121.11       1090.52       137.27 o
  -3   1  13       3831.20       4387.12       241.54 o
  -2   1  13      19607.02      19383.85       513.19 o
  -1   1  13      10153.53       8865.89       334.76 o
   0   1  13      18289.70      17306.95       670.98 o
   1   1  13       9385.36       8589.37       455.75 o
   2   1  13      19661.36      20686.45       523.47 o
   3   1  13       3899.61       4060.63       229.14 o
   4   1  13       1195.05       1121.86       156.73 o
   5   1  13       2195.06       2089.51       215.09 o
   6   1  13       9199.90       9962.83       383.37 o
   7   1  13       4420.24       4565.02       268.36 o
   8   1  13       4268.22       4307.38       269.90 o
   9   1  13       1886.34       1933.34       190.67 o
  10   1  13       1266.69       1294.65       230.62 o
 -10   2  13        694.34        809.65       143.28 o
  -9   2  13        139.81        221.08        97.85 o
  -8   2  13        833.12        686.10       161.08 o
  -7   2  13       2574.31       2615.88       183.50 o
  -6   2  13       1447.37       1611.84       141.66 o
  -5   2  13      15392.84      16352.52       383.74 o
  -4   2  13       1784.14       1852.29       165.18 o
  -3   2  13      18388.21      18185.13       505.73 o
  -2   2  13       8665.64       8254.76       329.34 o
  -1   2  13       5195.17       5146.96       329.73 o
   0   2  13       2342.84       2497.08       168.62 o
   1   2  13       5443.00       5672.10       337.02 o
   2   2  13       8713.85       9197.93       334.44 o
   3   2  13      18666.47      20016.57       625.06 o
   4   2  13       1671.34       1611.38       182.27 o
   5   2  13      15071.28      15577.36       582.09 o
   6   2  13       1530.15       1257.27       175.36 o
   7   2  13       2626.93       2884.09       250.17 o
   8   2  13        808.70        682.62       115.10 o
   9   2  13        142.09        111.27        76.38 o
  10   2  13        702.25        231.41       180.85 o
 -10   3  13        783.97        942.07       157.03 o
  -9   3  13       3450.34       3536.38       324.37 o
  -8   3  13       1959.14       2290.27       208.41 o
  -7   3  13       3964.58       4083.88       225.37 o
  -6   3  13       2763.94       2939.32       184.38 o
  -5   3  13       2741.69       2986.80       159.26 o
  -4   3  13       2185.93       1969.65       140.94 o
  -3   3  13       4828.76       4467.92       242.02 o
  -2   3  13       6165.80       5702.55       368.71 o
  -1   3  13      19733.45      19740.67       524.60 o
   0   3  13      10023.52      10112.77       340.59 o
   1   3  13      19715.61      19020.78       478.79 o
   2   3  13       6474.18       6574.02       326.88 o
   3   3  13       4625.77       4905.21       293.22 o
   4   3  13       2071.85       2340.86       211.72 o
   5   3  13       3007.69       3222.77       260.72 o
   6   3  13       2762.49       2855.14       236.53 o
   7   3  13       3780.27       3860.86       284.61 o
   8   3  13       2042.75       2059.06       222.87 o
   9   3  13       3361.10       3870.79       448.06 o
 -10   4  13        882.04        658.96       145.57 o
  -9   4  13        938.00        876.97       187.31 o
  -8   4  13        262.23        260.82       137.50 o
  -7   4  13       4116.62       3984.67       275.09 o
  -6   4  13       7574.84       7005.38       269.34 o
  -5   4  13       1597.07       1377.56       110.62 o
  -4   4  13      16592.09      15695.56       717.37 o
  -3   4  13       1772.71       1551.40       206.76 o
  -2   4  13       5410.72       4315.49       237.81 o
  -1   4  13      12075.53      11444.49       394.13 o
   0   4  13        632.87        651.67        67.86 o
   1   4  13      11813.23      10528.70       397.88 o
   2   4  13       5197.38       4549.74       267.01 o
   3   4  13       1516.57       1293.09       156.82 o
   4   4  13      16807.26      16946.27       582.89 o
   5   4  13       1634.24       1576.51       272.85 o
   6   4  13       7861.64       8128.94       395.29 o
   7   4  13       4012.23       3877.25       382.59 o
   8   4  13        235.62        280.10        94.12 o
   9   4  13        948.59       1138.51       261.55 o
  10   4  13        851.71        941.95       253.39 o
 -10   5  13       1558.62       2114.87       303.49 o
  -9   5  13        723.17        983.58       245.06 o
  -8   5  13       3875.32       4099.16       245.98 o
  -7   5  13       1017.43       1036.14       124.15 o
  -6   5  13       3542.00       3854.22       182.67 o
  -5   5  13       1188.66       1427.32       110.59 o
  -4   5  13        206.75        201.07        55.98 o
  -3   5  13       8580.44       9082.58       299.02 o
  -2   5  13      11768.32      12108.69       503.09 o
  -1   5  13       3182.49       2665.91       238.88 o
   0   5  13      24645.21      24982.55       532.96 o
   1   5  13       3054.47       2711.27       164.00 o
   2   5  13      11741.74      11414.53       426.99 o
   3   5  13       8868.08       9245.80       491.23 o
   4   5  13        249.62        399.39       156.36 o
   5   5  13       1217.48       1036.46       243.65 o
   6   5  13       3581.55       3936.20       326.70 o
   7   5  13       1055.11       1295.32       289.81 o
   8   5  13       3848.97       4021.19       477.26 o
   9   5  13        787.78        661.25       224.81 o
  10   5  13       1595.52       1655.01       333.14 o
  -9   6  13        191.89        118.30       113.01 o
  -8   6  13        199.60        346.99       113.21 o
  -7   6  13       2525.70       2495.62       179.09 o
  -6   6  13       1742.19       1809.67       147.21 o
  -5   6  13       9901.07       9909.69       349.56 o
  -4   6  13       1711.75       1959.22       190.80 o
  -3   6  13      10062.16      11444.53       394.04 o
  -2   6  13       3454.70       2860.60       339.10 o
  -1   6  13       6584.58       5801.58       202.98 o
   0   6  13       2224.10       1926.13       113.16 o
   1   6  13       6403.80       5980.78       220.86 o
   2   6  13       3391.34       3514.16       346.48 o
   3   6  13      10370.40      11523.84       722.48 o
   4   6  13       1551.85       1617.96       290.44 o
   5   6  13       9782.02      10433.06       719.34 o
   6   6  13       1787.99       2164.88       229.05 o
   7   6  13       2631.27       3749.60       458.42 o
   8   6  13        230.06        325.60       166.41 o
   9   6  13        192.55        361.71       203.15 o
  -9   7  13       3447.00       3321.83       368.17 o
  -8   7  13        438.18        485.95       130.62 o
  -7   7  13       4764.29       5120.38       326.02 o
  -6   7  13       2248.51       2321.09       180.28 o
  -5   7  13       1596.75       1575.14       113.32 o
  -4   7  13        923.43       1165.52        86.26 o
  -3   7  13       1829.23       1725.88       133.30 o
  -2   7  13       2587.13       2201.46       254.06 o
  -1   7  13      19130.42      18191.60       392.68 o
   0   7  13       1568.71       1661.58        97.60 o
   1   7  13      19808.08      18603.76       402.26 o
   2   7  13       2418.36       2914.71       365.16 o
   3   7  13       1949.16       2185.96       321.83 o
   4   7  13        960.97       1343.85       271.91 o
   5   7  13       1571.00       2212.64       345.70 o
   6   7  13       2293.72       2476.08       380.23 o
   7   7  13       4881.08       4822.17       534.71 o
   8   7  13        443.55        647.43       231.72 o
   9   7  13       3484.19       3478.63       479.14 o
  -9   8  13        397.66        378.63       166.95 o
  -8   8  13         47.38         37.33        93.05 o
  -7   8  13       1021.73        971.62       156.88 o
  -6   8  13       3422.57       3412.46       220.52 o
  -5   8  13       2160.50       2289.92       249.47 o
  -4   8  13       9238.25      10080.24       346.43 o
  -3   8  13       3544.43       3708.90       197.32 o
  -2   8  13       5197.17       4658.97       144.82 o
  -1   8  13       1543.51       2040.61       313.20 o
   0   8  13         87.59        -32.97       109.58 o
   1   8  13       1569.71       2050.94       322.15 o
   2   8  13       5027.57       5452.33       516.50 o
   3   8  13       3452.82       3597.00       424.19 o
   4   8  13       9532.77       9508.06       712.43 o
   5   8  13       2408.38       2772.16       402.21 o
   6   8  13       3298.77       3629.03       467.84 o
   7   8  13       1018.97       1198.48       279.76 o
   8   8  13         73.20        -64.37       133.76 o
   9   8  13        386.22        272.85       192.79 o
  -8   9  13       4064.35       4351.39       323.82 o
  -7   9  13        156.72        226.44       106.08 o
  -6   9  13       3205.55       3185.09       254.34 o
  -5   9  13        887.46        904.36       125.08 o
  -4   9  13        951.64        749.39       103.69 o
  -3   9  13       2205.02       2380.67       263.99 o
  -2   9  13       5244.66       5290.00       293.94 o
  -1   9  13         90.99        143.77       157.78 o
   0   9  13      19073.50      19447.85      1019.82 o
   1   9  13        127.44        285.73       172.38 o
   2   9  13       5265.76       5825.34       542.56 o
   3   9  13       2190.47       2596.65       382.75 o
   4   9  13        889.45        835.20       253.07 o
   5   9  13        929.18        974.92       257.15 o
   6   9  13       3183.16       3602.65       479.77 o
   7   9  13        132.51        289.49       181.48 o
   8   9  13       4086.45       4352.44       558.58 o
  -8  10  13        341.49        231.63       112.31 o
  -7  10  13        841.69        912.34       162.68 o
  -6  10  13       2382.60       2520.40       232.30 o
  -5  10  13       3213.93       3208.03       211.45 o
  -4  10  13       5311.16       5539.12       262.94 o
  -3  10  13       2164.36       2304.32       159.94 o
  -2  10  13       5071.24       4597.27       281.54 o
  -1  10  13        902.76        884.96       158.12 o
   0  10  13       2188.54       2515.33       379.92 o
   1  10  13        971.50       1181.84       258.72 o
   2  10  13       5214.27       5550.92       548.53 o
   3  10  13       2178.91       2638.41       405.04 o
   4  10  13       5327.65       5226.26       550.73 o
   5  10  13       3138.76       3973.15       506.77 o
   6  10  13       2303.28       2567.13       433.30 o
   7  10  13        822.49        997.53       283.84 o
   8  10  13        290.95        117.43       136.90 o
  -7  11  13       2608.04       2466.48       247.87 o
  -6  11  13        904.30        852.17       232.19 o
  -5  11  13        790.74        625.67       165.51 o
  -4  11  13       1335.84       1644.61       187.33 o
  -3  11  13       1459.11       1633.85       192.96 o
  -2  11  13       1633.97       1509.39       173.82 o
  -1  11  13       9293.26       9002.75       393.11 o
   0  11  13         25.08          1.54        71.78 o
   1  11  13       9305.81       9905.56       752.31 o
   2  11  13       1685.13       2036.50       357.31 o
   3  11  13       1375.30       1326.58       301.11 o
   4  11  13       1338.72       1537.27       323.72 o
   5  11  13        835.46       1058.44       280.70 o
   6  11  13        900.46       1081.36       310.22 o
   7  11  13       2563.57       2897.44       470.66 o
  -6  12  13       1572.70       1556.15       261.20 o
  -5  12  13       2556.83       2386.83       298.76 o
  -4  12  13       2468.36       2308.26       225.81 o
  -3  12  13       2972.79       3624.92       274.89 o
  -2  12  13       2131.37       1868.24       195.90 o
  -1  12  13       2045.84       2139.83       198.77 o
   0  12  13        320.68        381.81        92.14 o
   1  12  13       2052.31       1866.62       400.80 o
   2  12  13       2014.85       1979.04       373.33 o
   3  12  13       2983.89       4025.27       519.96 o
   4  12  13       2568.91       2433.06       409.44 o
   5  12  13       2543.79       2526.94       442.72 o
   6  12  13       1676.85       1611.68       373.95 o
  -6  13  13       1203.25       1252.59       238.17 o
  -5  13  13        860.79        810.47       193.30 o
  -4  13  13          3.31         62.81        98.44 o
  -3  13  13       1182.12       1219.13       165.73 o
  -2  13  13       3063.18       2453.51       354.95 o
  -1  13  13        297.30        497.96       116.74 o
   0  13  13       6596.44       7394.54       456.72 o
   1  13  13        319.77        323.17       138.31 o
   2  13  13       3211.29       3193.00       342.40 o
   3  13  13       1181.54       1595.67       350.72 o
   4  13  13          3.00       -146.00       178.66 o
   5  13  13        912.76       1274.77       341.61 o
   6  13  13       1159.58       1052.16       317.12 o
  -4  14  13       2484.12       2306.71       292.40 o
  -3  14  13        975.65       1135.15       211.99 o
  -2  14  13       1529.05       1598.58       192.04 o
  -1  14  13       1119.14       1030.96       155.66 o
   0  14  13        166.25        234.76        85.69 o
   1  14  13       1150.85        943.84       291.38 o
   2  14  13       1486.39       1430.20       347.27 o
   3  14  13       1028.49       1196.91       304.88 o
   4  14  13       2478.59       2359.28       432.04 o
  -3  15  13        389.76        559.83       232.66 o
  -2  15  13        330.89        356.80       109.52 o
  -1  15  13       3636.97       3166.52       262.19 o
   0  15  13         83.26        202.19       130.87 o
   1  15  13       3653.34       4269.42       378.95 o
   2  15  13        370.06        525.61       232.35 o
   3  15  13        440.52        582.13       259.98 o
   0   0  14        934.71        951.06       210.68 o
   1   0  14       1499.08       1444.06       138.31 o
   2   0  14        171.02        257.58        73.34 o
   3   0  14      22730.30      22631.41       588.33 o
   4   0  14        122.90        173.21        88.76 o
   5   0  14      13351.08      14619.44       701.60 o
   6   0  14         97.82        115.00        81.54 o
   7   0  14       3615.17       4094.04       231.72 o
   8   0  14       1361.39       1340.81       161.14 o
   9   0  14        342.81        367.17       136.56 o
  10   0  14          3.21         -9.94        89.95 o
 -10   1  14       1739.25       1803.59       209.62 o
  -9   1  14       2031.33       2339.20       281.52 o
  -8   1  14       3137.62       3259.08       243.31 o
  -7   1  14       5132.66       5334.59       266.40 o
  -6   1  14       1343.43       1319.29       135.57 o
  -5   1  14       1596.64       1811.85       436.44 o
  -4   1  14       1984.59       1955.47       178.89 o
  -3   1  14       1291.27       1424.82       147.38 o
  -2   1  14       7965.67       6594.39       369.22 o
  -1   1  14      23462.46      21352.10       553.80 o
   0   1  14      16467.76      18431.42       524.69 o
   1   1  14      23675.53      23505.28       753.07 o
   2   1  14       7704.63       7946.51       333.35 o
   3   1  14       1461.62       1675.41       156.63 o
   4   1  14       1904.45       1381.92       403.31 o
   5   1  14       1666.32       1978.57       215.75 o
   6   1  14       1324.76       1441.47       155.29 o
   7   1  14       5287.19       5635.31       366.95 o
   8   1  14       3136.83       2827.03       230.14 o
   9   1  14       2094.55       2125.89       205.90 o
  10   1  14       1650.51       1445.59       228.86 o
 -10   2  14        817.72        610.32       161.85 o
  -9   2  14        392.50        263.22        90.15 o
  -8   2  14        100.02         69.08       118.21 o
  -7   2  14         37.40        196.53        76.15 o
  -6   2  14       7015.77       7076.01       293.33 o
  -5   2  14        291.38        414.31        77.16 o
  -4   2  14      18836.62      19518.26       556.57 o
  -3   2  14       1273.39       1246.16       143.32 o
  -2   2  14      24127.77      21376.84       688.53 o
  -1   2  14         26.02         32.42        60.61 o
   0   2  14       1081.89        886.07       111.46 o
   1   2  14         47.57         93.08        52.46 o
   2   2  14      24692.38      25646.51       864.84 o
   3   2  14       1252.67       1124.66       264.53 o
   4   2  14      18682.11      18317.23       637.12 o
   5   2  14        280.52        254.19        99.56 o
   6   2  14       6867.10       7025.50       327.55 o
   7   2  14         47.21          9.93       120.88 o
   8   2  14         87.99        161.95        87.77 o
   9   2  14        386.00        154.45       138.78 o
  10   2  14        823.35        967.38       310.22 o
 -10   3  14       2140.05       1986.98       223.90 o
  -9   3  14       1337.81       1188.13       174.84 o
  -8   3  14       6485.83       6867.78       381.23 o
  -7   3  14       2291.51       2644.44       187.25 o
  -6   3  14       1775.14       2023.06       159.29 o
  -5   3  14        172.25        255.25        57.93 o
  -4   3  14         87.58        119.60        61.16 o
  -3   3  14        923.59        662.00       103.44 o
  -2   3  14      11986.90      11785.06       512.10 o
  -1   3  14      10146.83       9934.67       376.52 o
   0   3  14      17506.40      17544.36       637.02 o
   1   3  14       9668.88       9050.93       332.50 o
   2   3  14      11367.18      10522.83       445.07 o
   3   3  14       1061.63        841.35       128.12 o
   4   3  14         94.64        208.79        93.34 o
   5   3  14        154.77        288.51       122.92 o
   6   3  14       1851.41       2019.19       206.48 o
   7   3  14       2495.75       2643.03       435.81 o
   8   3  14       6107.41       5871.35       379.33 o
   9   3  14       1346.93        902.08       234.55 o
 -10   4  14        173.60        103.98        98.48 o
  -9   4  14        227.17        264.73       211.94 o
  -8   4  14         41.85         -7.70        70.79 o
  -7   4  14       2551.83       2530.48       228.40 o
  -6   4  14        767.14        784.08        93.64 o
  -5   4  14       9762.21      10033.96       302.65 o
  -4   4  14       2271.25       2167.86       153.65 o
  -3   4  14      16753.31      16291.32       736.08 o
  -2   4  14        936.04        699.79       109.00 o
  -1   4  14       3393.90       3977.11       304.58 o
   0   4  14         20.50         45.39        33.54 o
   1   4  14       3429.92       3673.76       297.66 o
   2   4  14       1032.89       1094.63       143.84 o
   3   4  14      16833.56      17599.92       591.61 o
   4   4  14       2104.01       1827.62       199.12 o
   5   4  14       9873.90      11280.81       734.09 o
   6   4  14        688.65        744.81       137.41 o
   7   4  14       2641.07       3060.59       354.96 o
   8   4  14         60.70        191.53       152.91 o
   9   4  14        251.11        282.27       166.10 o
  10   4  14        193.56        168.92       157.93 o
  -9   5  14       2742.61       2784.92       329.16 o
  -8   5  14       1615.92       1527.81       159.73 o
  -7   5  14       6067.15       5637.26       273.32 o
  -6   5  14        609.49        562.61        90.46 o
  -5   5  14        964.53        959.43        96.52 o
  -4   5  14        587.55        462.84        72.56 o
  -3   5  14       2725.76       3064.98       295.18 o
  -2   5  14       2764.40       2954.02       230.00 o
  -1   5  14      16068.05      15136.51       485.02 o
   0   5  14       7801.31       7176.47       249.85 o
   1   5  14      15885.26      15453.90       498.29 o
   2   5  14       3081.84       3377.81       238.49 o
   3   5  14       2859.61       2897.17       232.81 o
   4   5  14        508.11        523.27       121.34 o
   5   5  14        933.47       1141.65       263.12 o
   6   5  14        583.46        614.36       118.31 o
   7   5  14       6213.53       6335.91       368.63 o
   8   5  14       1763.92       1712.15       324.03 o
   9   5  14       2802.51       3443.15       461.24 o
  -9   6  14        246.25        195.39       132.42 o
  -8   6  14        106.13        160.94       104.27 o
  -7   6  14        253.51        101.42       100.00 o
  -6   6  14       5372.76       5230.17       222.38 o
  -5   6  14       1103.21       1256.51       165.73 o
  -4   6  14      11049.72      11134.02       409.94 o
  -3   6  14       3069.62       3027.65       277.75 o
  -2   6  14      10523.50       9061.24      1249.66 o
  -1   6  14        908.65        858.68        79.62 o
   0   6  14        521.93        475.67        63.44 o
   1   6  14        802.85        676.33        81.89 o
   2   6  14      10323.29       9538.30       398.64 o
   3   6  14       2984.88       3265.75       398.13 o
   4   6  14      11311.70      13702.89       829.23 o
   5   6  14       1149.50       1578.71       295.77 o
   6   6  14       5532.84       5520.72       511.32 o
   7   6  14        224.65        622.00       222.61 o
   8   6  14        124.81        173.95       179.28 o
   9   6  14        228.47        165.16       149.14 o
  -9   7  14        695.06        598.08       179.74 o
  -8   7  14       4754.03       5093.03       349.91 o
  -7   7  14        498.10        487.64       124.73 o
  -6   7  14       2243.21       2212.16       180.86 o
  -5   7  14        226.21        286.39        77.32 o
  -4   7  14        311.90        278.65        72.71 o
  -3   7  14       1625.48       1451.99       217.31 o
  -2   7  14       7932.79       7568.29       393.87 o
  -1   7  14       4486.91       4854.42       212.59 o
   0   7  14      23185.10      22635.75       450.33 o
   1   7  14       4138.24       4324.18       188.99 o
   2   7  14       8185.57       9525.02       687.31 o
   3   7  14       1592.03       1320.93       267.83 o
   4   7  14        328.01        278.82       175.83 o
   5   7  14        199.35        342.24       176.14 o
   6   7  14       2182.88       2240.59       374.58 o
   7   7  14        495.14        800.97       252.44 o
   8   7  14       4791.87       5233.48       582.75 o
   9   7  14        639.19       1286.71       322.15 o
  -8   8  14        197.35        222.61       109.98 o
  -7   8  14       1171.98       1007.77       161.59 o
  -6   8  14       2302.46       2570.16       197.89 o
  -5   8  14       6703.61       6473.54       316.38 o
  -4   8  14       2288.19       2542.34       178.59 o
  -3   8  14      11025.96      11064.10       702.56 o
  -2   8  14       2061.63       1985.89       118.40 o
  -1   8  14       1143.33        948.41        93.36 o
   0   8  14          8.99        -66.88       150.40 o
   1   8  14       1043.90        971.15       240.83 o
   2   8  14       2009.34       2201.66       348.21 o
   3   8  14      10973.56      12181.01       801.29 o
   4   8  14       2383.64       2516.58       389.65 o
   5   8  14       6656.18       7640.80       665.02 o
   6   8  14       2420.77       2319.09       386.83 o
   7   8  14       1182.29       1566.15       345.38 o
   8   8  14        214.99         78.18       142.23 o
  -8   9  14        106.49        138.49        93.25 o
  -7   9  14       4439.81       4913.93       335.79 o
  -6   9  14         10.87         19.24        72.66 o
  -5   9  14       1070.45        997.43       121.29 o
  -4   9  14        517.41        511.80        91.86 o
  -3   9  14       2959.51       3063.22       238.18 o
  -2   9  14        555.99        528.82       106.58 o
  -1   9  14      11941.83      12269.32       882.14 o
   0   9  14        992.74        911.81       254.64 o
   1   9  14      12643.89      11052.23       793.75 o
   2   9  14        530.55        418.54       187.13 o
   3   9  14       2929.30       2714.08       406.92 o
   4   9  14        533.79        683.54       232.66 o
   5   9  14       1178.30       1423.29       323.72 o
   6   9  14          6.60        -67.19       156.36 o
   7   9  14       4376.60       5215.59       604.42 o
   8   9  14         98.36        174.26       181.17 o
  -7  10  14        313.21        177.97        92.79 o
  -6  10  14       3119.21       2925.55       277.78 o
  -5  10  14       2199.97       2606.92       195.02 o
  -4  10  14       4606.10       4519.03       315.24 o
  -3  10  14       5438.26       4980.28       311.22 o
  -2  10  14       3286.93       3037.88       238.29 o
  -1  10  14       1487.35       1446.07       408.49 o
   0  10  14       3354.96       3346.44       449.00 o
   1  10  14       1646.37       1767.73       328.43 o
   2  10  14       3240.93       3642.53       461.56 o
   3  10  14       5370.01       5987.99       599.40 o
   4  10  14       4458.90       5706.97       594.69 o
   5  10  14       2158.45       2423.33       410.06 o
   6  10  14       3113.20       3609.24       497.04 o
   7  10  14        291.89        384.00       221.67 o
  -7  11  14        326.91        473.74       171.47 o
  -6  11  14       1672.18       1465.49       249.93 o
  -5  11  14         11.75       -114.06       114.06 o
  -4  11  14        144.79        229.11        98.73 o
  -3  11  14         87.87         91.46        77.99 o
  -2  11  14       5933.24       5344.27       319.90 o
  -1  11  14        441.52        520.99       114.27 o
   0  11  14       9172.25       8450.56       720.28 o
   1  11  14        442.01        428.90       188.08 o
   2  11  14       5853.64       6686.92       638.02 o
   3  11  14        112.13         61.23       147.26 o
   4  11  14        150.16        148.83       162.02 o
   5  11  14         16.65        145.69       175.52 o
   6  11  14       1697.73       2158.33       403.16 o
   7  11  14        334.88        129.36       185.56 o
  -6  12  14       1484.08       1490.93       395.78 o
  -5  12  14       2339.01       2229.07       294.42 o
  -4  12  14       2567.90       2488.33       239.30 o
  -3  12  14       2264.27       2405.75       228.91 o
  -2  12  14       1712.34       1369.26       169.39 o
  -1  12  14        131.88         76.17        89.10 o
   0  12  14          1.72         85.29        72.50 o
   1  12  14        142.52        -15.39       130.30 o
   2  12  14       1760.57       2190.35       396.56 o
   3  12  14       2309.39       2563.99       415.09 o
   4  12  14       2609.98       3267.32       479.77 o
   5  12  14       2435.75       3232.15       492.95 o
   6  12  14       1428.04       1787.82       384.00 o
  -5  13  14        415.43        318.59       140.98 o
  -4  13  14        123.62         -5.30       194.36 o
  -3  13  14        657.41        722.10       131.09 o
  -2  13  14         66.56         59.83        79.22 o
  -1  13  14       6055.54       5513.16       333.56 o
   0  13  14          8.63        -10.10        77.80 o
   1  13  14       6126.82       6249.37       451.82 o
   2  13  14         56.89         39.14       165.31 o
   3  13  14        743.33        484.48       215.39 o
   4  13  14        126.51        253.39       202.52 o
   5  13  14        394.75        597.20       271.91 o
  -4  14  14       2406.97       1515.06       250.15 o
  -3  14  14       2384.53       2297.36       288.86 o
  -2  14  14        661.66        503.75       124.28 o
  -1  14  14        453.27        549.44       128.81 o
   0  14  14        183.78        232.60        94.08 o
   1  14  14        397.95        430.47       225.13 o
   2  14  14        641.26       1317.79       341.30 o
   3  14  14       2350.24       3219.91       510.85 o
   4  14  14       2438.32       2468.54       452.76 o
  -2  15  14       2143.09       1796.58       212.53 o
  -1  15  14        388.27        321.88       110.03 o
   0  15  14       3477.14       3820.66       464.07 o
   1  15  14        413.05        333.69       144.75 o
   2  15  14       2254.13       2358.33       439.89 o
   1   0  15      13718.71      13414.11       633.37 o
   2   0  15       4556.90       3901.94       273.96 o
   3   0  15       2981.86       3394.05       231.86 o
   4   0  15       9778.73       9976.70       405.93 o
   5   0  15       1848.68       2447.06       253.30 o
   6   0  15      11421.63      12374.36       465.77 o
   7   0  15       6879.61       7309.26       430.86 o
   8   0  15        258.96        242.77        94.77 o
   9   0  15       1605.06       1500.41       268.93 o
  10   0  15        606.39        508.88       172.61 o
 -10   1  15       1210.13       1101.26       171.18 o
  -9   1  15       1693.97       1830.62       260.15 o
  -8   1  15       1743.27       1640.00       179.86 o
  -7   1  15       1857.89       1878.91       165.31 o
  -6   1  15       1588.25       1743.74       181.85 o
  -5   1  15       4608.29       5069.01       355.11 o
  -4   1  15       4242.98       4441.01       271.33 o
  -3   1  15       8459.09       8983.81       373.91 o
  -2   1  15       6362.53       6152.16       303.29 o
  -1   1  15      11063.54       9939.94       392.86 o
   0   1  15       7427.20       7594.74       324.39 o
   1   1  15      10868.14      10121.62       451.58 o
   2   1  15       6582.77       7376.59       342.54 o
   3   1  15       8372.51       8888.00       370.50 o
   4   1  15       4247.26       4408.20       320.34 o
   5   1  15       4782.55       5218.99       356.89 o
   6   1  15       1765.03       1889.84       185.33 o
   7   1  15       1888.39       1992.91       291.69 o
   8   1  15       1619.40       1576.00       225.28 o
   9   1  15       1611.60       1193.45       280.39 o
  10   1  15       1150.74       1085.83       221.35 o
 -10   2  15       1010.23       1017.54       211.31 o
  -9   2  15        190.38        188.44       127.75 o
  -8   2  15       3884.14       4285.40       302.89 o
  -7   2  15        638.54        748.16       112.95 o
  -6   2  15       1457.16       1708.51       154.29 o
  -5   2  15       7833.33       9023.48       337.16 o
  -4   2  15        445.93        461.58       107.47 o
  -3   2  15      14934.19      14212.78       474.35 o
  -2   2  15       5009.28       4373.70       255.41 o
  -1   2  15        893.86       1061.61       130.76 o
   0   2  15      13097.91      13691.92       506.04 o
   1   2  15       1045.55       1011.54       152.70 o
   2   2  15       5132.11       5016.68       265.27 o
   3   2  15      15146.82      14706.85       569.74 o
   4   2  15        404.46        165.22       128.73 o
   5   2  15       7592.96       8039.48       442.75 o
   6   2  15       1606.49       1895.58       181.12 o
   7   2  15        576.65        495.63       164.37 o
   8   2  15       3827.52       4130.50       332.93 o
   9   2  15        192.76        176.74        91.44 o
 -10   3  15        723.35        833.02       157.99 o
  -9   3  15       1481.96       1224.44       171.07 o
  -8   3  15       1138.18       1055.29       165.90 o
  -7   3  15       5559.88       5728.54       276.78 o
  -6   3  15       3487.19       3687.61       261.62 o
  -5   3  15       1799.44       1816.12       152.93 o
  -4   3  15       5441.22       4847.93       278.49 o
  -3   3  15        222.54        168.85        75.70 o
  -2   3  15       4341.02       3625.61       273.67 o
  -1   3  15      10411.30      10423.97       397.50 o
   0   3  15       4438.50       5142.36       350.96 o
   1   3  15      10051.27       9540.01       409.09 o
   2   3  15       4241.93       4000.15       503.16 o
   3   3  15        263.74        241.79       178.50 o
   4   3  15       5470.31       5618.66       354.61 o
   5   3  15       1704.58       1658.80       205.68 o
   6   3  15       3608.96       3367.26       280.50 o
   7   3  15       5587.39       6115.67       384.99 o
   8   3  15       1149.84        955.51       369.87 o
   9   3  15       1322.99       1221.71       280.07 o
  -9   4  15       1267.71       1241.76       256.81 o
  -8   4  15        485.00        504.90       105.96 o
  -7   4  15       1329.98       1511.51       184.69 o
  -6   4  15       5137.08       5107.93       397.88 o
  -5   4  15        962.62       1006.81       101.83 o
  -4   4  15       7249.39       7524.42       406.88 o
  -3   4  15       3935.64       3882.20       245.22 o
  -2   4  15       5758.54       5382.35       387.64 o
  -1   4  15       4952.94       5179.15       221.83 o
   0   4  15       1391.24       1124.63       140.21 o
   1   4  15       4765.76       4486.96       280.70 o
   2   4  15       5777.95       5653.89       326.25 o
   3   4  15       3832.25       3582.48       269.36 o
   4   4  15       7346.37       7525.03       408.99 o
   5   4  15        965.43       1151.00       176.84 o
   6   4  15       5264.24       5871.13       360.30 o
   7   4  15       1367.21       1409.56       187.85 o
   8   4  15        427.01        535.03       194.98 o
   9   4  15       1231.41       1214.49       285.73 o
  -9   5  15        448.49        473.09       167.07 o
  -8   5  15       1965.39       2054.06       226.46 o
  -7   5  15       2399.19       2062.31       170.83 o
  -6   5  15       1983.21       2111.77       148.97 o
  -5   5  15       4916.03       4960.95       261.13 o
  -4   5  15       1498.10       1506.61       155.12 o
  -3   5  15       3807.65       4276.57       255.20 o
  -2   5  15      10126.62      11172.51       516.27 o
  -1   5  15       1967.59       1878.67       130.31 o
   0   5  15       3003.03       3009.81       167.63 o
   1   5  15       2239.19       2433.79       201.72 o
   2   5  15      10510.69      11613.85       466.39 o
   3   5  15       3986.43       4535.32       373.64 o
   4   5  15       1621.33       1406.79       185.19 o
   5   5  15       4928.23       5596.14       543.51 o
   6   5  15       2110.18       2065.37       213.07 o
   7   5  15       2320.88       2595.39       396.25 o
   8   5  15       2005.47       2289.26       380.55 o
   9   5  15        507.84        335.02       185.56 o
  -9   6  15        440.92        350.59       149.37 o
  -8   6  15       2090.97       2651.53       323.87 o
  -7   6  15        763.68        620.58       138.27 o
  -6   6  15       2439.37       2634.52       163.66 o
  -5   6  15       4630.41       4635.67       248.82 o
  -4   6  15        694.71        622.73        98.92 o
  -3   6  15       6509.13       6040.07       872.09 o
  -2   6  15       4261.71       4380.80       345.07 o
  -1   6  15       2607.37       2244.52       143.50 o
   0   6  15      10829.79      11358.00       330.60 o
   1   6  15       2388.17       2478.15       196.83 o
   2   6  15       4354.45       4334.15       276.19 o
   3   6  15       6688.28       6450.41       357.25 o
   4   6  15        620.82        387.14       178.66 o
   5   6  15       4735.25       5037.56       532.52 o
   6   6  15       2414.71       3358.69       441.46 o
   7   6  15        781.95        858.75       255.90 o
   8   6  15       2132.21       1913.73       356.37 o
   9   6  15        437.53        515.88       231.72 o
  -9   7  15        941.62        888.26       229.79 o
  -8   7  15        435.70        461.96       126.97 o
  -7   7  15       3743.17       3618.45       285.95 o
  -6   7  15       2454.20       2292.41       296.12 o
  -5   7  15        420.78        496.30        98.00 o
  -4   7  15       6262.51       6770.90       290.46 o
  -3   7  15       1566.35       1914.84       388.71 o
  -2   7  15       4486.78       4014.79       461.68 o
  -1   7  15       8076.35       7437.35       281.45 o
   0   7  15        287.66        350.61        55.17 o
   1   7  15       8450.58       8101.35       274.72 o
   2   7  15       4323.01       4005.20       258.85 o
   3   7  15       1750.22       2202.91       350.09 o
   4   7  15       6315.41       6975.15       623.89 o
   5   7  15        347.54        289.81       168.92 o
   6   7  15       2561.93       2917.22       434.24 o
   7   7  15       3762.57       3970.64       502.69 o
   8   7  15        393.59        399.39       197.50 o
   9   7  15        960.87        938.81       267.51 o
  -8   8  15        951.19       1238.39       189.33 o
  -7   8  15       2012.69       2010.64       225.66 o
  -6   8  15       3771.28       3770.39       359.25 o
  -5   8  15       2144.76       2131.30       299.16 o
  -4   8  15       4992.07       4728.61       245.65 o
  -3   8  15       5097.34       4832.04       370.92 o
  -2   8  15       3849.94       4160.55       339.40 o
  -1   8  15       4769.04       4678.83       397.50 o
   0   8  15       2641.42       2684.93       165.22 o
   1   8  15       4696.49       4497.51       504.26 o
   2   8  15       3902.87       4319.48       494.21 o
   3   8  15       5108.07       5241.02       547.59 o
   4   8  15       4899.40       6354.41       612.90 o
   5   8  15       2306.15       2075.75       369.87 o
   6   8  15       3732.91       4144.59       523.73 o
   7   8  15       2032.05       1867.26       362.65 o
   8   8  15        940.81        947.29       285.41 o
  -8   9  15       1182.67       1184.01       186.22 o
  -7   9  15        629.47        816.69       151.58 o
  -6   9  15       1647.95       1719.73       201.05 o
  -5   9  15       4595.03       4750.29       263.00 o
  -4   9  15        217.26        201.05        73.36 o
  -3   9  15       3839.53       4099.46       281.98 o
  -2   9  15       5356.19       5015.88       377.09 o
  -1   9  15       1871.24       1748.02       230.11 o
   0   9  15       6139.00       6263.67       614.78 o
   1   9  15       1911.87       2229.29       374.58 o
   2   9  15       5452.85       6087.21       598.45 o
   3   9  15       3843.33       4202.67       513.99 o
   4   9  15        203.14        329.06       196.55 o
   5   9  15       4620.21       4915.42       565.49 o
   6   9  15       1668.67       1801.64       365.79 o
   7   9  15        619.44        590.92       259.98 o
   8   9  15       1088.54        883.55       286.67 o
  -7  10  15       1641.21       1759.09       251.44 o
  -6  10  15       1099.98       1309.34       175.68 o
  -5  10  15       2524.42       2447.12       236.89 o
  -4  10  15        839.88        779.28       163.26 o
  -3  10  15       4997.30       4694.87       310.45 o
  -2  10  15       2669.46       2509.71       223.67 o
  -1  10  15       3701.86       4132.92       988.74 o
   0  10  15       1916.28       1956.43       354.17 o
   1  10  15       3718.10       3737.04       484.79 o
   2  10  15       2797.32       3609.56       477.26 o
   3  10  15       4937.04       6297.58       628.91 o
   4  10  15        741.79        537.54       216.65 o
   5  10  15       2429.32       3023.04       475.37 o
   6  10  15       1041.13       1500.84       358.88 o
   7  10  15       1610.19       1507.44       366.73 o
  -7  11  15       1552.23       1895.18       304.71 o
  -6  11  15       1113.57       1266.07       236.01 o
  -5  11  15        116.62        -57.73       114.46 o
  -4  11  15       2581.92       2301.58       241.47 o
  -3  11  15        479.27        565.88       128.97 o
  -2  11  15       1277.74       1010.90       152.46 o
  -1  11  15       4094.89       4186.26       284.58 o
   0  11  15        214.06        113.03       137.52 o
   1  11  15       4127.81       4497.19       547.27 o
   2  11  15       1216.98       1401.00       325.29 o
   3  11  15        425.18        620.75       239.57 o
   4  11  15       2729.32       3182.23       485.11 o
   5  11  15        137.53        106.44       172.06 o
   6  11  15       1169.86       1236.47       318.38 o
   7  11  15       1564.14       2199.14       434.55 o
  -6  12  15       1064.25       1239.54       253.31 o
  -5  12  15       1039.75       1451.42       259.23 o
  -4  12  15       1249.03       1031.25       162.32 o
  -3  12  15       2639.61       2219.08       227.19 o
  -2  12  15       1280.49       1176.95       163.89 o
  -1  12  15        546.53        357.86       167.51 o
   0  12  15       2060.48       2330.49       223.45 o
   1  12  15        508.72        431.10       206.60 o
   2  12  15       1252.64       1458.77       339.42 o
   3  12  15       2568.26       2575.30       442.72 o
   4  12  15       1344.38       1618.59       369.87 o
   5  12  15       1047.18        834.88       301.11 o
   6  12  15       1159.58       1053.42       323.40 o
  -5  13  15       1847.81       1744.44       277.43 o
  -4  13  15         19.73         60.59       106.23 o
  -3  13  15       1240.93        967.19       158.86 o
  -2  13  15       1289.84       1199.20       170.70 o
  -1  13  15        169.35        229.25        97.03 o
   0  13  15       3257.12       3469.45       265.60 o
   1  13  15        168.02         80.89        83.06 o
   2  13  15       1381.39       1838.38       390.28 o
   3  13  15       1313.45       1809.80       404.10 o
   4  13  15         23.12        311.47       219.79 o
   5  13  15       1863.34       1612.31       379.29 o
  -3  14  15       1341.07       1089.12       289.02 o
  -2  14  15       1289.96       1097.25       176.04 o
  -1  14  15       1422.00       1207.79       204.09 o
   0  14  15       1079.15       1123.74       160.98 o
   1  14  15       1374.50       1342.60       376.78 o
   2  14  15       1290.39       1460.03       356.37 o
   3  14  15       1394.59       2019.54       422.62 o
  -1  15  15       1863.44       1716.77       208.69 o
   0  15  15         36.77         38.94       187.45 o
   1  15  15       1879.94       1911.76       325.44 o
   0   0  16      27842.39      30916.67      4519.80 o
   1   0  16          8.16         84.86        73.85 o
   2   0  16      21911.80      20472.91       970.84 o
   3   0  16        573.96        425.63       105.58 o
   4   0  16         35.76         74.00        72.75 o
   5   0  16        490.79        482.93       124.14 o
   6   0  16       6221.01       7070.92       363.27 o
   7   0  16        749.21        863.89       143.66 o
   8   0  16       6069.22       6188.19       427.93 o
   9   0  16         58.02         63.42       154.48 o
  -9   1  16        194.38        154.64       113.52 o
  -8   1  16         92.14         76.23       104.43 o
  -7   1  16       2088.76       2410.46       221.67 o
  -6   1  16       4701.06       5251.88       332.32 o
  -5   1  16       4293.27       4920.67       363.63 o
  -4   1  16      11381.61      12535.47       468.78 o
  -3   1  16       5869.38       5977.84       348.30 o
  -2   1  16       9288.42       8420.86       557.00 o
  -1   1  16       2530.93       2346.81       192.39 o
   0   1  16        807.15        932.79       122.80 o
   1   1  16       2395.78       2240.36       283.87 o
   2   1  16       9585.09       9400.59       384.02 o
   3   1  16       6148.77       6736.75       331.91 o
   4   1  16      11302.15      11946.90       550.35 o
   5   1  16       4240.09       4192.00       334.96 o
   6   1  16       4787.41       4701.17       293.17 o
   7   1  16       2065.04       2035.28       201.69 o
   8   1  16         68.18        -60.09       145.22 o
   9   1  16        178.57        157.62       158.25 o
  -9   2  16       4268.75       4501.50       398.97 o
  -8   2  16        656.16        736.92       149.54 o
  -7   2  16       6603.25       6958.29       318.43 o
  -6   2  16       1582.11       1818.28       185.71 o
  -5   2  16        197.98        221.24       103.58 o
  -4   2  16        722.97        893.27       129.69 o
  -3   2  16       2927.71       2527.98       204.97 o
  -2   2  16       1021.84        628.98       102.85 o
  -1   2  16      19258.78      17786.85       694.36 o
   0   2  16       1880.42       2203.69       179.26 o
   1   2  16      18981.82      17802.99       690.00 o
   2   2  16       1000.41       1037.48       136.22 o
   3   2  16       2902.02       3180.69       293.57 o
   4   2  16        659.50        647.88       136.72 o
   5   2  16        191.98        175.21       107.81 o
   6   2  16       1582.70       1641.14       183.18 o
   7   2  16       6690.83       6989.74       433.75 o
   8   2  16        614.04        664.77       158.98 o
   9   2  16       4199.92       3173.15       314.16 o
  -9   3  16         83.85        111.94        86.05 o
  -8   3  16        510.20        566.22       136.69 o
  -7   3  16       1892.04       1787.62       164.16 o
  -6   3  16       2295.76       2087.58       172.71 o
  -5   3  16       4835.32       5388.20       267.90 o
  -4   3  16       2784.53       2583.55       211.14 o
  -3   3  16      11595.68      11015.88       431.25 o
  -2   3  16       1022.92       1049.27       132.53 o
  -1   3  16       1409.56       1874.01       179.24 o
   0   3  16        250.38        268.96        74.44 o
   1   3  16       1508.52       1551.17       153.45 o
   2   3  16       1018.24       1234.40       165.65 o
   3   3  16      11503.26      12528.92       583.70 o
   4   3  16       2903.60       2948.39       265.58 o
   5   3  16       4839.92       5731.67       387.70 o
   6   3  16       2244.00       2265.08       199.47 o
   7   3  16       1913.67       1872.85       228.89 o
   8   3  16        487.94        514.20       132.87 o
   9   3  16        100.21        294.52       171.75 o
  -9   4  16        433.01        486.63       176.81 o
  -8   4  16       3933.67       4484.21       490.47 o
  -7   4  16        313.50        497.74       129.44 o
  -6   4  16       3548.69       3696.57       201.18 o
  -5   4  16        579.10        480.52        91.23 o
  -4   4  16        382.71        409.56        91.29 o
  -3   4  16       2298.66       2153.38       190.67 o
  -2   4  16      13415.66      13526.37       474.68 o
  -1   4  16       1507.32       1474.11       128.75 o
   0   4  16       6209.25       6286.29       450.62 o
   1   4  16       1527.42       1233.45       155.38 o
   2   4  16      13703.10      14776.71      1372.27 o
   3   4  16       2157.85       2005.78       277.88 o
   4   4  16        378.20        302.41       105.35 o
   5   4  16        608.88        716.24       153.30 o
   6   4  16       3606.61       3613.28       294.14 o
   7   4  16        325.69        414.96       139.57 o
   8   4  16       4010.15       4024.33       507.71 o
   9   4  16        420.27        388.71       217.59 o
  -9   5  16        197.41        243.46       173.79 o
  -8   5  16        291.23        236.16       102.84 o
  -7   5  16       1041.95       1022.30       162.00 o
  -6   5  16       5766.92       5418.92       239.81 o
  -5   5  16       1809.71       1691.18       154.62 o
  -4   5  16       7314.85       6604.86       338.10 o
  -3   5  16       3569.24       3397.79       377.62 o
  -2   5  16       4044.89       4396.47       269.92 o
  -1   5  16       1796.64       1841.42       157.19 o
   0   5  16        134.11         62.71        57.25 o
   1   5  16       1818.30       1933.63       189.48 o
   2   5  16       4303.54       4487.88       297.45 o
   3   5  16       3744.49       4439.06       329.68 o
   4   5  16       6999.78       6878.18       401.48 o
   5   5  16       1733.14       2059.11       345.38 o
   6   5  16       5739.51       5832.33       369.39 o
   7   5  16       1087.66       1344.48       308.02 o
   8   5  16        301.80        392.79       208.80 o
   9   5  16        213.70        258.72       199.69 o
  -9   6  16       3164.10       3462.02       311.61 o
  -8   6  16        233.34        393.74       126.68 o
  -7   6  16       4694.24       4888.07       348.80 o
  -6   6  16        555.85        604.15       112.47 o
  -5   6  16        716.65        656.24        90.26 o
  -4   6  16        332.16        301.07        72.07 o
  -3   6  16       1600.20       1107.44       183.62 o
  -2   6  16       2301.89       2110.76       246.46 o
  -1   6  16      12782.90      12418.99       981.85 o
   0   6  16        283.45        214.21        56.57 o
   1   6  16      12566.98      12096.22       467.64 o
   2   6  16       2441.81       2205.69       209.86 o
   3   6  16       1539.81       1675.14       260.76 o
   4   6  16        325.63        309.59       154.79 o
   5   6  16        668.00        629.22       211.94 o
   6   6  16        629.70        768.95       249.93 o
   7   6  16       4579.00       3925.11       507.40 o
   8   6  16        223.26        105.81       191.53 o
   9   6  16       3091.69       3296.52       486.67 o
  -8   7  16        227.12        235.00       114.63 o
  -7   7  16       1132.32       1266.25       183.15 o
  -6   7  16        416.82        524.00       102.59 o
  -5   7  16       8667.42       8526.30       643.45 o
  -4   7  16       1673.08       1614.06       218.05 o
  -3   7  16      10718.53      11121.52      2256.92 o
  -2   7  16       1642.52       1310.70       305.84 o
  -1   7  16        580.78        815.99       103.03 o
   0   7  16       1625.41       1362.29       137.66 o
   1   7  16        526.96        714.69       114.69 o
   2   7  16       1641.12       1381.64       259.19 o
   3   7  16      10506.73      12105.02       850.90 o
   4   7  16       1747.96       1748.58       338.47 o
   5   7  16       8880.41      10429.60       805.37 o
   6   7  16        396.53        475.37       219.16 o
   7   7  16       1150.37       1703.05       360.14 o
   8   7  16        261.03        292.01       202.83 o
  -8   8  16       2885.54       3269.33       298.47 o
  -7   8  16       1782.71       1959.53       223.80 o
  -6   8  16       2769.51       2715.22       225.83 o
  -5   8  16        867.39        847.79       119.87 o
  -4   8  16         59.83          9.73        87.30 o
  -3   8  16       1087.55       1042.89       149.89 o
  -2   8  16       7879.10       8657.10       497.85 o
  -1   8  16       5773.83       6266.91       915.58 o
   0   8  16      11145.50      10588.55       391.54 o
   1   8  16       6118.63       5760.98       599.08 o
   2   8  16       7815.26       8175.83       708.98 o
   3   8  16       1009.53        897.99       270.03 o
   4   8  16         71.54        303.62       190.59 o
   5   8  16        885.88       1403.19       325.29 o
   6   8  16       2712.13       3446.92       499.55 o
   7   8  16       1769.91       2079.52       415.40 o
   8   8  16       2888.11       3157.74       499.23 o
  -7   9  16        463.13        351.05       112.60 o
  -6   9  16       3836.58       3952.41       319.34 o
  -5   9  16          8.78         -0.97        68.30 o
  -4   9  16       9328.57       8975.96       554.36 o
  -3   9  16         36.40         77.58        75.46 o
  -2   9  16       6082.03       6461.15       440.67 o
  -1   9  16       1615.39       1393.23       308.80 o
   0   9  16       1060.86        903.96       256.52 o
   1   9  16       1615.99       1444.33       333.45 o
   2   9  16       6071.71       5580.44       595.63 o
   3   9  16         44.79         88.86       166.41 o
   4   9  16       9117.73       9218.88       775.54 o
   5   9  16          5.73        172.69       205.66 o
   6   9  16       3907.06       4236.27       563.60 o
   7   9  16        433.28        564.86       260.29 o
  -7  10  16       1054.99       1518.43       349.46 o
  -6  10  16       1682.72       1442.23       262.10 o
  -5  10  16        106.97         88.18       106.18 o
  -4  10  16        630.46        310.01       150.73 o
  -3  10  16        697.57        756.21       139.59 o
  -2  10  16       3597.24       3426.00       360.09 o
  -1  10  16       4409.72       4423.95       365.99 o
   0  10  16       3624.21       3258.84       475.69 o
   1  10  16       4468.53       4488.09       548.22 o
   2  10  16       3635.79       3638.13       498.61 o
   3  10  16        705.84       1003.18       280.39 o
   4  10  16        598.14        742.89       262.80 o
   5  10  16        111.29        577.73       254.64 o
   6  10  16       1664.55       1381.22       349.46 o
   7  10  16       1059.93        948.55       293.89 o
  -6  11  16        250.93        549.04       189.48 o
  -5  11  16       3688.24       3616.70       495.62 o
  -4  11  16         54.92         52.45        86.75 o
  -3  11  16       4668.50       4154.87       306.27 o
  -2  11  16        594.15        702.42       213.57 o
  -1  11  16        623.30        286.13       115.53 o
   0  11  16        119.51        171.79       222.30 o
   1  11  16        712.32        725.62       265.63 o
   2  11  16        574.34        340.67       204.40 o
   3  11  16       4598.63       5003.65       601.28 o
   4  11  16         52.12         59.66       146.00 o
   5  11  16       3618.95       3976.92       552.93 o
   6  11  16        272.98        436.44       250.87 o
  -5  12  16        172.22         18.11       123.59 o
  -4  12  16        120.96        102.25        91.40 o
  -3  12  16        494.67        319.70       117.83 o
  -2  12  16       1174.76       1300.61       216.34 o
  -1  12  16       2702.27       2718.76       243.63 o
   0  12  16       2117.33       2284.96       314.65 o
   1  12  16       2771.43       2542.01       443.03 o
   2  12  16       1240.62       1153.26       297.66 o
   3  12  16        467.85        791.24       291.69 o
   4  12  16        110.52        325.60       235.17 o
   5  12  16        200.34        395.31       202.83 o
  -4  13  16       3786.28       3264.81      1368.18 o
  -3  13  16         58.74         48.66        86.34 o
  -2  13  16       1156.72       1219.34       177.72 o
  -1  13  16        353.42        209.18       134.68 o
   0  13  16          2.60         29.03       156.42 o
   1  13  16        384.20        373.57       115.21 o
   2  13  16       1171.59        969.58       289.18 o
   3  13  16         39.30        171.12       199.07 o
   4  13  16       3843.77       4567.21       616.04 o
  -3  14  16        671.25        224.29       310.53 o
  -2  14  16       1801.16       1514.40       203.00 o
  -1  14  16       1285.49       1475.86       190.50 o
   0  14  16       2003.11       1785.87       253.86 o
   1  14  16       1263.90       1351.70       361.71 o
   2  14  16       1805.13       2201.34       437.07 o
   3  14  16        635.47       1075.71       344.13 o
   1   0  17      19916.59      18582.13       658.94 o
   2   0  17       1717.07       1699.45       173.70 o
   3   0  17       2492.26       2867.15       227.34 o
   4   0  17       3230.04       3173.09       245.81 o
   5   0  17        281.72        456.31       143.57 o
   6   0  17        170.10        278.05       137.18 o
   7   0  17       7598.16       7502.38       395.45 o
   8   0  17         29.73         61.04        80.69 o
   9   0  17       2975.55       2964.64       459.04 o
  -9   1  17        657.48        657.48       236.12 o
  -8   1  17        651.88        790.04       194.20 o
  -7   1  17        457.73        818.64       203.98 o
  -6   1  17       4611.54       5383.63       326.39 o
  -5   1  17       7639.03       8813.75       499.43 o
  -4   1  17       5479.11       5400.13       317.75 o
  -3   1  17      13417.56      12684.47       477.42 o
  -2   1  17       2093.31       1797.12       180.40 o
  -1   1  17       2644.08       3035.15       235.01 o
   0   1  17       2181.73       2104.62       282.48 o
   1   1  17       2623.55       2734.13       249.78 o
   2   1  17       1985.01       1854.11       179.21 o
   3   1  17      13438.12      14042.67       501.61 o
   4   1  17       5670.43       5969.52       399.86 o
   5   1  17       7655.34       8008.88       474.12 o
   6   1  17       4704.81       4918.20       307.67 o
   7   1  17        522.13        642.40       161.63 o
   8   1  17        612.87        539.74       158.40 o
   9   1  17        681.02        771.14       262.49 o
  -9   2  17        159.65        244.84       124.58 o
  -8   2  17       4598.79       4101.27       535.19 o
  -7   2  17       1418.56       1410.50       173.80 o
  -6   2  17       3044.89       2837.61       238.16 o
  -5   2  17        641.71        676.75       135.76 o
  -4   2  17        346.47        241.01        80.06 o
  -3   2  17       1419.64       1188.22       149.81 o
  -2   2  17      10211.75       8694.14       386.19 o
  -1   2  17       1187.03       1114.33       186.15 o
   0   2  17      13300.86      14650.69       609.69 o
   1   2  17       1230.54       1163.60       142.47 o
   2   2  17      10149.98      11438.56       435.49 o
   3   2  17       1413.45       1544.31       199.51 o
   4   2  17        319.77        404.78       129.56 o
   5   2  17        770.18        900.01       166.88 o
   6   2  17       3003.34       2691.11       226.59 o
   7   2  17       1464.44       1318.56       206.47 o
   8   2  17       4452.93       4012.45       350.66 o
   9   2  17        159.98         73.71        88.55 o
  -9   3  17        193.02         86.06        85.92 o
  -8   3  17        176.29        189.15       116.87 o
  -7   3  17        453.34        613.63       160.83 o
  -6   3  17       5020.76       4726.65       341.19 o
  -5   3  17       3760.72       3448.89       257.43 o
  -4   3  17       5648.85       4735.47       296.47 o
  -3   3  17       1796.96       1712.24       178.09 o
  -2   3  17       5950.27       5084.42       448.31 o
  -1   3  17       1956.24       2117.02       314.13 o
   0   3  17        150.03        262.36       117.92 o
   1   3  17       2157.07       2126.80       206.52 o
   2   3  17       6251.18       6422.27       752.15 o
   3   3  17       1742.68       1963.77       288.39 o
   4   3  17       5369.97       5276.47      1125.48 o
   5   3  17       3685.47       3300.43       303.28 o
   6   3  17       4880.81       4951.31       300.02 o
   7   3  17        472.31        415.83       125.07 o
   8   3  17        193.68        118.90       162.96 o
   9   3  17        233.24        373.64       185.25 o
  -9   4  17       2498.19       2050.46       292.82 o
  -8   4  17        577.48        672.34       151.74 o
  -7   4  17       5184.85       5557.66       356.36 o
  -6   4  17        481.11        610.49       125.82 o
  -5   4  17        440.42        256.67        80.60 o
  -4   4  17       1234.92        941.71       133.13 o
  -3   4  17       2651.20       2435.93       211.70 o
  -2   4  17        668.73        806.36       133.24 o
  -1   4  17       8628.66       9243.82       346.75 o
   0   4  17       1671.35       1366.22       141.31 o
   1   4  17       8333.71       8046.07       403.86 o
   2   4  17        800.09        955.23       153.98 o
   3   4  17       2793.79       2517.45       266.26 o
   4   4  17       1192.00       1100.07       376.94 o
   5   4  17        465.95        574.96       141.53 o
   6   4  17        511.67        425.55       121.33 o
   7   4  17       5314.92       5196.42       376.66 o
   8   4  17        550.00        753.88       253.07 o
   9   4  17       2509.32       1894.27       372.70 o
  -9   5  17        127.66        271.45       134.06 o
  -8   5  17        376.80        296.69       108.88 o
  -7   5  17       1304.46       1419.30       253.35 o
  -6   5  17       1160.45       1210.64       145.44 o
  -5   5  17       6231.90       5898.35       291.05 o
  -4   5  17       1975.42       2057.93       204.35 o
  -3   5  17       7402.22       7224.12       509.28 o
  -2   5  17       4154.62       4152.35       270.50 o
  -1   5  17        307.91        349.13        70.93 o
   0   5  17        101.76        166.37        71.40 o
   1   5  17        209.62         89.56       101.42 o
   2   5  17       4083.76       3570.84       320.73 o
   3   5  17       7165.28       6567.16       393.35 o
   4   5  17       2050.34       1976.47       231.23 o
   5   5  17       6243.65       6413.44       631.42 o
   6   5  17       1224.26       1138.20       176.46 o
   7   5  17       1319.66       1423.29       315.55 o
   8   5  17        363.32        389.97       180.54 o
   9   5  17         97.10        104.24       153.85 o
  -8   6  17       3221.84       3108.50       289.19 o
  -7   6  17        651.51        632.78       225.62 o
  -6   6  17       3535.11       3280.38       233.53 o
  -5   6  17        328.09        252.70        74.03 o
  -4   6  17        172.16        294.86       108.71 o
  -3   6  17        973.74        922.54       221.20 o
  -2   6  17       5850.63       6270.28       351.53 o
  -1   6  17       2650.56       2649.26       417.36 o
   0   6  17       7478.80       7692.74       363.95 o
   1   6  17       2984.20       3420.09       569.25 o
   2   6  17       5803.57       5457.69       336.35 o
   3   6  17        959.92       1123.75       167.03 o
   4   6  17        183.00        210.37       170.18 o
   5   6  17        277.02        520.59       225.44 o
   6   6  17       3497.00       3663.88       497.04 o
   7   6  17        619.02        556.69       246.16 o
   8   6  17       3170.96       3349.58       497.66 o
  -8   7  17         25.17          5.03        85.41 o
  -7   7  17        458.76        344.70       122.66 o
  -6   7  17       3878.92       3800.53       252.82 o
  -5   7  17       1162.74        850.45       159.60 o
  -4   7  17       7988.69       7719.79       550.42 o
  -3   7  17       1880.91       1760.52       519.17 o
  -2   7  17       6896.77       6019.44       700.09 o
  -1   7  17       1280.92       1110.15       128.57 o
   0   7  17        354.54        351.19       106.75 o
   1   7  17       1408.76       1250.75       207.86 o
   2   7  17       6894.26       6455.78       358.36 o
   3   7  17       1810.79       2240.59       395.31 o
   4   7  17       7807.95       7758.86       706.46 o
   5   7  17       1112.70       1421.72       323.72 o
   6   7  17       3922.82       4378.82       563.29 o
   7   7  17        424.41        451.51       230.46 o
   8   7  17         32.53       -127.16       158.25 o
  -8   8  17        917.16        776.42       166.68 o
  -7   8  17       3388.29       3436.10       292.83 o
  -6   8  17        976.06        909.39       182.85 o
  -5   8  17        792.76        664.90       141.75 o
  -4   8  17        626.35        434.05       227.69 o
  -3   8  17       1328.34       1215.56       274.58 o
  -2   8  17       3567.31       3796.16       346.42 o
  -1   8  17      10696.79      11829.92       591.04 o
   0   8  17       1402.30       1349.50       319.64 o
   1   8  17      10670.78      10328.08       412.50 o
   2   8  17       3537.10       3593.23       489.50 o
   3   8  17       1257.92       1251.23       299.54 o
   4   8  17        626.77        849.01       266.89 o
   5   8  17        827.01       1095.18       313.36 o
   6   8  17       1039.92       1498.02       358.88 o
   7   8  17       3429.80       4205.81       568.62 o
   8   8  17        878.34       1229.56       347.89 o
  -7   9  17        813.52        859.87       153.34 o
  -6   9  17        600.31        817.04       154.93 o
  -5   9  17       6356.43       7102.74       417.27 o
  -4   9  17        150.96        187.11        87.13 o
  -3   9  17       8200.62       8164.29       419.57 o
  -2   9  17        749.54        978.28       273.95 o
  -1   9  17       1561.38       1828.30       245.16 o
   0   9  17        709.64        783.39       253.07 o
   1   9  17       1580.77       1432.39       340.04 o
   2   9  17        814.22        625.14       257.78 o
   3   9  17       8069.96       9028.61       789.67 o
   4   9  17        176.11        435.50       243.65 o
   5   9  17       6413.36       7091.33       713.69 o
   6   9  17        575.27        530.95       255.27 o
   7   9  17        782.51        867.85       289.49 o
  -6  10  17        535.79        473.97       278.82 o
  -5  10  17        403.88        285.07       108.40 o
  -4  10  17        520.23        398.27       120.23 o
  -3  10  17        250.82        254.39       120.32 o
  -2  10  17       3106.45       3095.72       257.78 o
  -1  10  17       3712.75       3523.51       548.22 o
   0  10  17       3650.84       4162.45       362.57 o
   1  10  17       3804.74       3454.76       510.54 o
   2  10  17       3066.39       2753.95       459.04 o
   3  10  17        248.08        351.03       230.78 o
   4  10  17        544.36        801.91       278.82 o
   5  10  17        427.79        327.80       197.18 o
   6  10  17        564.85        744.77       274.42 o
  -6  11  17       2588.44       2398.55       458.26 o
  -5  11  17         46.03        -21.64       137.68 o
  -4  11  17       3351.88       3072.65       314.68 o
  -3  11  17        114.39        -11.53       107.79 o
  -2  11  17       2706.37       2565.78       241.34 o
  -1  11  17        266.89         30.77        93.80 o
   0  11  17        741.96        885.16       200.13 o
   1  11  17        255.23        152.60       176.77 o
   2  11  17       2723.89       2867.61       474.74 o
   3  11  17        128.34        366.42       205.66 o
   4  11  17       3228.00       3139.21       488.87 o
   5  11  17         46.69        314.30       233.60 o
   6  11  17       2560.70       3259.78       532.83 o
  -5  12  17        442.35        163.64       187.92 o
  -4  12  17         94.86        192.52       112.92 o
  -3  12  17        595.68        422.75       107.24 o
  -2  12  17        833.06       1041.47       163.25 o
  -1  12  17       1950.03       1609.31       246.63 o
   0  12  17       1917.03       1784.36       254.76 o
   1  12  17       1982.02       1867.89       393.74 o
   2  12  17        830.10        731.90       263.12 o
   3  12  17        581.65        806.31       302.37 o
   4  12  17         97.73        273.79       203.46 o
   5  12  17        516.03        263.75       221.36 o
  -4  13  17        141.40        -58.45       114.71 o
  -3  13  17       2826.31       2391.75       251.13 o
  -2  13  17         27.15       -128.54       128.54 o
  -1  13  17        300.82         39.74       136.59 o
   0  13  17        407.16        333.97       112.74 o
   1  13  17        311.22        170.12        94.01 o
   2  13  17         21.46        183.99       163.90 o
   3  13  17       2749.65       3324.15       534.40 o
   4  13  17        129.28        447.74       254.01 o
  -2  14  17       1280.95       1351.69       191.44 o
  -1  14  17       1597.06       1541.23       197.54 o
   0  14  17       1402.61       1212.54       171.74 o
   1  14  17       1602.95       1917.22       278.62 o
   2  14  17       1313.05       1035.20       331.25 o
   0   0  18       6732.51       8017.19       436.67 o
   1   0  18       1409.41       1359.66       157.79 o
   2   0  18       9866.73      10008.83       603.32 o
   3   0  18      12035.02      12212.58       751.06 o
   4   0  18        496.81        422.10       112.70 o
   5   0  18       7264.95       8088.18       630.48 o
   6   0  18       2208.73       2077.90       212.12 o
   7   0  18        996.70       1285.66       178.37 o
   8   0  18       1848.62       1900.23       254.68 o
   9   0  18        264.53        281.96       194.67 o
  -9   1  18        866.71       1124.69       306.13 o
  -8   1  18       1142.73       1488.73       258.88 o
  -7   1  18       3391.36       3424.00       275.75 o
  -6   1  18       3139.96       3304.77       263.52 o
  -5   1  18       2592.96       3310.29       265.43 o
  -4   1  18       2778.79       2476.02       222.56 o
  -3   1  18       4709.62       4665.57       303.00 o
  -2   1  18       8410.44       8230.03       484.27 o
  -1   1  18       5151.12       5610.92       312.53 o
   0   1  18       6687.61       8594.35       363.81 o
   1   1  18       5335.60       5798.02       311.54 o
   2   1  18       8501.70       8300.43       460.48 o
   3   1  18       4803.43       4878.30       438.99 o
   4   1  18       2796.62       2951.21       291.17 o
   5   1  18       2596.13       2812.15       294.87 o
   6   1  18       3094.54       3705.61       274.05 o
   7   1  18       3296.37       3323.81       345.25 o
   8   1  18       1225.36       1323.10       278.97 o
   9   1  18        915.93        892.03       268.14 o
  -9   2  18       1590.40       1356.41       344.13 o
  -8   2  18        175.45        403.22       158.36 o
  -7   2  18       2516.16       2556.15       242.83 o
  -6   2  18       3457.58       3485.87       272.99 o
  -5   2  18        261.19        316.29        94.37 o
  -4   2  18       6016.40       5958.39       343.92 o
  -3   2  18       1828.39       1384.88       167.80 o
  -2   2  18       4352.72       3882.61       278.31 o
  -1   2  18       8315.23       8310.71       505.94 o
   0   2  18        688.75        771.25       124.02 o
   1   2  18       8210.27       7590.58       517.60 o
   2   2  18       4325.77       4478.89       278.20 o
   3   2  18       1619.92       1734.95       295.14 o
   4   2  18       6171.04       6424.15       425.37 o
   5   2  18        298.86        301.24       159.35 o
   6   2  18       3580.58       3826.32       935.36 o
   7   2  18       2336.29       2111.20       218.47 o
   8   2  18        187.65        182.83       171.91 o
  -9   3  18        339.07        324.97       234.23 o
  -8   3  18       2822.86       3268.30       373.01 o
  -7   3  18       1201.24       1076.94       230.95 o
  -6   3  18       3042.90       3316.00       383.94 o
  -5   3  18       2357.17       2254.17       218.81 o
  -4   3  18        417.53        292.70        84.92 o
  -3   3  18       6431.82       5793.38       329.28 o
  -2   3  18       4414.10       4373.25       340.60 o
  -1   3  18       1064.26       1402.46       135.86 o
   0   3  18       9779.20       9509.85       451.90 o
   1   3  18        992.58        954.14       135.27 o
   2   3  18       4485.47       4956.12       453.02 o
   3   3  18       6400.63       6277.64       403.20 o
   4   3  18        356.39        397.97       122.51 o
   5   3  18       2244.34       2044.29       255.25 o
   6   3  18       3041.57       3339.33       329.70 o
   7   3  18       1282.57        998.70       381.65 o
   8   3  18       2869.50       2504.32       287.38 o
   9   3  18        341.69        181.17       185.56 o
  -9   4  18        131.89         87.23       111.37 o
  -8   4  18        982.63        844.85       167.97 o
  -7   4  18       1338.73       1487.62       252.70 o
  -6   4  18       1440.02       1331.35       152.82 o
  -5   4  18       3565.10       3311.72       257.33 o
  -4   4  18        386.83        260.57        85.29 o
  -3   4  18       5894.02       5166.21       476.25 o
  -2   4  18       3590.15       4093.80       276.51 o
  -1   4  18       1501.00       1720.36       144.61 o
   0   4  18        961.59       1080.96       158.17 o
   1   4  18       1579.28       1495.35       189.33 o
   2   4  18       3636.34       3395.91       284.57 o
   3   4  18       5935.18       6465.90       578.67 o
   4   4  18        372.05        194.67       107.60 o
   5   4  18       3361.43       3609.34       328.22 o
   6   4  18       1504.87       1606.97       343.18 o
   7   4  18       1383.80       1233.53       198.33 o
   8   4  18        940.68        766.43       263.43 o
   9   4  18        120.68       -161.07       208.49 o
  -8   5  18        617.39        503.54       139.74 o
  -7   5  18       1965.61       2316.77       471.45 o
  -6   5  18       1935.41       1958.89       258.57 o
  -5   5  18       1228.41        861.80       118.54 o
  -4   5  18       1749.89       1699.33       182.66 o
  -3   5  18       3651.11       3677.07       266.26 o
  -2   5  18       2825.70       2668.57       228.08 o
  -1   5  18       4768.40       4831.99       296.62 o
   0   5  18        839.33        813.14       203.93 o
   1   5  18       4861.63       4779.27       317.08 o
   2   5  18       2691.77       2509.00       239.00 o
   3   5  18       3571.55       3969.64       316.66 o
   4   5  18       1829.54       1796.57       225.71 o
   5   5  18       1244.00       1353.71       208.19 o
   6   5  18       1994.80       2137.29       399.39 o
   7   5  18       1909.21       1899.60       389.65 o
   8   5  18        603.81        383.69       196.87 o
  -8   6  18         64.08        179.25       100.12 o
  -7   6  18       2297.96       2665.81       226.16 o
  -6   6  18       2493.31       2154.71       240.75 o
  -5   6  18        988.09        988.31       132.00 o
  -4   6  18       3448.80       2930.07       258.35 o
  -3   6  18        939.29        677.99       196.87 o
  -2   6  18       4504.41       4768.02       276.37 o
  -1   6  18       5082.25       4718.66       358.91 o
   0   6  18        111.50        129.86        77.44 o
   1   6  18       5238.31       4750.62       309.30 o
   2   6  18       4477.00       4108.23       338.16 o
   3   6  18        806.97        872.61       231.56 o
   4   6  18       3427.34       3742.43       313.99 o
   5   6  18       1033.73       1215.12       302.05 o
   6   6  18       2479.49       2458.81       441.46 o
   7   6  18       2322.25       2205.74       411.00 o
   8   6  18         59.69         23.55       156.99 o
  -8   7  18       2417.23       2618.98       275.32 o
  -7   7  18        395.36        546.42       144.05 o
  -6   7  18       1373.72       1203.19       187.45 o
  -5   7  18       3064.01       2850.41       268.48 o
  -4   7  18       1131.82        683.17       134.74 o
  -3   7  18       5013.96       5080.08       408.39 o
  -2   7  18       4838.97       4394.37       353.57 o
  -1   7  18         82.58        144.58        61.63 o
   0   7  18      11271.96      11102.87       444.70 o
   1   7  18         72.10         34.35        68.58 o
   2   7  18       4662.88       5143.08       329.53 o
   3   7  18       4959.02       5050.20       343.99 o
   4   7  18       1022.62        675.69       230.78 o
   5   7  18       3031.29       2659.44       462.18 o
   6   7  18       1382.52       1200.36       326.54 o
   7   7  18        428.58        588.41       248.05 o
   8   7  18       2315.26       2480.79       455.59 o
  -7   8  18       1069.80       1051.64       184.01 o
  -6   8  18       1913.17       1590.50       266.31 o
  -5   8  18       2829.71       3126.47       284.69 o
  -4   8  18       2256.17       1872.92       215.94 o
  -3   8  18       3315.68       3397.61       358.26 o
  -2   8  18       4934.32       5780.48       425.70 o
  -1   8  18       2041.51       2310.94       655.13 o
   0   8  18       4130.69       3672.98       513.36 o
   1   8  18       1929.28       1278.86       328.11 o
   2   8  18       4877.48       4757.17       574.90 o
   3   8  18       3357.64       4053.53       540.37 o
   4   8  18       2157.87       2623.34       453.08 o
   5   8  18       2732.12       2780.33       460.30 o
   6   8  18       1944.12       2366.81       432.36 o
   7   8  18       1075.42        463.13       224.18 o
  -7   9  18       2412.47       2532.94       330.08 o
  -6   9  18       1623.98       1614.50       277.50 o
  -5   9  18        656.29        511.73       205.24 o
  -4   9  18       2777.34       2270.93       244.27 o
  -3   9  18       1242.55       1066.34       217.74 o
  -2   9  18       2573.93       3160.64       328.51 o
  -1   9  18       7043.12       7109.12       696.42 o
   0   9  18        170.15        381.18       226.70 o
   1   9  18       7101.49       6145.29       679.78 o
   2   9  18       2601.56       2657.25       445.86 o
   3   9  18       1275.68       1911.85       382.75 o
   4   9  18       2677.86       3138.58       505.83 o
   5   9  18        617.74        629.54       238.63 o
   6   9  18       1553.51       1683.58       383.37 o
   7   9  18       2477.30       2992.27       504.57 o
  -6  10  18       1131.37        932.34       260.14 o
  -5  10  18        921.70        671.76       355.64 o
  -4  10  18       1182.81        917.45       163.66 o
  -3  10  18       2572.36       2411.55       274.45 o
  -2  10  18       2072.38       1736.42       247.44 o
  -1  10  18       2413.28       2390.09       295.11 o
   0  10  18        672.10        829.63       233.60 o
   1  10  18       2407.11       2011.07       405.98 o
   2  10  18       2003.67       2022.68       415.40 o
   3  10  18       2530.78       2755.21       470.03 o
   4  10  18       1222.42       1477.29       367.68 o
   5  10  18       1038.94       1392.20       360.14 o
   6  10  18       1152.61       1799.76       397.19 o
  -5  11  18        865.52        670.23       180.24 o
  -4  11  18         22.37         46.87       129.75 o
  -3  11  18       2111.78       1824.28       215.44 o
  -2  11  18       1756.09       1736.45       207.65 o
  -1  11  18        285.82        482.94       164.52 o
   0  11  18       3683.44       3759.19       366.52 o
   1  11  18        326.37        216.33       167.67 o
   2  11  18       1954.58       2282.35       436.44 o
   3  11  18       2026.22       1454.06       356.06 o
   4  11  18         18.62        -28.57       142.86 o
   5  11  18        782.94       1291.73       368.30 o
  -4  12  18       1529.39        978.39       174.08 o
  -3  12  18        655.66        583.42       147.36 o
  -2  12  18       1647.52       1450.20       196.87 o
  -1  12  18        397.87        218.04       102.59 o
   0  12  18        864.30        985.76       283.21 o
   1  12  18        444.38        250.56       186.51 o
   2  12  18       1708.59       1417.95       363.59 o
   3  12  18        649.01        744.46       279.13 o
   4  12  18       1501.44       1679.81       400.33 o
  -3  13  18        426.74        539.33       132.72 o
  -2  13  18        817.48        774.92       156.12 o
  -1  13  18       1860.91        964.86       206.91 o
   0  13  18         20.23        -94.30        94.30 o
   1  13  18       1793.14       1176.81       339.73 o
   2  13  18        817.80        858.12       301.42 o
   3  13  18        367.46        329.06       238.31 o
   1   0  19       1125.71       1121.45       182.18 o
   2   0  19      13646.76      12689.10       600.39 o
   3   0  19        141.71        264.95       130.56 o
   4   0  19      11596.49      12520.11       516.89 o
   5   0  19        165.82        140.88       174.89 o
   6   0  19       5798.23       5904.82       356.51 o
   7   0  19        280.94        377.38       115.99 o
   8   0  19        111.45        119.12        88.22 o
   9   0  19         46.10        112.09       165.16 o
  -9   1  19       1146.18       1038.03       309.59 o
  -8   1  19       2354.67       2913.68       347.35 o
  -7   1  19       1383.70       1345.08       189.90 o
  -6   1  19       2994.41       3415.02       274.43 o
  -5   1  19        353.88        318.60       108.85 o
  -4   1  19        131.89         96.20        79.89 o
  -3   1  19        479.58        379.89       101.14 o
  -2   1  19       7690.89       6989.54       364.31 o
  -1   1  19       9020.78       9624.48       429.89 o
   0   1  19      10434.03      11169.97       618.21 o
   1   1  19       9234.13       7580.11       441.40 o
   2   1  19       7717.34       7806.13       385.62 o
   3   1  19        525.81        744.20       160.02 o
   4   1  19        116.75         90.76       151.81 o
   5   1  19        331.17        339.11       146.11 o
   6   1  19       3033.76       2941.48       477.26 o
   7   1  19       1313.84       1294.29       181.22 o
   8   1  19       2306.52       2246.02       285.74 o
   9   1  19       1210.70       1219.51       323.09 o
  -8   2  19        128.76        152.27       135.25 o
  -7   2  19       1723.84       2100.52       223.07 o
  -6   2  19        115.38        184.99       103.02 o
  -5   2  19       6592.70       7532.03       406.10 o
  -4   2  19        676.07        674.47       127.04 o
  -3   2  19      11988.35      10695.16       466.46 o
  -2   2  19       1427.22       1331.56       166.16 o
  -1   2  19       1880.36       2211.64       270.77 o
   0   2  19        304.63        345.48        87.87 o
   1   2  19       1874.55       1729.70       181.76 o
   2   2  19       1414.41       1132.31       155.79 o
   3   2  19      11798.57      11948.40       491.99 o
   4   2  19        683.83        945.68       181.35 o
   5   2  19       6709.54       7167.24       891.24 o
   6   2  19        101.74        108.48       140.51 o
   7   2  19       1792.34       2213.52       232.51 o
   8   2  19        110.40         -9.80        97.71 o
  -8   3  19        943.54        823.50       210.58 o
  -7   3  19       5085.23       5211.61       464.31 o
  -6   3  19        610.68        793.23       125.19 o
  -5   3  19        308.80        241.79       129.95 o
  -4   3  19         18.41         25.33        77.36 o
  -3   3  19        384.85        295.30        85.71 o
  -2   3  19       1787.52       1923.86       201.30 o
  -1   3  19      11226.32      12274.55       989.33 o
   0   3  19       5018.55       5506.35       374.99 o
   1   3  19      11330.35      11238.62       598.14 o
   2   3  19       1694.71       1640.79       181.64 o
   3   3  19        484.30        715.14       153.49 o
   4   3  19         11.72         -1.63        92.56 o
   5   3  19        309.66        238.28       264.37 o
   6   3  19        560.71        406.06       333.14 o
   7   3  19       5198.81       4839.67       407.71 o
   8   3  19        947.00       1022.33       299.23 o
  -8   4  19         96.38        212.10       141.38 o
  -7   4  19         32.73         -6.59       157.15 o
  -6   4  19       3758.67       3602.45       247.04 o
  -5   4  19        431.07        409.38       104.53 o
  -4   4  19       5640.28       5038.23       322.54 o
  -3   4  19        362.98        250.90        91.94 o
  -2   4  19       6744.45       6720.81       362.89 o
  -1   4  19        248.37        401.50        86.03 o
   0   4  19        196.15        311.70        80.47 o
   1   4  19        254.20        250.61        97.16 o
   2   4  19       6804.00       6615.55       408.84 o
   3   4  19        318.31        184.45       223.09 o
   4   4  19       5862.46       6386.40       622.32 o
   5   4  19        487.29        335.54       237.06 o
   6   4  19       3623.92       3203.58       494.21 o
   7   4  19         35.80         12.39       101.70 o
   8   4  19        104.85         -1.57       134.39 o
  -8   5  19       3148.12       3475.56       415.37 o
  -7   5  19        828.10        982.50       231.39 o
  -6   5  19       1824.79       1643.00       217.79 o
  -5   5  19        217.92        120.31        85.43 o
  -4   5  19        113.79         64.89        85.60 o
  -3   5  19         33.01         35.84       108.36 o
  -2   5  19       6541.44       6967.23       374.38 o
  -1   5  19       3029.78       3123.14       192.40 o
   0   5  19       5896.70       5554.96       553.40 o
   1   5  19       2740.84       2734.10       251.60 o
   2   5  19       6444.96       6723.56       405.00 o
   3   5  19         28.41         -4.59       101.57 o
   4   5  19         94.48        143.02        92.20 o
   5   5  19        206.92         55.94       115.46 o
   6   5  19       1827.57       1020.45       302.99 o
   7   5  19        879.79        377.09       186.51 o
   8   5  19       2988.24       2903.41       485.73 o
  -8   6  19         75.10        281.84       200.01 o
  -7   6  19       1148.27        966.76       183.97 o
  -6   6  19       1063.45       1020.69       184.63 o
  -5   6  19       5253.70       4857.08       311.16 o
  -4   6  19        657.47        756.06       199.90 o
  -3   6  19       7234.55       7900.62       509.59 o
  -2   6  19        978.20       1074.43       133.84 o
  -1   6  19       2289.27       2064.02       247.28 o
   0   6  19       1353.67       1111.18       173.16 o
   1   6  19       2322.35       2398.02       227.82 o
   2   6  19        984.50        931.37       202.05 o
   3   6  19       7246.24       7947.58       456.42 o
   4   6  19        690.07        912.29       331.88 o
   5   6  19       5008.90       6175.75       683.54 o
   6   6  19       1079.59        946.03       290.44 o
   7   6  19       1131.23        643.35       254.64 o
   8   6  19         79.61       -205.35       209.11 o
  -7   7  19       3752.11       4036.55       479.14 o
  -6   7  19        405.50        566.81       132.94 o
  -5   7  19        320.81        195.72       144.66 o
  -4   7  19        233.63        110.68       137.17 o
  -3   7  19        901.97        963.91       187.37 o
  -2   7  19        969.71       1166.04       216.60 o
  -1   7  19      11684.63       9910.59       687.00 o
   0   7  19       1140.83       1345.01       228.27 o
   1   7  19      11698.91      11366.62       842.42 o
   2   7  19        981.66        979.94       160.86 o
   3   7  19        832.93        803.63       156.85 o
   4   7  19        251.89        257.15       186.82 o
   5   7  19        381.59        159.82       192.16 o
   6   7  19        393.80        700.81       276.93 o
   7   7  19       3685.53       4722.00       642.10 o
  -7   8  19        432.01        427.34       183.18 o
  -6   8  19       2920.61       2289.14       478.18 o
  -5   8  19       1651.53       1599.31       214.60 o
  -4   8  19       5984.73       5654.27       569.25 o
  -3   8  19       3874.55       3973.71       375.63 o
  -2   8  19       3027.59       3247.23       336.09 o
  -1   8  19       1054.14       1135.69       212.38 o
   0   8  19          0.68          8.88       107.63 o
   1   8  19       1097.06        829.23       273.17 o
   2   8  19       2987.82       2617.37       452.76 o
   3   8  19       3755.82       3166.84       495.15 o
   4   8  19       5884.20       6175.44       694.22 o
   5   8  19       1601.40       1458.14       375.52 o
   6   8  19       2908.53       3283.02       526.24 o
   7   8  19        395.76        501.75       253.07 o
  -6   9  19       2244.07       2412.87       541.15 o
  -5   9  19        108.98        309.57       143.60 o
  -4   9  19          8.80       -108.99       108.99 o
  -3   9  19        228.74        288.23       109.63 o
  -2   9  19       5386.29       5523.46       436.51 o
  -1   9  19         56.79        251.41       264.06 o
   0   9  19      10170.62      10804.42       594.84 o
   1   9  19         39.60        -88.86       173.01 o
   2   9  19       5398.42       5947.48       687.94 o
   3   9  19        221.78        169.24       161.07 o
   4   9  19          9.17        240.20       235.80 o
   5   9  19        107.21        192.16       195.30 o
   6   9  19       2260.09       2329.45       446.17 o
  -6  10  19       1267.70       1019.56       241.77 o
  -5  10  19       1487.92       1645.90       325.56 o
  -4  10  19       2088.25       1833.90       320.80 o
  -3  10  19       2439.05       2333.74       244.39 o
  -2  10  19       1997.41       2108.66       284.69 o
  -1  10  19        525.97        374.63       275.52 o
   0  10  19        113.51        247.74       346.48 o
   1  10  19        470.31        201.58       187.45 o
   2  10  19       1949.30       1702.42       394.05 o
   3  10  19       2483.97       2579.06       469.09 o
   4  10  19       2066.83       1446.52       378.98 o
   5  10  19       1474.83       1908.08       417.60 o
   6  10  19       1277.50       2714.08       512.11 o
  -5  11  19         70.53         26.65       117.75 o
  -4  11  19        139.78         51.69       104.73 o
  -3  11  19       1089.97        639.18       188.89 o
  -2  11  19          4.74        -31.11       103.55 o
  -1  11  19       4428.63       4971.20       479.45 o
   0  11  19          3.56          6.54       289.02 o
   1  11  19       4575.10       3786.65       578.99 o
   2  11  19          7.70       -267.51       267.51 o
   3  11  19       1096.39       1025.79       316.81 o
   4  11  19        121.02       -135.64       207.54 o
   5  11  19         85.42       -115.23       198.12 o
  -4  12  19       1295.82       1205.07       190.79 o
  -3  12  19       1361.13       1578.37       228.76 o
  -2  12  19        678.22        477.87       158.65 o
  -1  12  19         94.27        -14.61        98.81 o
   0  12  19         61.73         33.87       126.73 o
   1  12  19        105.30       -117.74       232.98 o
   2  12  19        680.83       1234.90       355.43 o
   3  12  19       1324.42       1469.76       387.77 o
   4  12  19       1285.50       1176.50       361.71 o
  -2  13  19       2208.72       1883.87       248.65 o
  -1  13  19         53.51        105.42        99.09 o
   0  13  19       2756.52       1917.67       268.10 o
   1  13  19         54.90        161.91       133.71 o
   2  13  19       2203.13       2439.65       491.38 o
   0   0  20       1052.64       1718.32       819.34 o
   1   0  20        682.35        844.11       140.06 o
   2   0  20       2209.27       1893.23       246.64 o
   3   0  20      13874.00      13060.11       652.39 o
   4   0  20        273.17        471.13       119.39 o
   5   0  20       7195.30       7516.25       495.92 o
   6   0  20        590.57        628.15       213.51 o
   7   0  20        369.69        536.36       135.98 o
   8   0  20        362.65        386.28       166.03 o
  -8   1  20       1418.52       2066.34       307.26 o
  -7   1  20       3674.00       3821.22       309.54 o
  -6   1  20       1201.96       1289.10       184.06 o
  -5   1  20       1465.59       1436.12       192.48 o
  -4   1  20        571.95        472.72       119.07 o
  -3   1  20       2248.64       2115.14       210.59 o
  -2   1  20       3420.61       3149.45       256.24 o
  -1   1  20       7020.27       7592.91       399.97 o
   0   1  20       4661.89       5052.15       347.28 o
   1   1  20       6996.69       6584.94       393.18 o
   2   1  20       3515.69       3057.11       304.24 o
   3   1  20       2238.31       2315.67       222.17 o
   4   1  20        559.67        525.02       175.05 o
   5   1  20       1547.71       1502.79       232.77 o
   6   1  20       1230.88       1292.56       233.48 o
   7   1  20       3666.03       3671.44       297.38 o
   8   1  20       1464.96       1229.63       221.64 o
  -8   2  20         14.07        122.22       154.19 o
  -7   2  20       1204.78       1289.67       255.08 o
  -6   2  20       5141.05       4992.50       342.28 o
  -5   2  20        432.30        234.27       136.33 o
  -4   2  20       6956.39       7080.33       525.61 o
  -3   2  20       1009.58       1078.61       162.78 o
  -2   2  20       4785.37       4745.84       313.12 o
  -1   2  20       2973.59       3286.30       455.78 o
   0   2  20        129.18        199.51        85.74 o
   1   2  20       3001.85       2662.38       237.39 o
   2   2  20       4778.46       5017.12       315.85 o
   3   2  20       1079.00       1439.44       183.89 o
   4   2  20       7006.39       6858.60       463.40 o
   5   2  20        400.60        360.95       138.45 o
   6   2  20       5170.30       5697.89       452.58 o
   7   2  20       1258.62       1160.16       220.02 o
   8   2  20          8.49       -120.25       120.25 o
  -8   3  20       1784.86       2090.36       318.48 o
  -7   3  20        709.90        722.51       206.60 o
  -6   3  20       1100.38       1043.06       150.85 o
  -5   3  20        749.34        696.61       134.37 o
  -4   3  20        685.67        489.02       112.83 o
  -3   3  20       2900.55       2341.62       285.13 o
  -2   3  20       4561.72       5008.55       324.11 o
  -1   3  20       3163.89       3924.76       268.25 o
   0   3  20       3211.10       3700.77       219.81 o
   1   3  20       3078.98       3068.05       239.57 o
   2   3  20       4684.20       5153.86       319.07 o
   3   3  20       2872.50       2921.02       293.39 o
   4   3  20        725.43        916.44       178.11 o
   5   3  20        831.36        888.60       188.99 o
   6   3  20       1121.53       1242.45       227.65 o
   7   3  20        647.92        557.73       185.09 o
   8   3  20       1788.31       1481.38       363.28 o
  -8   4  20       1217.34       1260.49       266.27 o
  -7   4  20        806.24       1117.52       250.88 o
  -6   4  20       1012.15        847.01       177.34 o
  -5   4  20       3973.31       3394.24       279.09 o
  -4   4  20        241.81        153.04        81.85 o
  -3   4  20       7019.43       7156.71       556.55 o
  -2   4  20       1704.64       1847.72       257.67 o
  -1   4  20        475.79        539.82       114.03 o
   0   4  20       1097.05       1597.10       176.66 o
   1   4  20        490.72        613.51       138.94 o
   2   4  20       1679.01       1763.82       219.32 o
   3   4  20       7061.46       6934.89       447.90 o
   4   4  20        240.73        285.69       197.65 o
   5   4  20       3973.45       3718.71       471.13 o
   6   4  20       1065.67        989.90       380.55 o
   7   4  20        794.67        178.03       190.59 o
   8   4  20       1196.03        605.36       250.87 o
  -8   5  20        710.85        902.17       252.19 o
  -7   5  20       2919.49       3006.93       384.98 o
  -6   5  20       1270.32       1250.52       192.34 o
  -5   5  20         62.34        -41.27        69.21 o
  -4   5  20       1424.09       1442.41       229.63 o
  -3   5  20       1079.40        871.84       192.44 o
  -2   5  20       1816.53       1931.27       163.44 o
  -1   5  20       4734.83       5280.28       255.59 o
   0   5  20       1480.33       1659.05       175.70 o
   1   5  20       5015.67       4507.17       326.81 o
   2   5  20       1749.51       1378.62       239.88 o
   3   5  20       1133.91       1352.54       203.41 o
   4   5  20       1452.85       1642.56       237.41 o
   5   5  20         51.45         65.75       142.23 o
   6   5  20       1334.56       1140.08       329.68 o
   7   5  20       2865.91       2445.93       461.87 o
   8   5  20        649.55        532.20       249.62 o
  -7   6  20        482.56        412.75       139.54 o
  -6   6  20       2949.11       2211.14       255.46 o
  -5   6  20        401.28        332.33       126.58 o
  -4   6  20       6038.92       5786.95       618.35 o
  -3   6  20       1143.46       1365.81       238.67 o
  -2   6  20       5017.75       5298.20       284.51 o
  -1   6  20        640.72        596.15       115.92 o
   0   6  20       1524.11       1772.55       251.87 o
   1   6  20        576.67        577.29       128.08 o
   2   6  20       5076.19       5122.54       360.14 o
   3   6  20       1156.98       1116.83       321.83 o
   4   6  20       5821.15       5702.21       457.95 o
   5   6  20        420.84        394.36       227.95 o
   6   6  20       2935.59       3056.63       503.94 o
   7   6  20        494.79        449.62       259.35 o
  -7   7  20       1226.58       1436.68       283.26 o
  -6   7  20       1332.82        642.38       323.40 o
  -5   7  20       1310.12        822.90       195.32 o
  -4   7  20          7.65         11.48       236.12 o
  -3   7  20       1248.05       1519.36       494.37 o
  -2   7  20       4530.18       5525.60       428.16 o
  -1   7  20       1285.87       1602.78       240.03 o
   0   7  20       8524.80       9691.00       886.69 o
   1   7  20       1304.21       1432.10       181.49 o
   2   7  20       4468.40       4699.48       340.17 o
   3   7  20       1296.56       1262.42       188.00 o
   4   7  20         10.36       -237.06       238.94 o
   5   7  20       1243.79       1090.78       319.95 o
   6   7  20       1340.45       1993.80       441.78 o
   7   7  20       1199.93       1386.87       395.31 o
  -6   8  20        559.50        589.82       184.83 o
  -5   8  20       2705.76       2568.43       303.44 o
  -4   8  20       1327.02       1065.90       194.66 o
  -3   8  20       5974.36       6272.34       478.95 o
  -2   8  20       1837.83       2195.97       284.96 o
  -1   8  20       1078.03       1272.39       225.47 o
   0   8  20        389.58        807.03       179.05 o
   1   8  20       1137.17        976.49       291.69 o
   2   8  20       1861.56       1925.98       400.02 o
   3   8  20       5993.70       6654.26       737.86 o
   4   8  20       1275.84       1012.91       316.50 o
   5   8  20       2816.00       3671.10       585.58 o
   6   8  20        549.14        270.97       232.03 o
  -6   9  20        724.79        536.78       187.30 o
  -5   9  20        523.55        297.91       158.31 o
  -4   9  20        914.82        906.84       216.49 o
  -3   9  20        772.77        628.44       141.60 o
  -2   9  20        360.03        597.75       183.84 o
  -1   9  20       5236.31       6557.02       630.01 o
   0   9  20         24.29        155.94       138.30 o
   1   9  20       5301.62       5158.44       654.03 o
   2   9  20        344.21        -26.06       189.33 o
   3   9  20        798.95        795.01       276.93 o
   4   9  20        888.82        578.04       259.35 o
   5   9  20        498.97        338.16       247.42 o
   6   9  20        745.06        726.24       276.62 o
  -5  10  20       1363.87       1134.65       205.09 o
  -4  10  20       1256.86       1206.95       184.35 o
  -3  10  20       2853.27       2926.08       283.06 o
  -2  10  20       1277.44       1393.71       247.17 o
  -1  10  20        749.37        945.89       413.52 o
   0  10  20        378.05        356.24       256.68 o
   1  10  20        702.58        455.28       249.93 o
   2  10  20       1346.19       1308.06       373.33 o
   3  10  20       2818.69       2863.85       510.85 o
   4  10  20       1265.01       2046.23       434.87 o
   5  10  20       1349.88       1096.75       351.98 o
  -4  11  20        116.52        -25.81       179.89 o
  -3  11  20       1164.38       1189.69       192.29 o
  -2  11  20       2368.35       2169.71       235.78 o
  -1  11  20        152.68        305.29       147.20 o
   0  11  20       2333.51       2279.07       303.71 o
   1  11  20        151.36         24.18       173.01 o
   2  11  20       2381.52       2179.99       457.79 o
   3  11  20       1150.20        915.89       338.16 o
   4  11  20        117.43        171.75       238.94 o
  -3  12  20       1683.11       1678.70       222.21 o
  -2  12  20        969.25        784.32       228.76 o
  -1  12  20        554.55        207.54       177.87 o
   0  12  20        200.33        138.78       326.54 o
   1  12  20        549.99        270.65       214.76 o
   2  12  20        916.19        329.37       211.94 o
   3  12  20       1685.86       2157.38       471.29 o
   1   0  21       7396.73       7893.19       598.06 o
   2   0  21       5178.57       4666.93       314.39 o
   3   0  21       1569.12       1644.47       245.51 o
   4   0  21       3433.15       3395.79       450.49 o
   5   0  21        162.01        176.26       122.29 o
   6   0  21       1072.91       1309.22       228.19 o
   7   0  21       2816.05       2230.95       244.21 o
   8   0  21        296.93        483.17       186.66 o
  -8   1  21        347.78        333.05       279.76 o
  -7   1  21       1095.92        974.56       203.47 o
  -6   1  21       2504.01       2627.24       257.73 o
  -5   1  21       3450.77       3404.59       294.18 o
  -4   1  21       2487.79       2222.70       234.13 o
  -3   1  21       2941.34       2629.67       322.61 o
  -2   1  21       4489.62       4492.15       313.11 o
  -1   1  21       1359.67       1333.98       176.17 o
   0   1  21       1477.19       1710.91       181.28 o
   1   1  21       1557.40       1301.12       207.82 o
   2   1  21       4427.72       4393.43       352.76 o
   3   1  21       2911.09       2876.58       258.47 o
   4   1  21       2561.68       3017.50       329.21 o
   5   1  21       3433.05       3689.69       363.66 o
   6   1  21       2537.56       2744.07       336.90 o
   7   1  21       1087.66       1213.25       185.36 o
   8   1  21        339.89        441.80       154.94 o
  -8   2  21       2223.40       2568.98       358.08 o
  -7   2  21        418.28        450.22       183.21 o
  -6   2  21       1706.59       1632.96       207.89 o
  -5   2  21       1685.98       1637.94       204.97 o
  -4   2  21        540.72        516.45       120.37 o
  -3   2  21       1542.87       1327.98       276.16 o
  -2   2  21       7626.96       7814.98       509.37 o
  -1   2  21        294.92        482.38       184.45 o
   0   2  21       5976.72       7154.30       350.53 o
   1   2  21        256.97        287.09        93.39 o
   2   2  21       7740.11       8318.57       681.26 o
   3   2  21       1513.66       1444.58       229.05 o
   4   2  21        560.68        417.12       137.93 o
   5   2  21       1661.36       2048.91       274.96 o
   6   2  21       1739.31       2057.60       578.20 o
   7   2  21        406.50        421.63       122.05 o
   8   2  21       2286.25       2288.01       298.81 o
  -8   3  21         55.70        175.51       259.19 o
  -7   3  21       1170.82       1127.46       268.77 o
  -6   3  21       1942.29       1577.89       217.76 o
  -5   3  21       1839.38       1692.28       215.93 o
  -4   3  21       2704.27       2354.34       242.84 o
  -3   3  21       1829.74       1571.06       194.46 o
  -2   3  21       4131.72       4549.50       531.18 o
  -1   3  21       2726.40       2829.15       196.82 o
   0   3  21         69.24        194.36        88.15 o
   1   3  21       2677.91       2432.37       232.62 o
   2   3  21       4099.28       3709.62       279.18 o
   3   3  21       1952.27       2355.48       273.22 o
   4   3  21       2752.60       3234.39       334.73 o
   5   3  21       1779.20       1727.20       258.36 o
   6   3  21       2035.84       2178.61       298.30 o
   7   3  21       1148.41       1145.94       218.57 o
   8   3  21         57.61        -13.19       164.21 o
  -7   4  21       3735.72       4083.88       444.37 o
  -6   4  21       1117.93        830.65       165.27 o
  -5   4  21        620.90        384.65       165.55 o
  -4   4  21        919.87        454.54       214.13 o
  -3   4  21       1227.54       1148.89       167.80 o
  -2   4  21       1067.01       1296.57       262.61 o
  -1   4  21       6252.96       6560.04       422.70 o
   0   4  21        132.97         96.75        72.47 o
   1   4  21       5954.35       5345.19       483.54 o
   2   4  21       1088.83       1280.92       195.68 o
   3   4  21       1217.53       1154.36       203.63 o
   4   4  21        882.55        940.71       189.92 o
   5   4  21        600.91        604.19       186.35 o
   6   4  21       1093.45       1337.49       241.11 o
   7   4  21       3650.91       3405.47       546.96 o
  -7   5  21        703.96        983.73       236.59 o
  -6   5  21        243.60        204.53       110.98 o
  -5   5  21       3165.77       2839.57       232.23 o
  -4   5  21        629.03        451.46       123.33 o
  -3   5  21       5284.89       5465.91       500.53 o
  -2   5  21       1089.57       1453.52       145.08 o
  -1   5  21        442.77        719.13       113.30 o
   0   5  21       2448.47       2629.11       291.72 o
   1   5  21        550.49        797.63       152.91 o
   2   5  21       1162.38       1160.46       184.63 o
   3   5  21       5318.54       5273.90       397.51 o
   4   5  21        605.33        561.82       161.59 o
   5   5  21       3234.74       3701.90       363.57 o
   6   5  21        244.99         29.83       210.68 o
   7   5  21        666.18        522.47       256.52 o
  -7   6  21        561.42        762.24       183.64 o
  -6   6  21       1369.66       1097.93       251.46 o
  -5   6  21       1426.88       1296.84       196.80 o
  -4   6  21        101.42         77.58       150.31 o
  -3   6  21       3112.90       3383.49       359.84 o
  -2   6  21       3065.29       3602.48       293.92 o
  -1   6  21       2345.54       2589.23       428.90 o
   0   6  21       5205.67       5591.13       568.15 o
   1   6  21       2403.91       2374.22       249.12 o
   2   6  21       3057.32       3267.33       300.32 o
   3   6  21       3015.43       2982.85       299.05 o
   4   6  21         86.20         74.53       207.23 o
   5   6  21       1478.84       1686.41       400.64 o
   6   6  21       1388.78       1503.67       392.17 o
   7   6  21        501.03        654.34       301.42 o
  -6   7  21       3037.78       2516.84       281.36 o
  -5   7  21        111.74         55.77        96.72 o
  -4   7  21       3970.62       2979.93       755.29 o
  -3   7  21        205.39        295.04       220.42 o
  -2   7  21       2958.55       2908.85       331.97 o
  -1   7  21       2250.35       2578.00       299.38 o
   0   7  21       1204.14       1712.60       362.18 o
   1   7  21       2194.37       1951.41       408.49 o
   2   7  21       3019.21       2846.26       275.24 o
   3   7  21        233.83        266.72       106.47 o
   4   7  21       3870.16       3540.17       562.97 o
   5   7  21        102.02        -85.72       174.89 o
   6   7  21       2913.47       3001.37       527.81 o
  -6   8  21        475.63        204.95       111.59 o
  -5   8  21        412.45        468.08       152.51 o
  -4   8  21       1385.92       1192.32       201.33 o
  -3   8  21       1348.69       1387.96       248.46 o
  -2   8  21       2520.38       2566.47       313.32 o
  -1   8  21       2628.41       2904.10       313.94 o
   0   8  21       1454.19       1746.86       256.30 o
   1   8  21       2653.10       2011.69       408.81 o
   2   8  21       2489.89       2159.27       427.65 o
   3   8  21       1361.86       1519.05       393.42 o
   4   8  21       1434.99       2142.00       442.40 o
   5   8  21        406.26        188.70       216.65 o
   6   8  21        511.39        351.66       242.71 o
  -5   9  21       2891.04       2142.85       256.73 o
  -4   9  21         43.75         -0.23       112.77 o
  -3   9  21       3109.56       3494.08       367.58 o
  -2   9  21       1049.04       1584.87       259.91 o
  -1   9  21         48.15        377.92       153.78 o
   0   9  21       1986.20       2148.22       294.59 o
   1   9  21         66.43         86.03       172.06 o
   2   9  21       1103.81       1113.07       340.36 o
   3   9  21       3086.37       2404.49       472.23 o
   4   9  21         50.14        -39.88       188.39 o
   5   9  21       2939.44       3463.24       595.63 o
  -4  10  21        443.34        287.07       117.50 o
  -3  10  21        648.70        812.18       158.94 o
  -2  10  21       1913.54       2287.67       310.83 o
  -1  10  21       1321.76       1511.54       318.85 o
   0  10  21       1981.55       2577.54       316.28 o
   1  10  21       1480.66       1358.29       381.49 o
   2  10  21       1887.46       2420.50       507.71 o
   3  10  21        683.01        569.25       243.02 o
   4  10  21        438.30        117.43       165.16 o
  -3  11  21         13.05         74.36       119.02 o
  -2  11  21       2343.73       2338.12       482.92 o
  -1  11  21        825.83        831.66       195.46 o
   0  11  21         11.21         37.76       103.60 o
   1  11  21        864.26        292.95       224.50 o
   2  11  21       2210.78       1845.60       447.11 o
   3  11  21         16.44       -139.09       279.13 o
  -1  12  21        968.11        819.45       220.68 o
   0  12  21       1086.24       1033.30       229.23 o
   1  12  21       1021.11        866.46       405.04 o
   0   0  22       6371.17       8341.43       999.72 o
   1   0  22        111.58        162.10       169.60 o
   2   0  22       8571.12       8653.17       566.90 o
   3   0  22        285.92        212.97        95.65 o
   4   0  22         22.64        -61.89        89.11 o
   5   0  22         17.64        -34.17       107.10 o
   6   0  22       2048.35       2752.23       329.36 o
   7   0  22        233.85        269.70       118.57 o
  -7   1  22        250.45        232.05       157.12 o
  -6   1  22       2814.69       2717.53       330.68 o
  -5   1  22       2517.47       2892.45       278.54 o
  -4   1  22       3199.41       2411.08       324.81 o
  -3   1  22       3251.97       2960.82       263.97 o
  -2   1  22       2660.00       3005.95       263.46 o
  -1   1  22        549.84        708.21       154.81 o
   0   1  22        116.85        160.74        82.44 o
   1   1  22        498.37        248.25       104.47 o
   2   1  22       2679.07       2546.99       244.75 o
   3   1  22       3231.31       3042.16       399.63 o
   4   1  22       3143.50       2662.28       307.13 o
   5   1  22       2637.59       2685.81       323.06 o
   6   1  22       2730.99       2561.88       318.79 o
   7   1  22        254.14        537.89       145.44 o
  -7   2  22       3553.29       3715.23       421.84 o
  -6   2  22         27.14        -47.93        93.13 o
  -5   2  22        181.58         24.03        83.82 o
  -4   2  22          2.55         -9.66       104.66 o
  -3   2  22       1024.38        768.95       217.13 o
  -2   2  22        417.03        391.11       126.27 o
  -1   2  22       8390.39       9522.49       899.14 o
   0   2  22         39.56        142.01        77.37 o
   1   2  22       8349.73       7530.57       397.86 o
   2   2  22        454.64        281.73       193.06 o
   3   2  22       1092.36       1030.94       160.86 o
   4   2  22          2.38         -9.70       114.66 o
   5   2  22        130.15         75.10       105.47 o
   6   2  22         31.73         16.98       122.75 o
   7   2  22       3603.80       3445.49       300.07 o
  -7   3  22        926.31        757.97       224.18 o
  -6   3  22       1364.29       1312.27       169.85 o
  -5   3  22       3254.09       2667.97       326.90 o
  -4   3  22       2055.31       1648.93       292.95 o
  -3   3  22       5913.74       6092.66       381.89 o
  -2   3  22       1262.03       1579.78       240.86 o
  -1   3  22        607.60        571.42       169.54 o
   0   3  22        208.37        248.50        79.90 o
   1   3  22        501.67        315.60       113.83 o
   2   3  22       1220.62       1022.62       157.88 o
   3   3  22       5829.19       5888.00       470.50 o
   4   3  22       2063.51       1824.43       266.17 o
   5   3  22       3381.78       3514.40       456.69 o
   6   3  22       1359.86       1621.81       265.29 o
   7   3  22        996.44       1029.22       362.02 o
  -7   4  22        354.79        669.70       250.40 o
  -6   4  22       1700.01       1371.08       218.23 o
  -5   4  22         14.83        -17.82       119.87 o
  -4   4  22          4.16        -81.98       113.15 o
  -3   4  22        221.40        199.99       150.09 o
  -2   4  22       4721.73       5696.87       287.12 o
  -1   4  22        748.58       1026.16       148.24 o
   0   4  22       5859.03       5747.85       352.69 o
   1   4  22        807.64        656.70       218.69 o
   2   4  22       4669.92       4326.35       357.14 o
   3   4  22        251.19        312.13       135.72 o
   4   4  22          6.38        -30.23        93.81 o
   5   4  22         11.06        101.80       198.44 o
   6   4  22       1755.05       1807.19       273.95 o
   7   4  22        380.16        -11.30       164.53 o
  -7   5  22        172.63        321.62       388.56 o
  -6   5  22       2363.82       2100.01       260.00 o
  -5   5  22        696.56        349.04       142.14 o
  -4   5  22       4551.99       4119.69       374.16 o
  -3   5  22        999.72       1039.70       174.03 o
  -2   5  22       4006.83       4417.95       269.74 o
  -1   5  22        181.80        248.46       120.10 o
   0   5  22        215.99        270.40        97.48 o
   1   5  22        203.34        161.30        83.43 o
   2   5  22       4208.93       4464.43       363.36 o
   3   5  22        956.85       1186.15       199.02 o
   4   5  22       4377.48       4441.39       561.40 o
   5   5  22        660.46        967.93       204.15 o
   6   5  22       2365.81       2441.54       487.30 o
   7   5  22        136.56       -213.20       243.97 o
  -6   6  22        186.11        114.00       133.51 o
  -5   6  22        156.10         38.43       121.22 o
  -4   6  22         26.42        -77.28       111.96 o
  -3   6  22       1037.54       1529.63       254.66 o
  -2   6  22        935.99       1394.15       390.28 o
  -1   6  22       5489.32       5415.82       590.00 o
   0   6  22       1309.17       1393.16       302.02 o
   1   6  22       5508.08       5380.88       549.79 o
   2   6  22        933.45       1007.22       177.88 o
   3   6  22        991.56        989.44       358.57 o
   4   6  22         25.71        -92.45       275.05 o
   5   6  22        193.57         45.21       210.68 o
   6   6  22        183.82       -117.43       238.63 o
  -6   7  22        148.54        232.71       124.80 o
  -5   7  22       2932.47       2586.84       283.55 o
  -4   7  22        318.38        428.90       158.25 o
  -3   7  22       5349.76       5633.85       469.76 o
  -2   7  22        542.57       1053.93       223.74 o
  -1   7  22        793.14       1104.62       294.67 o
   0   7  22         25.13         83.48       127.63 o
   1   7  22        879.73        918.09       298.28 o
   2   7  22        541.80        321.83       221.99 o
   3   7  22       5246.99       4663.29       635.82 o
   4   7  22        348.31        -23.55       213.20 o
   5   7  22       2918.56       2248.44       465.95 o
   6   7  22        160.94        108.64       171.75 o
  -5   8  22         23.13       -144.43       144.43 o
  -4   8  22         25.62        -25.05       151.43 o
  -3   8  22        350.30        194.38       164.66 o
  -2   8  22       2823.13       3503.53       368.32 o
  -1   8  22       1516.16       2265.32       439.58 o
   0   8  22       3194.03       3750.27       367.91 o
   1   8  22       1558.17       1698.97       390.60 o
   2   8  22       2845.03       2552.06       481.02 o
   3   8  22        315.84        225.44       185.56 o
   4   8  22         32.99       -200.64       273.17 o
   5   8  22         36.32       -117.12       217.59 o
  -5   9  22        161.76        128.59       149.20 o
  -4   9  22       3381.37       3002.50       297.39 o
  -3   9  22        145.74        145.30       124.09 o
  -2   9  22       2010.62       2588.43       328.55 o
  -1   9  22         35.19        120.64       127.95 o
   0   9  22         31.78         97.62       224.81 o
   1   9  22         34.27       -135.33       230.15 o
   2   9  22       2016.90       1660.66       415.09 o
   3   9  22        143.35        -61.54       193.41 o
   4   9  22       3470.30       2535.73       516.19 o
   5   9  22        180.81       -169.87       256.84 o
  -4  10  22         21.59        -15.45        97.54 o
  -3  10  22        219.67        178.12       103.43 o
  -2  10  22       1025.62       1230.39       238.08 o
  -1  10  22       2683.25       3269.32       592.02 o
   0  10  22       1232.96       1456.07       255.97 o
   1  10  22       2779.66       1818.91       435.50 o
   2  10  22       1080.83       1169.59       378.66 o
   3  10  22        197.14        103.93       193.41 o
   4  10  22         18.21        -95.77       214.76 o
  -2  11  22         51.41         42.97       114.18 o
  -1  11  22        606.01        586.83       212.25 o
   0  11  22        102.09         58.98       107.25 o
   1  11  22        547.18        599.43       193.93 o
   2  11  22         47.26        138.47       207.54 o
   1   0  23       5710.05       6284.41       312.03 o
   2   0  23        408.68        424.69       124.05 o
   3   0  23        444.97        186.40       101.29 o
   4   0  23       1442.76       1039.23       178.21 o
   5   0  23        443.75        223.48       123.31 o
   6   0  23       1233.25       1265.50       252.23 o
   7   0  23       2085.15       2209.21       299.95 o
  -7   1  23        705.08        837.06       222.71 o
  -6   1  23       1010.80       1309.14       242.22 o
  -5   1  23       2027.26       1744.55       226.45 o
  -4   1  23       1349.35        939.74       159.13 o
  -3   1  23       3073.46       2977.61       274.36 o
  -2   1  23       2814.42       3002.05       274.14 o
  -1   1  23       1658.25       2023.45       245.99 o
   0   1  23        911.24       1258.28       172.67 o
   1   1  23       1641.57       1823.61       206.14 o
   2   1  23       2798.88       2314.87       237.73 o
   3   1  23       3060.31       2987.82       347.97 o
   4   1  23       1340.14       1257.65       229.01 o
   5   1  23       1958.64       2093.96       380.55 o
   6   1  23       1104.54        936.58       250.25 o
   7   1  23        747.88        654.53       153.81 o
  -7   2  23        630.26        493.32       194.58 o
  -6   2  23       1323.72       1414.45       204.73 o
  -5   2  23        895.17        715.76       148.30 o
  -4   2  23        194.32        112.37        97.42 o
  -3   2  23       2669.11       2771.30       298.16 o
  -2   2  23       2496.20       2844.05       294.10 o
  -1   2  23        758.41       1051.44       138.22 o
   0   2  23       3384.83       4007.27       247.55 o
   1   2  23        751.74        772.76       144.94 o
   2   2  23       2572.04       2152.42       382.59 o
   3   2  23       2703.51       2857.60       783.70 o
   4   2  23        217.93        262.07       226.85 o
   5   2  23        844.45       1135.75       224.64 o
   6   2  23       1335.82       1441.58       259.53 o
   7   2  23        608.61        528.37       179.37 o
  -7   3  23       1229.87       1376.22       284.16 o
  -6   3  23       2172.34       1849.86       230.01 o
  -5   3  23        778.81        126.93       226.85 o
  -4   3  23       2226.50       1919.22       225.20 o
  -3   3  23       2110.46       1925.04       231.53 o
  -2   3  23       2879.36       3214.02       281.52 o
  -1   3  23       1581.66       1803.26       202.99 o
   0   3  23        473.96        553.20       114.39 o
   1   3  23       1529.77       1713.70       198.19 o
   2   3  23       2768.65       2735.94       386.81 o
   3   3  23       2116.80       1977.11       385.10 o
   4   3  23       2241.49       2355.73       297.85 o
   5   3  23        733.70        966.12       214.59 o
   6   3  23       2240.97       2125.09       306.64 o
   7   3  23       1187.80       1388.23       406.49 o
  -6   4  23        831.78        609.97       150.40 o
  -5   4  23        409.77        339.91       127.69 o
  -4   4  23       1958.78       1190.22       177.68 o
  -3   4  23       1419.47       1486.12       251.69 o
  -2   4  23       1555.61       1802.51       225.85 o
  -1   4  23       4688.11       5030.60       272.82 o
   0   4  23        766.45        979.02       139.90 o
   1   4  23       4732.65       4422.67       755.45 o
   2   4  23       1598.06       1509.22       226.00 o
   3   4  23       1378.54       1228.54       214.10 o
   4   4  23       1924.52       1698.82       256.33 o
   5   4  23        456.26        584.54       177.94 o
   6   4  23        830.93        830.44       209.38 o
  -6   5  23       1217.09        929.59       182.93 o
  -5   5  23       3117.87       2130.42       239.53 o
  -4   5  23        641.98        374.42       207.33 o
  -3   5  23       3230.92       3038.62       284.52 o
  -2   5  23       2201.31       2402.17       193.15 o
  -1   5  23        345.79        486.90       101.87 o
   0   5  23       3681.77       4302.72       446.33 o
   1   5  23        401.37        309.18       119.54 o
   2   5  23       2194.81       2641.16       570.51 o
   3   5  23       3204.49       3035.82       320.86 o
   4   5  23        578.03        474.33       146.14 o
   5   5  23       3092.65       2798.24       335.56 o
   6   5  23       1219.91       1480.12       415.40 o
  -6   6  23        764.92        410.06       135.67 o
  -5   6  23        622.81        228.76       149.67 o
  -4   6  23        975.39        654.42       144.92 o
  -3   6  23       1161.22       1351.60       250.52 o
  -2   6  23       2773.76       3595.73       363.33 o
  -1   6  23        289.34        596.72       176.00 o
   0   6  23       3421.13       3796.00       361.97 o
   1   6  23        286.09        280.33       129.20 o
   2   6  23       2725.56       2845.99       393.89 o
   3   6  23       1143.45        893.42       183.89 o
   4   6  23        976.95        765.45       198.75 o
   5   6  23        629.14        753.88       306.13 o
   6   6  23        835.05        368.30       247.42 o
  -5   7  23        179.09        130.47       210.68 o
  -4   7  23       2283.60       2953.16       675.38 o
  -3   7  23        834.60       1192.30       238.95 o
  -2   7  23       1906.51       2155.91       302.50 o
  -1   7  23       1792.75       1807.79       270.87 o
   0   7  23         34.83         82.99       317.59 o
   1   7  23       1790.39       1213.86       345.07 o
   2   7  23       1971.99       1966.48       442.40 o
   3   7  23        844.33        754.82       295.46 o
   4   7  23       2244.05       2498.68       491.07 o
   5   7  23        208.32        292.01       188.39 o
  -5   8  23        525.36        203.64       121.85 o
  -4   8  23        205.30        173.04       125.38 o
  -3   8  23        396.36        490.40       166.99 o
  -2   8  23        922.28        967.29       219.00 o
  -1   8  23       2812.35       3177.02       348.50 o
   0   8  23        787.32        699.88       186.59 o
   1   8  23       2921.10       2914.40       519.96 o
   2   8  23        953.19        903.96       306.45 o
   3   8  23        369.00        231.41       203.46 o
   4   8  23        210.38        114.29       217.59 o
   5   8  23        527.22        667.53       287.61 o
  -4   9  23        185.62        166.62       112.82 o
  -3   9  23       1856.31       2194.09       321.57 o
  -2   9  23        739.05        961.15       219.57 o
  -1   9  23        305.34        719.74       203.10 o
   0   9  23        989.48       1139.44       532.52 o
   1   9  23        286.56         97.96       199.69 o
   2   9  23        708.05        171.12       212.88 o
   3   9  23       1922.72       1802.90       434.24 o
   4   9  23        191.40        -48.35       211.31 o
  -3  10  23       1006.02        728.60       217.47 o
  -2  10  23       1003.04       1479.90       408.34 o
  -1  10  23        995.12        953.32       211.28 o
   0  10  23       1117.29       1446.16       254.69 o
   1  10  23        993.24       1171.21       236.14 o
   2  10  23        994.59       1125.95       376.78 o
   3  10  23       1026.97        860.94       332.51 o
   0   0  24        582.07       1311.06       216.10 o
   1   0  24        404.75        526.94       113.48 o
   2   0  24        963.50       1113.88       178.83 o
   3   0  24       4206.80       4345.06       335.17 o
   4   0  24          0.73       -106.58       106.58 o
   5   0  24       2581.11       2857.00       380.71 o
   6   0  24        588.69        551.22       176.67 o
  -6   1  24        851.80        872.02       201.63 o
  -5   1  24        200.97        364.78       136.35 o
  -4   1  24        237.31         57.62       199.12 o
  -3   1  24        508.54        666.08       141.09 o
  -2   1  24       1794.15       2471.11       338.30 o
  -1   1  24       3187.48       3630.54       249.58 o
   0   1  24       3833.15       4779.66       276.82 o
   1   1  24       3077.84       3194.56       232.30 o
   2   1  24       1774.37       1684.94       219.16 o
   3   1  24        465.63         22.86       131.42 o
   4   1  24        249.46        141.81       188.39 o
   5   1  24        233.12        245.93       144.98 o
   6   1  24        839.61        722.93       205.56 o
  -6   2  24       2818.86       3423.58       385.80 o
  -5   2  24         20.56        -80.06       168.14 o
  -4   2  24       3258.03       3079.06       490.19 o
  -3   2  24         55.18        104.52       100.58 o
  -2   2  24       4034.13       4010.10       372.01 o
  -1   2  24        784.99        920.53       133.88 o
   0   2  24        558.25        743.54       122.79 o
   1   2  24        800.55        581.37       131.83 o
   2   2  24       4060.97       3689.49       307.02 o
   3   2  24         81.28        112.70       269.24 o
   4   2  24       3305.14       3263.07       357.64 o
   5   2  24         33.55        201.17       133.41 o
   6   2  24       2834.17       3204.26       373.66 o
  -6   3  24       1036.67        396.30       240.35 o
  -5   3  24        581.80        125.67       132.59 o
  -4   3  24        199.92         52.75       144.61 o
  -3   3  24        812.22        820.24       161.83 o
  -2   3  24       3009.73       3332.87       237.62 o
  -1   3  24       2034.16       2205.29       192.57 o
   0   3  24       3806.04       4359.29       302.28 o
   1   3  24       1978.69       1711.44       203.55 o
   2   3  24       3012.08       2830.95       570.19 o
   3   3  24        783.59        744.99       183.67 o
   4   3  24        193.55        207.95       126.74 o
   5   3  24        573.46        805.44       208.18 o
   6   3  24       1012.89       1046.66       237.70 o
  -6   4  24        239.46        112.69       105.20 o
  -5   4  24       3539.75       2872.46       291.86 o
  -4   4  24        646.70        439.37       125.93 o
  -3   4  24       5626.67       6570.58       769.73 o
  -2   4  24       1391.95       1744.71       220.03 o
  -1   4  24        538.95        881.89       164.87 o
   0   4  24       1613.36       1545.92       165.66 o
   1   4  24        540.66        486.41       329.53 o
   2   4  24       1375.34       1255.84       216.51 o
   3   4  24       5642.64       5324.21       581.97 o
   4   4  24        641.79        508.39       172.34 o
   5   4  24       3384.38       4206.19       418.79 o
   6   4  24        245.22        313.11       156.38 o
  -6   5  24        287.66        157.41       102.74 o
  -5   5  24        562.63        470.31       169.12 o
  -4   5  24        336.14        167.50       115.62 o
  -3   5  24        706.23        601.59       147.22 o
  -2   5  24        881.20        913.76       156.76 o
  -1   5  24       5343.07       5626.36       433.44 o
   0   5  24        817.50        924.25       232.26 o
   1   5  24       5420.36       4520.40       368.83 o
   2   5  24        848.61        753.53       169.73 o
   3   5  24        694.38        587.67       170.06 o
   4   5  24        340.96        179.12       121.27 o
   5   5  24        586.86        473.84       157.19 o
   6   5  24        261.60        489.50       292.01 o
  -5   6  24       1083.16        444.37       130.17 o
  -4   6  24       1946.87       1195.25       232.82 o
  -3   6  24       1654.56       1596.22       272.59 o
  -2   6  24       1910.72       2371.13       310.85 o
  -1   6  24        995.53       1068.81       209.06 o
   0   6  24          6.60          5.01       118.96 o
   1   6  24       1007.53        872.88       283.21 o
   2   6  24       1968.48       1712.47       394.99 o
   3   6  24       1634.73       1661.75       278.19 o
   4   6  24       1915.01       2363.30       348.05 o
   5   6  24       1109.33       1100.21       217.84 o
  -4   7  24        275.92       -157.81       643.82 o
  -3   7  24        509.20        654.08       183.10 o
  -2   7  24       3315.13       4221.41       885.75 o
  -1   7  24        114.80        235.80       134.35 o
   0   7  24       2437.75       2805.13       378.04 o
   1   7  24        135.12        197.18       187.76 o
   2   7  24       3349.61       3563.72       567.68 o
   3   7  24        534.85        666.59       283.84 o
   4   7  24        260.46        214.45       200.32 o
  -4   8  24        286.05        158.21       187.60 o
  -3   8  24       1040.65       1425.68       266.53 o
  -2   8  24        642.76        429.37       166.41 o
  -1   8  24        529.11        404.25       173.46 o
   0   8  24       1004.42        857.11       193.92 o
   1   8  24        528.03        705.21       307.70 o
   2   8  24        664.91        955.45       341.30 o
   3   8  24       1155.48       1247.77       372.70 o
   4   8  24        263.90        256.52       233.92 o
  -3   9  24        524.16        578.06       188.23 o
  -2   9  24        238.34        268.35       154.95 o
  -1   9  24       2812.17       2319.80       309.30 o
   0   9  24        116.59        257.22       147.85 o
   1   9  24       2792.02       2682.81       334.16 o
   2   9  24        238.74        279.13       259.35 o
   3   9  24        504.54         74.41       163.90 o
  -1  10  24        212.44        298.05       144.31 o
   0  10  24         30.37         72.07       125.71 o
   1  10  24        233.99        229.70       298.60 o
   1   0  25        260.45        367.29       106.30 o
   2   0  25       2166.60       2614.25       263.94 o
   3   0  25          3.26        -35.08       141.82 o
   4   0  25       3062.89       2255.36       335.00 o
   5   0  25         66.47        -11.32       106.02 o
   6   0  25       2368.58       2542.82       345.76 o
  -6   1  25        499.79        572.63       330.63 o
  -5   1  25        102.35        -22.27       259.19 o
  -4   1  25        121.52         20.09       244.59 o
  -3   1  25        448.34        383.80       141.25 o
  -2   1  25       1691.06       1731.27       227.38 o
  -1   1  25       2117.67       2372.12       204.01 o
   0   1  25       1970.20       2655.02       215.37 o
   1   1  25       2150.39       2166.86       197.44 o
   2   1  25       1768.32       1770.01       221.98 o
   3   1  25        424.83        -69.53       157.97 o
   4   1  25        115.03         73.00       122.75 o
   5   1  25        100.43        238.18       155.82 o
   6   1  25        473.20        543.69       199.58 o
  -6   2  25        152.45        335.88       158.23 o
  -5   2  25       3545.40       3323.21       316.15 o
  -4   2  25          7.05        -61.70       147.73 o
  -3   2  25       4863.54       4999.07       371.74 o
  -2   2  25        460.87        447.33       113.10 o
  -1   2  25        965.74       1112.04       144.99 o
   0   2  25         19.59        104.62        95.76 o
   1   2  25        919.29        897.45       137.78 o
   2   2  25        413.32        180.40       142.50 o
   3   2  25       4764.63       4301.22       400.46 o
   4   2  25          3.89        -12.56       128.72 o
   5   2  25       3580.60       4121.56       420.54 o
   6   2  25        150.24        100.08       123.22 o
  -5   3  25         52.80        -67.72       113.76 o
  -4   3  25         50.04         54.92       114.03 o
  -3   3  25        891.11        899.70       173.67 o
  -2   3  25       2033.73       2488.10       211.19 o
  -1   3  25       4064.23       4415.85       274.35 o
   0   3  25        880.51       1148.20       223.47 o
   1   3  25       4048.20       4267.51       408.83 o
   2   3  25       2013.85       1907.86       577.73 o
   3   3  25        964.61        933.44       246.16 o
   4   3  25         47.55        124.57       119.74 o
   5   3  25         52.73        251.88       154.48 o
  -5   4  25        249.42        127.23       184.41 o
  -4   4  25       4674.90       3983.61       346.30 o
  -3   4  25        657.23        804.81       174.08 o
  -2   4  25       3675.84       3835.02       253.79 o
  -1   4  25        260.14        314.94        97.20 o
   0   4  25         83.56        122.23        84.19 o
   1   4  25        262.38        208.64       111.12 o
   2   4  25       3654.64       3273.84       606.15 o
   3   4  25        676.50        740.44       191.35 o
   4   4  25       4595.98       5635.16       874.13 o
   5   4  25        215.28        176.08       132.77 o
  -5   5  25        189.95         65.18       133.67 o
  -4   5  25         52.51         68.47       102.52 o
  -3   5  25        767.81        911.93       175.51 o
  -2   5  25       3111.70       3334.35       467.02 o
  -1   5  25       1025.89        959.47       197.36 o
   0   5  25       4286.59       4630.84       374.61 o
   1   5  25       1038.60        813.33       340.85 o
   2   5  25       3081.27       2521.94       297.74 o
   3   5  25        738.05        658.91       173.32 o
   4   5  25         47.70       -113.73       122.27 o
   5   5  25        202.86        215.36       144.16 o
  -4   6  25        763.34        933.23       175.55 o
  -3   6  25       3200.78       2879.57       363.54 o
  -2   6  25        932.75        882.69       224.12 o
  -1   6  25        360.90        605.09       179.87 o
   0   6  25         46.26         21.88       123.91 o
   1   6  25        434.38        562.10       182.68 o
   2   6  25        906.38        729.38       285.73 o
   3   6  25       3105.65       4026.53       616.66 o
   4   6  25        793.18        921.23       314.93 o
  -4   7  25         13.51       -136.81       153.35 o
  -3   7  25        432.84        677.75       216.18 o
  -2   7  25        251.52        309.43       146.17 o
  -1   7  25       2754.56       3330.80       368.98 o
   0   7  25        250.08        264.93       162.96 o
   1   7  25       2769.14       3238.21       353.62 o
   2   7  25        232.02         64.37       161.39 o
   3   7  25        401.44        418.54       258.72 o
   4   7  25         22.82       -259.35       261.55 o
  -3   8  25        532.33        809.66       232.27 o
  -2   8  25       1171.56       1540.41       261.88 o
  -1   8  25         64.52          8.43       114.29 o
   0   8  25         31.19         22.87       192.63 o
   1   8  25         72.26        147.29       131.19 o
   2   8  25       1261.40       1477.29       407.55 o
   3   8  25        536.23        372.07       233.29 o
  -1   9  25         63.57        285.09       178.89 o
   0   9  25       1775.49       1900.03       292.77 o
   1   9  25         70.63        -53.67       132.39 o
   0   0  26       1325.13       1730.33       257.72 o
   1   0  26        471.00        520.17       119.81 o
   2   0  26       1913.24       1721.78       227.27 o
   3   0  26       1544.32       1574.44       225.70 o
   4   0  26        129.28        108.36       106.45 o
   5   0  26        829.86        836.56       208.57 o
  -5   1  26        960.39        857.03       204.28 o
  -4   1  26        588.44        518.49       142.70 o
  -3   1  26       1176.36       1081.37       191.49 o
  -2   1  26        967.57       1166.95       159.64 o
  -1   1  26       1159.53       1378.56       168.38 o
   0   1  26        333.55        423.69       109.70 o
   1   1  26       1146.56       1365.59       166.81 o
   2   1  26       1005.03       1449.84       209.92 o
   3   1  26       1136.55        918.08       172.97 o
   4   1  26        596.22        782.18       324.50 o
   5   1  26        972.67       1189.08       284.78 o
  -5   2  26         30.41        -88.19       144.84 o
  -4   2  26       1947.06       1918.30       245.82 o
  -3   2  26        277.53        243.22       116.97 o
  -2   2  26       1664.30       1751.16       183.22 o
  -1   2  26       2427.71       2402.43       208.53 o
   0   2  26         28.90        141.49        90.63 o
   1   2  26       2291.35       2153.40       202.85 o
   2   2  26       1600.71       1457.11       202.15 o
   3   2  26        250.19        377.66       224.18 o
   4   2  26       1983.01       2010.96       299.27 o
   5   2  26         31.98         15.86       177.09 o
  -5   3  26       1499.52       1115.08       201.75 o
  -4   3  26        391.12        136.18       125.27 o
  -3   3  26       1496.64       1575.13       229.99 o
  -2   3  26       2038.61       1724.33       181.95 o
  -1   3  26        997.27       1371.93       211.69 o
   0   3  26       2659.44       2887.70       225.58 o
   1   3  26       1039.52       1148.63       154.51 o
   2   3  26       2112.56       2046.81       351.66 o
   3   3  26       1474.98       1217.02       235.85 o
   4   3  26        392.50        410.39       144.97 o
   5   3  26       1411.53       1239.12       244.08 o
  -4   4  26        238.56         70.85       109.78 o
  -3   4  26       3033.45       3288.65       313.31 o
  -2   4  26       1883.68       2234.89       198.42 o
  -1   4  26        694.17        761.37       129.32 o
   0   4  26       1828.71       2139.49       199.38 o
   1   4  26        698.59        542.31       214.31 o
   2   4  26       1864.40       1585.98       302.21 o
   3   4  26       3074.53       3620.16       730.17 o
   4   4  26        242.33        335.95       540.05 o
  -4   5  26       1343.70       1075.89       195.53 o
  -3   5  26        559.69        430.48       135.93 o
  -2   5  26       2000.19       1696.93       340.99 o
  -1   5  26       2293.10       1997.61       280.04 o
   0   5  26        571.98        585.71       189.99 o
   1   5  26       2234.09       2581.61       320.68 o
   2   5  26       1969.79       2105.32       284.32 o
   3   5  26        534.74        621.06       180.17 o
   4   5  26       1345.56        957.59       222.46 o
  -3   6  26        724.11        979.83       392.17 o
  -2   6  26        930.45       1025.27       230.81 o
  -1   6  26       1129.12       1531.09       310.84 o
   0   6  26        615.33        672.03       192.76 o
   1   6  26       1103.25       1437.66       630.17 o
   2   6  26        981.39       1079.16       355.74 o
   3   6  26        761.96        764.55       284.78 o
  -2   7  26        524.61       1127.11       517.29 o
  -1   7  26        288.59        286.84       278.50 o
   0   7  26       1725.20       1839.10       293.48 o
   1   7  26        318.62        408.50       172.28 o
   2   7  26        531.64        433.30       253.70 o
  -1   8  26        462.33        801.33       214.00 o
   0   8  26        668.24        602.25       404.57 o
   1   8  26        499.64        476.93       165.96 o
   1   0  27       2549.02       2802.70       232.77 o
   2   0  27         28.71        132.88        93.43 o
   3   0  27        751.22        693.75       183.98 o
   4   0  27        156.75        -89.13       113.66 o
  -4   1  27        759.61        660.73       230.13 o
  -3   1  27       1517.20       1691.35       230.08 o
  -2   1  27       1069.36       1013.66       238.06 o
  -1   1  27         96.40        154.64        85.47 o
   0   1  27        160.07        277.09       104.45 o
   1   1  27        111.20        329.71       108.76 o
   2   1  27       1079.63       1204.81       224.03 o
   3   1  27       1535.48       1240.12       205.34 o
   4   1  27        778.22        516.72       251.82 o
  -4   2  27          0.70       -153.48       153.48 o
  -3   2  27        143.74         21.44       105.55 o
  -2   2  27       2674.42       3066.43       287.55 o
  -1   2  27        150.57        287.79       101.00 o
   0   2  27       3437.25       3520.91       257.00 o
   1   2  27        147.78        326.22       102.00 o
   2   2  27       2702.27       2750.90       302.26 o
   3   2  27        152.50        237.44       142.23 o
   4   2  27          0.79        -22.66       346.01 o
  -4   3  27       1976.34       2080.60       266.04 o
  -3   3  27       1413.04       1654.45       184.44 o
  -2   3  27       1714.63       1871.99       190.84 o
  -1   3  27        493.31        481.04       117.17 o
   0   3  27        333.03        240.48        99.48 o
   1   3  27        494.19        429.64       128.48 o
   2   3  27       1777.37       1722.12       263.28 o
   3   3  27       1436.57       1304.00       253.86 o
   4   3  27       1928.03       1607.22       281.94 o
  -3   4  27        364.81        330.35       121.25 o
  -2   4  27        576.37        672.75       167.60 o
  -1   4  27       4458.06       4309.55       303.90 o
   0   4  27        186.67        256.71       140.22 o
   1   4  27       4499.35       4262.73       314.48 o
   2   4  27        587.45        753.98       382.28 o
   3   4  27        358.75        273.30       238.16 o
  -3   5  27       3125.77       2693.14       293.13 o
  -2   5  27        224.87        195.68       128.34 o
  -1   5  27        614.52        646.59       237.21 o
   0   5  27        513.53        521.07       251.19 o
   1   5  27        602.84        725.60       205.87 o
   2   5  27        232.33        671.93       278.19 o
   3   5  27       3119.03       3154.60       549.79 o
  -2   6  27       1768.35       2178.70       320.09 o
  -1   6  27        701.95        792.64       219.96 o
   0   6  27       2291.87       2558.98       326.98 o
   1   6  27        734.11        672.74       205.66 o
   2   6  27       1810.21       1883.28       434.24 o
   0   7  27         45.25         10.21       105.68 o
   0   0  28       1094.99       1610.69       263.97 o
   1   0  28         43.85        131.44        94.93 o
   2   0  28       1350.40       1309.48       174.01 o
   3   0  28        590.17        468.44       157.26 o
  -3   1  28       1060.63       1189.40       210.08 o
  -2   1  28        898.11        808.65       144.24 o
  -1   1  28        822.62        937.86       148.08 o
   0   1  28         21.44         44.50        94.11 o
   1   1  28        802.27        968.44       147.37 o
   2   1  28        872.88        811.86       249.15 o
   3   1  28       1045.15        660.83       238.99 o
  -3   2  28        742.21        550.97       159.03 o
  -2   2  28        151.97         70.84        91.40 o
  -1   2  28       2673.59       2910.60       240.58 o
   0   2  28        103.96        194.10        94.81 o
   1   2  28       2781.32       3517.72       282.93 o
   2   2  28        151.91        216.59       198.73 o
   3   2  28        728.15        544.29       193.39 o
  -3   3  28       1679.19       1737.48       251.26 o
  -2   3  28       1305.04       1574.36       183.92 o
  -1   3  28        353.93        474.69       182.11 o
   0   3  28        129.48         82.00        86.93 o
   1   3  28        356.31        251.90       129.84 o
   2   3  28       1321.57       1014.01       771.62 o
   3   3  28       1697.34       1818.66       379.14 o
  -2   4  28       1687.62       2015.84       260.07 o
  -1   4  28        233.45        297.42       254.71 o
   0   4  28       4342.24       4728.92       545.50 o
   1   4  28        241.60        317.43       203.30 o
   2   4  28       1680.88       1771.55       624.36 o
  -1   5  28        360.78        369.07       177.81 o
   0   5  28        120.37        214.47       132.66 o
   1   5  28        361.53        311.21       142.80 o
   1   0  29        477.92        617.76       132.38 o
   2   0  29       1084.47       1138.54       167.22 o
  -1   1  29        445.40        498.08       118.71 o
   0   1  29       1077.91       1411.36       177.92 o
   1   1  29        491.82        439.33       115.25 o
  -1   2  29         47.77        143.52        97.02 o
   0   2  29       1356.54       1737.69       194.95 o
   1   2  29         62.17         -6.58       101.22 o
   0   3  29        565.15        592.69       188.06 o
                                                
